# Supplementary material for: Human metabolic chambers reveal a coordinated metabolic-physiologic response to nutrition
Source: JCI Insight. 2024 Nov 22;9(22):e184279. doi: 10.1172/jci.insight.184279 (PMC11601946; doi:10.1172/jci.insight.184279)
Supplement: Supplemental tables 1-8 [file jciinsight-9-184279-s043.xlsx]

## Sheet: Contents
Table	Sheet	Contents
Supplemental Table 1	ST01	Macronutrient composition of dietary chambers
Supplemental Table 2	ST02	Metabolite dictionary
Supplemental Table 3	ST03	Paired t-test results across dietary chambers
Supplemental Table 4	ST04	Mixed model results for log2 fold change in metabolites by diet
Supplemental Table 5	ST05	Mixed model results for physiology measures as a function of metabolite log2 fold change
Supplemental Table 6	ST06	Diet stratified linear models for physiology measures as a function of metabolite log2 fold change
Supplemental Table 7	ST07	Mixed model results for changes in non-esterified free fatty acids (NEFA) as a function of metabolite log2 fold change
Supplemental Table 8	ST08	Diet stratified linear models for changes in non-esterified free fatty acids (NEFA) as a function of metabolite log2 fold change

## Sheet: ST01
ST01: Macronutrient composition of dietary chambers. Note that the energy balance chamber has a similar dietary composition as 'Balanced overfeeding' but in energy balance.
Balanced overfeeding	Quantity	Measure	Cals (kcal)	Fat (g)	Carb (g)	Prot (g)		Unsat Fat (g)	Complex Carb (g)	Animal Prot (g)		Sat Fat (g)	Simple Carb (g)	Plant Prot (g)
Breakfast		0.247034
LC CH, BORDENS LITE LINE CHEESE NIH	45	Gram	81.96	4.66	2.41	9.32		1.56	2.41	9.32		3.1	0	0
EGG, EGG, LARGE, RAW NIH	200	Gram	316	22.4	2.4	24.4		15.6	2.4	24.4		6.8	0	0
Tortilla, flour, soft taco, Mission Foods, NIH/FIP CHAMBER	150	Gram	473.33	10.5	78.83	15.83		5.6	75.53	0		4.9	3.3	15.83
OJ, ORANGE JUICE, 3/1 CONC. NIH	225	Gram	101.37	0	24.23	1.48		0	2.23	0		0	22	1.48
Hot Sauce, jalapeno, packet, FIP	2	Each	18	0	4.2	0.4		0	4	0		0	0.2	0.4
Lunch		0.274005
BEEF, BEEF, RND, SEP-LN, RAW, 13155 NIH	190	Gram	264.1	9.31	0	41.8		5.61	0	41.8		3.7	0	0
RICE, white, long-grain, parboiled, dry NIH	65	Gram	241.15	0.39	53.11	4.42		0.39	53.11	0		0	0	4.42
BUTTER, BUTTER, SALTED, SOLID NIH	25	Gram	179.25	20.27	0.03	0.23		7.37	0.03	0.23		12.9	0	0
Bread, white, soft, enrich, slice, NIH/FIP CHAMBER	50	Gram	134	1.6	25.2	4.2		1.6	23.8	0		0	1.4	4.2
BAN, BANANA, PEELED, FRESH NIH	55	Gram	51.25	0.25	12.88	0.63		0.25	6	0.63		0	6.88	0
OJ, ORANGE JUICE, 3/1 CONC. NIH	120	Gram	54.07	0	12.92	0.79		0	1.32	0		0	11.6	0.79
LD COOK, LORNA DOONES, COOKIE NIH	21	Gram	105	5.1	13.2	1.5		2.5	8	0		2.6	5.2	1.5
GR BN, GREEN BEANS, CND, DRN NIH	208	Gram	52	0.4	10.8	3		0.4	10.8	0		0	0	3
Hot Sauce, jalapeno, packet, FIP	2	Each	18	0	4.2	0.4		0	4	0		0	0.2	0.4
Dinner		0.274005
BEEF, BEEF, RND, SEP-LN, RAW, 13155 NIH	190	Gram	264.1	9.31	0	41.8		5.61	0	41.8		3.7	0	0
RICE, white, long-grain, parboiled, dry NIH	65	Gram	241.15	0.39	53.11	4.42		0.39	53.11	0		0	0	4.42
BUTTER, BUTTER, SALTED, SOLID NIH	25	Gram	179.25	20.27	0.03	0.23		7.37	0.03	0.23		12.9	0	0
Bread, white, soft, enrich, slice, NIH/FIP CHAMBER	50	Gram	134	1.6	25.2	4.2		1.6	23.8	0		0	1.4	4.2
BAN, BANANA, PEELED, FRESH NIH	55	Gram	51.25	0.25	12.88	0.63		0.25	6	0.63		0	6.88	0
OJ, ORANGE JUICE, 3/1 CONC. NIH	120	Gram	54.07	0	12.92	0.79		0	1.32	0		0	11.6	0.79
LD COOK, LORNA DOONES, COOKIE NIH	21	Gram	105	5.1	13.2	1.5		2.5	8	0		2.6	5.2	1.5
GR BN, GREEN BEANS, CND, DRN NIH	208	Gram	52	0.4	10.8	3		0.4	10.8	0		0	0	3
Hot Sauce, jalapeno, packet, FIP	2	Each	18	0	4.2	0.4		0	4	0		0	0.2	0.4
Evening Snack		0.204956
TURK, TURKEY, BREAST MEAT, WHITE NIH	200	Gram	220	2.8	0	44.8		2.8	0	44.8		0	0	0
Bread, white, soft, enrich, slice, NIH/FIP CHAMBER	100	Gram	268	3.2	50.4	8.4		3.2	47.6	0		0	2.8	8.4
BUTTER, BUTTER, SALTED, SOLID NIH	24	Gram	172.08	19.46	0.02	0.22		7.08	0.02	0.22		12.38	0	0
PEACH, PEACHES, CND. JC-PKD. DRND. NIH	160	Gram	70.74	0	18.53	1.01		0	4	0		0	14.53	1.01
OJ, ORANGE JUICE, 3/1 CONC. NIH	180	Gram	81.1	0	19.38	1.19		0	1.78	0		0	17.6	1.19
Mustard, pkt, FIP	2	Each	10	0.6	1	0.6		0.6	1	0		0	0	0.6
			4010.22	138.26	466.08	221.59		72.68	355.09	164.06	0	65.58	110.99	57.53
								0.525	0.762	0.74		0.475	0.238	0.26
								Unsat Fat (g)	Complex Carb (g)	Animal Prot (g)		Sat Fat (g)	Simple Carb (g)	Plant Prot (g)
High-carbohydrate	Quantity	Measure	Cals (kcal)	Fat (g)	Carb (g)	Prot (g)		Unsat Fat (g)	Complex Carb (g)	Animal Prot (g)		Sat Fat (g)	Simple Carb (g)	Plant Prot (g)
Breakfast
Ham, honey, 97% fat free, Hillshire Deli Select, FIP	210	Gram	262.5	5.63	11.25	33.75		2.83	0	33.75		2.8	11.25	0
Egg Substitute, new	300	Gram	147.54	0	4.92	29.51		0	4.92	29.51		0	0	0
Pancakes, Quaker, original, fzn- 144 ct, NIH, FIP	4	Serving	306.34	4.61	58.03	8.34		4	55.03	0		0.61	3.03	8.34
Syrup, pancake, pkt, FIP	2	Each	131.04	0	34.42	0		0	0	0		0	34.42	0
P/A JC, PINEAPPLE JUICE, CND NIH	3	Serving	123	0.3	29.7	0.6		0.3	0.7	0		0	29	0.6
FRUIT, AVERAGE OF 10 NIH USES NIH	3	Serving	123	0.6	31.2	1.5		0.6	6.7	0		0	24.5	1.5
Lunch
Cottage Cheese, nonfat, Knudsen, FIP	200	Gram	131.15	0	11.48	21.31		0	11.48	21.31		0	0	0
Bagel, plain, Sara Lee, FIP	95	Gram	250	1	51	9		1	48	0		0	3	9
Jelly, 0.5oz pkt	28	Gram	74.48	0.01	19.59	0.04		0.01	0	0		0	19.59	0.04
"A" SALAD, garden salad & drsp pkg RCP	1	Serving	30	0.4	6.1	0.8		0.4	6.1	0		0	0	0.8
Fruit Roll Ups, variety, Betty Crocker, FIP	3	Each	150	3	36	0		3	6	0		0	30	0
FRUIT, AVERAGE OF 10 NIH USES NIH	3	Serving	123	0.6	31.2	1.5		0.6	6.7	0		0	24.5	1.5
OJ, ORANGE JUICE, 3/1 CONC. NIH	3	Serving	123	0	29.4	1.8		0	0.6	0		0	28.8	1.8
Dinner
B&B STEW, 37 MEAT/ 120 BNS RCP	1	Serving	240	2.7	36.1	18.5		2	36.1	15.5		0.7	0	3
Tortilla, flour, soft taco, Mission Foods, FIP	82	Gram	235.34	4.92	40.67	7.13		2.61	38.9	0		2.31	1.77	7.13
GRN BN PMT, GREEN BEANS WITH PIMENTO RCP	2	Serving	60	0.6	12.4	3.2		0.6	12.4	0		0	0	3.2
FRUIT, AVERAGE OF 10 NIH USES NIH	3	Serving	123	0.6	31.2	1.5		0.6	6.7	0		0	24.5	1.5
APL JC, APPLE JUICE, CND. NIH	3	Serving	120	0.3	29.7	0.3		0.3	0.7	0		0	29	0.3
Hot Sauce, jalapeno, packet, FIP	1	Each	9	0	2.1	0.2		0	2	0		0	0.1	0.2
sherbet, orange	180	Gram	259.2	3.6	54.72	1.98		1.6	12.72	0		2	42	1.98
soda, root beer, A&W	325	Gram	159.37	0	42.86	0		0	0	0		0	42.86	0
Evening Snack
Bagel, plain, Sara Lee, FIP	95	Gram	250	1	51	9		1	48	0		0	3	9
TURK, TURKEY, BREAST MEAT, WHITE NIH	120	Gram	132	1.68	0	26.88		1.68	0	26.88		0	0	0
cheese product, american, pasteurized processed, sliced, nonfat	56	Gram	82.88	0.56	6.55	12.71		0.16	6.55	12.71		0.4	0	0
FRUIT, AVERAGE OF 10 NIH USES NIH	3	Serving	123	0.6	31.2	1.5		0.6	6.7	0		0	24.5	1.5
G/F JC, GRAPEFRUIT JUICE, CND. NIH	3	Serving	123	0	29.4	1.8		0	0.6	0		0	28.8	1.8
Mustard, pkt, FIP	1	Each	5	0.3	0.5	0.3		0.3	0.5	0		0	0	0.3
jellybeans	28	Gram	105	0.01	26.19	0		0.01	0	0		0	26.19	0
			4001.84	33.02	748.88	193.15		24.2	318.1	139.66		8.82	430.81	53.49
								0.733	0.425	0.723		0.267	0.575	0.277
								Unsat Fat (g)	Complex Carb (g)	Animal Prot (g)		Sat Fat (g)	Simple Carb (g)	Plant Prot (g)
High-fat	Quantity	Measure	Cals (kcal)	Fat (g)	Carb (g)	Prot (g)		Unsat Fat (g)	Complex Carb (g)	Animal Prot (g)		Sat Fat (g)	Simple Carb (g)	Plant Prot (g)
Breakfast
milk, whole, 3.25%, with vitamin D	224	Gram	136.64	7.28	10.75	7.06		2.68	0.75	7.06		4.6	10	0
Eggs, hard bld, lrg, ea, FIP/NIH	4	Each	316	22.4	2.4	24.4		15.9	2.4	24.4		6.5	0	0
BAC, BACON, COOKED, CRISP, DRN NIH	4	Serving	116	10	0.04	6		6.4	0.04	6		3.6	0	0
BAN, BANANA, PEELED, FRESH NIH	125	Gram	116.48	0.57	29.26	1.42		0.57	13.63	0		0	15.63	1.42
BUTTER, BUTTER, SALTED, SOLID NIH	20	Gram	143.4	16.22	0.02	0.18		5.9	0.02	0.18		10.32	0	0
Lunch
Lunchmeat, ham, honey flvr, Basha's, FIP	235	Gram	330.99	23.17	16.55	39.72		15.27	4.95	39.72		7.9	11.6	0
Bread, white, soft, enrich, slice, NIH/FIP	2	Each	140	2	28	4		2	26.4	0		0	1.6	4
Mayonnaise, regular, Kraft, FIP	40	Gram	285.71	31.43	0	0		29.03	0	0		2.4	0	0
"A" SALAD, garden salad & drsp pkg RCP	1	Serving	30	0.4	6.1	0.8		0.2	1.1	0		0.2	5	0.8
Oranges, fresh, med, 2 5/8 " diameter, FIP	180	Gram	84.6	0.22	21.15	1.69		0.22	4	0		0	17.15	1.69
Dinner
beef patty, broiled, 20% fat	228	Gram	615.6	40.54	0	58.71		25.24	0	58.71		15.3	0	0
BUN, HAMBURGER BUN, 1/2 SERVING NIH	2	Serving	166	3.2	29.6	4.6		3.2	27.9	0		0	1.7	4.6
CARROT, carrots, frozen, vegetable RCP	110	Gram	42.17	0.18	9.9	1.28		0.18	4.9	0		0	5	1.28
potato, baked, medium, 2 1/4" to 3 1/4"	110	Gram	102.3	0.14	23.27	2.75		0.14	22.27	0		0	1	2.75
Mayonnaise, regular, Kraft, FIP	40	Gram	285.71	31.43	0	0		29.03	0	0		2.4	0	0
oil, olive, extra virgin	20	Gram	180	20	0	0		17.2	0	0		2.8	0	0
Evening Snack
TURK, TURKEY, BREAST MEAT, WHITE NIH	175	Gram	192.5	2.45	0	39.2		2.45	0	39.2		0	0	0
Cheese, cheddar, NIH/FIP	56	Gram	220	18	1	12		8	1	12		10	0	0
Crackers, fresh stacks, Ritz, Nabisco, FIP	14	Gram	72.92	4.08	8.46	0.88		1	7.46	0		3.08	1	0.88
Apples, fresh, med, NIH/FIP	115	Gram	67.65	0.34	17.42	0.17		0.34	5.42	0		0	12	0.17
BUTTER, BUTTER, SALTED, SOLID NIH	50	Gram	358.5	40.55	0.05	0.45		14.8	0.05	0.45		25.75	0	0
			4003.17	274.6	203.97	205.31		179.75	122.29	187.72	0	94.85	81.68	17.59
								0.655	0.6	0.914		0.345	0.4	0.086
								Unsat Fat (g)	Complex Carb (g)	Animal Prot (g)		Sat Fat (g)	Simple Carb (g)	Plant Prot (g)
Low-protein	Quantity	Measure	Cals (kcal)	Fat (g)	Carb (g)	Prot (g)		Unsat Fat (g)	Complex Carb (g)	Animal Prot (g)		Sat Fat (g)	Simple Carb (g)	Plant Prot (g)
Breakfast
lp-flakes (low protein flake cereal)	52	Gram	192.4	0.43	46.8	0.16		0.43	46.8	0		0	0	0.16
rice milk, original	200	Gram	100	2.08	19.17	0.83		2	4.17	0		0.28	14	0.83
CBF Cinnamon Raisin Swirl Bread (low protein)	2	Slice	240	3	50	0.48		3	42.6	0		0	7.4	0.48
G/F JC, GRAPEFRUIT JUICE, CND. NIH	2	Serving	82	0.2	19.6	1.2		0.2	0.4	0		0	19.2	1.2
FRUIT, AVERAGE OF 10 NIH USES NIH	2	Serving	82	0.4	20.8	1		0.4	4.5	0		0	16.3	1
Lunch
CBF Pizza Primavera, low protein	152	Gram	265	7	50	1.1		1	45	0.5		6	5	0.6
GR BN, GREEN BEANS, CND, DRN NIH	1	Serving	26	0.2	5.4	1.5		0.2	5.4	0		0	0	1.5
FRUIT, AVERAGE OF 10 NIH USES NIH	2	Serving	82	0.4	20.8	1		0.4	4.5	0		0	16.3	1
P/A JC, PINEAPPLE JUICE, CND NIH	2	Serving	82	0.2	19.8	0.4		0.2	0.4	0		0	19.4	0.4
Dinner
Go Pockets, cheesy broccoli (low protein)	1	Piece	300	8	53	2		6	51	1		2	2	1
"A" SALAD, garden salad & drsp pkg RCP	1	Serving	30	0.4	6.1	0.8		0.2	1.1	0		0.2	5	0.8
Nuts, peanuts, dry rstd, salted, NIH, FIP	28	Gram	163.8	13.9	6.02	6.63		11.6	4.5	0		2.3	1.52	6.63
FRUIT, AVERAGE OF 10 NIH USES NIH	1	Serving	41	0.2	10.4	0.5		0.2	2.2	0		0	8.2	0.5
GRP JC, GRAPE JUICE, CND. UNSWT. NIH	2	Serving	82	0.2	19.8	0.8		0.2	0.4	0		0	19.4	0.8
cookie, sandwich, chocolate, Oreo	34	Gram	160	7	25	1		5	11	0		2	14	1
ice cream, vanilla	115	Gram	268.69	17.2	22.57	4.3		7.2	2.57	2.3		10	20	2
oil, olive, extra virgin	42	Gram	378	42	0	0		36.1	0	0		5.9	0	0
Evening Snack
CBF HomeStyle sliced white bread, low protein	100	Gram	220	3	48	0.48		3	46	0		0	2	0.48
Lunchmeat, ham, smkd, sliced, pkg, Carl Buddig, FIP	18	Gram	29.34	1.67	0.2	3.33		1	0	0		0.67	0.2	3.33
CBF American cheese singles, low protein	38	Gram	120	10	4	1.32		10	4	1.32		0	0	0
Mayonnaise, regular, Kraft, FIP	42	Gram	300	33	0	0		30.5	0	0		2.5	0	0
Cookie, assrtd creme sugar wafers, Safeway / Food Club, FIP	60	Gram	310.34	16.55	41.38	0.52		13.45	10.28	0		3.1	31.1	0.52
OJ, ORANGE JUICE, 3/1 CONC. NIH	2	Serving	82	0	19.6	1.2		0	0.4	0		0	19.2	1.2
Mustard, pkt, FIP	2	Serving	10	0.6	1	0.6		0.6	1	0		0	0	0.6
BUTTER, BUTTER, SALTED, SOLID NIH	50	Gram	358.5	40.55	0.05	0.45		14.8	0.05	0.45		25.75	0	0
			4005.08	208.19	509.49	31.6		147.68	288.27	5.57		60.7	220.22	26.03
								0.709	0.567	0.176		0.291	0.433	0.824
								Unsat Fat (g)	Complex Carb (g)	Animal Prot (g)		Sat Fat (g)	Simple Carb (g)	Plant Prot (g)
High-protein	Quantity	Measure	Cals (kcal)	Fat (g)	Carb (g)	Prot (g)		Unsat Fat (g)	Complex Carb (g)	Animal Prot (g)		Sat Fat (g)	Simple Carb (g)	Plant Prot (g)
Breakfast
BAC, BACON, COOKED, CRISP, DRN NIH	6	Serving	174	15	0.06	9		9.6	0.06	9		5.4	0	0
Egg Substitute, Scramblers, fzn, Morningstar Farms, FIP	250	Gram	171.5	1.9	9.88	28.73		1.3	4.88	28.73		0.6	5	0
cottage cheese, large curd, 4%	220	Gram	223.73	9.32	11.19	20.51		3.02	0	20.51		6.3	11.19	0
FRUIT, AVERAGE OF 10 NIH USES NIH	1	Serving	41	0.2	10.4	0.5		0.2	2.2	0		0	8.2	0.5
Milk, 2%, NIH/FIP	275	Gram	163.14	5.83	16.31	11.65		1.5	0.31	11.65		4.33	16	0
Hot Sauce, jalapeno, packet, FIP	1	Each	9	0	2.1	0.2		0	2	0		0	0.1	0.2
Lunch
FRANK, BEEF, HEBREW NATIONAL 8:1 NIH	2	Serving	350	32.8	0	12.4		18	0	12.4		14.8	0	0
CHEESE ENCHILADA, 112 CH/ 3 CT RCP	1	Serving	590	38.4	28.7	30.8		23	26	24.8		15.4	2.7	6
GR BN, GREEN BEANS, CND, DRN NIH	1	Serving	26	0.2	5.4	1.5		0.2	5.4	0		0	0	1.5
P/A JC, PINEAPPLE JUICE, CND NIH	1	Serving	41	0.1	9.9	0.2		0.1	0.2	0		0	9.7	0.2
Hot Sauce, jalapeno, packet, FIP	1	Each	9	0	2.1	0.2		0	2	0		0	0.1	0.2
Dinner
CHILI CON CARNE, 185 MT/ 120 PINTO RCP	1	Serving	466	10.4	40.3	51.9		6.4	23.3	45		4	17	6.9
BEEF, BEEF, RND, SEP-LN, RAW, 13155 NIH	140	Gram	194.6	6.86	0	30.8		4.1	0	30.8		2.76	0	0
PNT BNS, PINTO BEANS, CKD, DRN NIH	75	Gram	95	0.38	17.75	5.63		0.38	17.75	0		0	0	5.63
"A" SALAD, garden salad & drsp pkg RCP	1	Serving	30	0.4	6.1	0.8		0.2	1.1	0		0.2	5	0.8
Pure Protein Bar, Chewy Chocolate Chip, EEP	1	Each	200	5	18	20		2.5	16	2		2.5	2	18
FRUIT, AVERAGE OF 10 NIH USES NIH	1	Serving	41	0.2	10.4	0.5		0.2	2.2	0		0	8.2	0.5
GRP JC, GRAPE JUICE, CND. UNSWT. NIH	1	Serving	41	0.1	9.9	0.4		0.1	0.2	0		0	9.7	0.4
Evening Snack
HAM, TURKEY HAM NIH	140	Gram	179.2	7.14	0.56	26.32		5.14	0.56	26.32		2	0	0
Cheese, cheddar, NIH/FIP	60	Gram	235.71	19.29	1.07	12.86		8.6	1.07	12.86		10.69	0	0
Bread, white, soft, enrich, slice, NIH/FIP	2	Each	140	2	28	4		2	26.4	0		0	1.6	4
cottage cheese, large curd, 4%	220	Gram	223.73	9.32	11.19	20.51		3.02	0	20.51		6.3	11.19	0
Milk, 2%, NIH/FIP	275	Gram	163.14	5.83	16.31	11.65		1.5	0.31	11.65		4.33	16	0
Mustard, pkt, FIP	1	Serving	5	0.3	0.5	0.3		0.3	0.5	0		0	0	0.3
BUTTER, BUTTER, SALTED, SOLID NIH	29	Gram	207.93	23.52	0.03	0.26		8.6	0.03	0.26		14.9	0	0
			4020.67	194.48	256.15	301.61		99.96	132.47	256.49		94.51	123.68	45.13
								0.514	0.517	0.85		0.486	0.483	0.15
								Unsat Fat (g)	Complex Carb (g)	Animal Prot (g)		Sat Fat (g)	Simple Carb (g)	Plant Prot (g)

## Sheet: ST02
ST02: Metabolite dictionary with HMDB classifications
Metabolite	HMDB_ID	direct_parent	kingdom	super_class	class	sub_class	molecular_framework
Piperine	HMDB0029377	Alkaloids and derivatives	Organic compounds	NA	NA	NA	Aromatic heteropolycyclic compounds
Hippuric acid	HMDB0000714	Hippuric acids	Organic compounds	Benzoic acids and derivatives	Benzene and substituted derivatives	Benzoic acids and derivatives	Aromatic homomonocyclic compounds
4-Aminohippuric acid	HMDB0001867	Hippuric acids	Organic compounds	Benzoic acids and derivatives	Benzene and substituted derivatives	Benzoic acids and derivatives	Aromatic homomonocyclic compounds
3-Hydroxyhippuric acid	HMDB0006116	Hippuric acids	Organic compounds	Benzoic acids and derivatives	Benzene and substituted derivatives	Benzoic acids and derivatives	Aromatic homomonocyclic compounds
N-Acetyl-D-galactosamine	HMDB0000853	N-acyl-alpha-hexosamines	Organic compounds	Carbohydrates and carbohydrate conjugates	Organooxygen compounds	Carbohydrates and carbohydrate conjugates	Aliphatic heteromonocyclic compounds
Hexose	HMDB0000122	Hexoses	Organic compounds	Carbohydrates and carbohydrate conjugates	Organooxygen compounds	Carbohydrates and carbohydrate conjugates	Aliphatic heteromonocyclic compounds
gamma-Aminobutyric acid	HMDB0000112	Gamma amino acids and derivatives	Organic compounds	Amino acids, peptides, and analogues	Carboxylic acids and derivatives	Amino acids, peptides, and analogues	Aliphatic acyclic compounds
Aminoisobutyric acid	HMDB0001906	Alpha amino acids	Organic compounds	Amino acids, peptides, and analogues	Carboxylic acids and derivatives	Amino acids, peptides, and analogues	Aliphatic acyclic compounds
Myristoleic acid	HMDB0002000	Long-chain fatty acids	Organic compounds	Fatty acids and conjugates	Fatty Acyls	Fatty acids and conjugates	Aliphatic acyclic compounds
Lauroyl diethanolamide	HMDB0032358	N-acyl amines	Organic compounds	Fatty amides	Fatty Acyls	Fatty amides	Aliphatic acyclic compounds
Palmitoyl-EA	HMDB0002100	Carboximidic acids	Organic compounds	Carboximidic acids	Carboximidic acids and derivatives	Carboximidic acids	Aliphatic acyclic compounds
Oleoyl-EA	HMDB0002088	N-acylethanolamines	Organic compounds	Amines	Organonitrogen compounds	Amines	Aliphatic acyclic compounds
3-Dehydroxycarnitine	HMDB0001161	Straight chain fatty acids	Organic compounds	Fatty acids and conjugates	Fatty Acyls	Fatty acids and conjugates	Aliphatic acyclic compounds
CAR 2:0	HMDB0000201	Acyl carnitines	Organic compounds	Fatty acid esters	Fatty Acyls	Fatty acid esters	Aliphatic acyclic compounds
CAR 3:0	HMDB0000824	Acyl carnitines	Organic compounds	Fatty acid esters	Fatty Acyls	Fatty acid esters	Aliphatic acyclic compounds
CAR 4:0	HMDB0002013	Acyl carnitines	Organic compounds	Fatty acid esters	Fatty Acyls	Fatty acid esters	Aliphatic acyclic compounds
CAR 5:0	HMDB0000688	Acyl carnitines	Organic compounds	Fatty acid esters	Fatty Acyls	Fatty acid esters	Aliphatic acyclic compounds
CAR 4:0;OH	HMDB0013127	Acyl carnitines	Organic compounds	Fatty acid esters	Fatty Acyls	Fatty acid esters	Aliphatic acyclic compounds
CAR DC4:0	HMDB0013133	Acyl carnitines	Organic compounds	Fatty acid esters	Fatty Acyls	Fatty acid esters	Aliphatic acyclic compounds
CAR 7:0	HMDB0013238	Acyl carnitines	Organic compounds	Fatty acid esters	Fatty Acyls	Fatty acid esters	Aliphatic acyclic compounds
CAR DC5:0	HMDB0013130	Acyl carnitines	Organic compounds	Fatty acid esters	Fatty Acyls	Fatty acid esters	Aliphatic acyclic compounds
CAR 6:0;OH	HMDB0013131	Acyl carnitines	Organic compounds	Fatty acid esters	Fatty Acyls	Fatty acid esters	Aliphatic acyclic compounds
CAR 8:0	HMDB0000791	Acyl carnitines	Organic compounds	Fatty acid esters	Fatty Acyls	Fatty acid esters	Aliphatic acyclic compounds
CAR DC6:0	HMDB0061677	Acyl carnitines	Organic compounds	Fatty acid esters	Fatty Acyls	Fatty acid esters	Aliphatic acyclic compounds
CAR 9:0	HMDB0013288	Acyl carnitines	Organic compounds	Fatty acid esters	Fatty Acyls	Fatty acid esters	Aliphatic acyclic compounds
CAR 8:0;OH	HMDB0061634	Acyl carnitines	Organic compounds	Fatty acid esters	Fatty Acyls	Fatty acid esters	Aliphatic acyclic compounds
CAR 10:2	HMDB0013325	Acyl carnitines	Organic compounds	Fatty acid esters	Fatty Acyls	Fatty acid esters	Aliphatic acyclic compounds
CAR 10:1	HMDB0013205	Acyl carnitines	Organic compounds	Fatty acid esters	Fatty Acyls	Fatty acid esters	Aliphatic acyclic compounds
CAR 10:0	HMDB0000651	Acyl carnitines	Organic compounds	Fatty acid esters	Fatty Acyls	Fatty acid esters	Aliphatic acyclic compounds
CAR 10:0;OH	HMDB0061636	Acyl carnitines	Organic compounds	Fatty acid esters	Fatty Acyls	Fatty acid esters	Aliphatic acyclic compounds
CAR 12:1	HMDB0013326	Fatty acid esters	Organic compounds	Fatty acid esters	Fatty Acyls	Fatty acid esters	Aliphatic acyclic compounds
CAR 12:0	HMDB0002250	Acyl carnitines	Organic compounds	Fatty acid esters	Fatty Acyls	Fatty acid esters	Aliphatic acyclic compounds
CAR 14:2	HMDB0013331	Acyl carnitines	Organic compounds	Fatty acid esters	Fatty Acyls	Fatty acid esters	Aliphatic acyclic compounds
CAR 14:1	HMDB0002014	Acyl carnitines	Organic compounds	Fatty acid esters	Fatty Acyls	Fatty acid esters	Aliphatic acyclic compounds
CAR 18:1	HMDB0005065	Acyl carnitines	Organic compounds	Fatty acid esters	Fatty Acyls	Fatty acid esters	Aliphatic acyclic compounds
CAR 18:0	HMDB0000848	Acyl carnitines	Organic compounds	Fatty acid esters	Fatty Acyls	Fatty acid esters	Aliphatic acyclic compounds
CAR 26:0	HMDB0006347	Acyl carnitines	Organic compounds	Fatty acid esters	Fatty Acyls	Fatty acid esters	Aliphatic acyclic compounds
DG 36:4	HMDB0007248	Lineolic acids and derivatives	Organic compounds	Lineolic acids and derivatives	Fatty Acyls	Lineolic acids and derivatives	Aliphatic acyclic compounds
DG 36:3	HMDB0007219	Lineolic acids and derivatives	Organic compounds	Lineolic acids and derivatives	Fatty Acyls	Lineolic acids and derivatives	Aliphatic acyclic compounds
DG 38:5	HMDB0007199	1,2-diacylglycerols	Organic compounds	Diradylglycerols	Glycerolipids	Diradylglycerols	Aliphatic acyclic compounds
TG 46:2	HMDB0010419	Triacylglycerols	Organic compounds	Triradylcglycerols	Glycerolipids	Triradylcglycerols	Aliphatic acyclic compounds
LPC 14:0	HMDB0010379	1-acyl-sn-glycero-3-phosphocholines	Organic compounds	Glycerophosphocholines	Glycerophospholipids	Glycerophosphocholines	Aliphatic acyclic compounds
LPC 15:0	HMDB0010381	1-acyl-sn-glycero-3-phosphocholines	Organic compounds	Glycerophosphocholines	Glycerophospholipids	Glycerophosphocholines	Aliphatic acyclic compounds
LPC 16:1	HMDB0010383	1-acyl-sn-glycero-3-phosphocholines	Organic compounds	Glycerophosphocholines	Glycerophospholipids	Glycerophosphocholines	Aliphatic acyclic compounds
LPC 16:0	HMDB0010382	1-acyl-sn-glycero-3-phosphocholines	Organic compounds	Glycerophosphocholines	Glycerophospholipids	Glycerophosphocholines	Aliphatic acyclic compounds
LPC 17:1	HMDB0012108	1-acyl-sn-glycero-3-phosphocholines	Organic compounds	Glycerophosphocholines	Glycerophospholipids	Glycerophosphocholines	Aliphatic acyclic compounds
LPC 17:0	HMDB0012108	1-acyl-sn-glycero-3-phosphocholines	Organic compounds	Glycerophosphocholines	Glycerophospholipids	Glycerophosphocholines	Aliphatic acyclic compounds
LPC 18:3	HMDB0010387	1-acyl-sn-glycero-3-phosphocholines	Organic compounds	Glycerophosphocholines	Glycerophospholipids	Glycerophosphocholines	Aliphatic acyclic compounds
LPC 18:2	HMDB0010386	1-acyl-sn-glycero-3-phosphocholines	Organic compounds	Glycerophosphocholines	Glycerophospholipids	Glycerophosphocholines	Aliphatic acyclic compounds
LPC 18:1	HMDB0002815	1-acyl-sn-glycero-3-phosphocholines	Organic compounds	Glycerophosphocholines	Glycerophospholipids	Glycerophosphocholines	Aliphatic acyclic compounds
LPC 18:0	HMDB0010384	1-acyl-sn-glycero-3-phosphocholines	Organic compounds	Glycerophosphocholines	Glycerophospholipids	Glycerophosphocholines	Aliphatic acyclic compounds
LPC 19:0	NA	NA	NA	NA	NA	NA	NA
LPC 20:5	HMDB0010397	1-acyl-sn-glycero-3-phosphocholines	Organic compounds	Glycerophosphocholines	Glycerophospholipids	Glycerophosphocholines	Aliphatic acyclic compounds
LPC 20:4	HMDB0010395	1-acyl-sn-glycero-3-phosphocholines	Organic compounds	Glycerophosphocholines	Glycerophospholipids	Glycerophosphocholines	Aliphatic acyclic compounds
LPC 20:3	HMDB0010393	1-acyl-sn-glycero-3-phosphocholines	Organic compounds	Glycerophosphocholines	Glycerophospholipids	Glycerophosphocholines	Aliphatic acyclic compounds
LPC 20:2	HMDB0010392	1-acyl-sn-glycero-3-phosphocholines	Organic compounds	Glycerophosphocholines	Glycerophospholipids	Glycerophosphocholines	Aliphatic acyclic compounds
LPC 20:1	HMDB0010391	1-acyl-sn-glycero-3-phosphocholines	Organic compounds	Glycerophosphocholines	Glycerophospholipids	Glycerophosphocholines	Aliphatic acyclic compounds
LPC 20:0	HMDB0010390	1-acyl-sn-glycero-3-phosphocholines	Organic compounds	Glycerophosphocholines	Glycerophospholipids	Glycerophosphocholines	Aliphatic acyclic compounds
LPC 22:6	HMDB0010404	1-acyl-sn-glycero-3-phosphocholines	Organic compounds	Glycerophosphocholines	Glycerophospholipids	Glycerophosphocholines	Aliphatic acyclic compounds
LPC 22:5	HMDB0010403	1-acyl-sn-glycero-3-phosphocholines	Organic compounds	Glycerophosphocholines	Glycerophospholipids	Glycerophosphocholines	Aliphatic acyclic compounds
LPC 22:4	HMDB0010401	1-acyl-sn-glycero-3-phosphocholines	Organic compounds	Glycerophosphocholines	Glycerophospholipids	Glycerophosphocholines	Aliphatic acyclic compounds
LPC 24:0	HMDB0010405	1-acyl-sn-glycero-3-phosphocholines	Organic compounds	Glycerophosphocholines	Glycerophospholipids	Glycerophosphocholines	Aliphatic acyclic compounds
LPC P-16:0 or LPC O-16:1	HMDB0010407	1-(1Z-alkenyl)-glycero-3-phosphocholines	Organic compounds	Glycerophosphocholines	Glycerophospholipids	Glycerophosphocholines	Aliphatic acyclic compounds
LPC O-16:0	HMDB0062195	1-alkyl,2-acetylglycero-3-phosphocholines	Organic compounds	Glycerophosphocholines	Glycerophospholipids	Glycerophosphocholines	Aliphatic acyclic compounds
LPC P-18:1 or LPC O-18:2	HMDB0010408	1-(1Z-alkenyl)-glycero-3-phosphocholines	Organic compounds	Glycerophosphocholines	Glycerophospholipids	Glycerophosphocholines	Aliphatic acyclic compounds
LPC P-18:0 or LPC O-18:1	HMDB0013122	1-(1Z-alkenyl)-glycero-3-phosphocholines	Organic compounds	Glycerophosphocholines	Glycerophospholipids	Glycerophosphocholines	Aliphatic acyclic compounds
LPC O-18:0	HMDB0011149	Monoalkylglycerophosphocholines	Organic compounds	Glycerophosphocholines	Glycerophospholipids	Glycerophosphocholines	Aliphatic acyclic compounds
PC P-32:1 or PC O-32:2	HMDB0011269	1-(1Z-alkenyl),2-acyl-glycerophosphocholines	Organic compounds	Glycerophosphocholines	Glycerophospholipids	Glycerophosphocholines	Aliphatic acyclic compounds
PC P-32:0 or PC O-32:1	HMDB0007896	1-acyl,2-(1Z-alkenyl)-glycerophosphocholines	Organic compounds	Glycerophosphocholines	Glycerophospholipids	Glycerophosphocholines	Aliphatic acyclic compounds
PC O-32:0	NA	NA	NA	NA	NA	NA	NA
PC P-34:2 or PC O-34:3	HMDB0011211	1-(1Z-alkenyl),2-acyl-glycerophosphocholines	Organic compounds	Glycerophosphocholines	Glycerophospholipids	Glycerophosphocholines	Aliphatic acyclic compounds
PC P-34:1 or PC O-34:2	HMDB0011210	1-(1Z-alkenyl),2-acyl-glycerophosphocholines	Organic compounds	Glycerophosphocholines	Glycerophospholipids	Glycerophosphocholines	Aliphatic acyclic compounds
PC P-34:0 or PC O-34:1	HMDB0011208	1-(1Z-alkenyl),2-acyl-glycerophosphocholines	Organic compounds	Glycerophosphocholines	Glycerophospholipids	Glycerophosphocholines	Aliphatic acyclic compounds
PC P-36:5 or PC O-36:6	HMDB0008260	1-acyl,2-(1Z-alkenyl)-glycerophosphocholines	Organic compounds	Glycerophosphocholines	Glycerophospholipids	Glycerophosphocholines	Aliphatic acyclic compounds
PC P-36:4 or PC O-36:5	HMDB0011221	1-(1Z-alkenyl),2-acyl-glycerophosphocholines	Organic compounds	Glycerophosphocholines	Glycerophospholipids	Glycerophosphocholines	Aliphatic acyclic compounds
PC P-36:3 or PC O-36:4	HMDB0011310	1-(1Z-alkenyl),2-acyl-glycerophosphocholines	Organic compounds	Glycerophosphocholines	Glycerophospholipids	Glycerophosphocholines	Aliphatic acyclic compounds
PC P-35:1 or PC O-35:2	NA	NA	NA	NA	NA	NA	NA
PC P-38:6 or PC O-38:7	HMDB0011229	1-(1Z-alkenyl),2-acyl-glycerophosphocholines	Organic compounds	Glycerophosphocholines	Glycerophospholipids	Glycerophosphocholines	Aliphatic acyclic compounds
PC P-38:5 or PC O-38:6	HMDB0011319	1-(1Z-alkenyl),2-acyl-glycerophosphocholines	Organic compounds	Glycerophosphocholines	Glycerophospholipids	Glycerophosphocholines	Aliphatic acyclic compounds
PC P-38:4 or PC O-38:5	HMDB0011253	1-(1Z-alkenyl),2-acyl-glycerophosphocholines	Organic compounds	Glycerophosphocholines	Glycerophospholipids	Glycerophosphocholines	Aliphatic acyclic compounds
PC P-38:3 or PC O-38:4	HMDB0011252	1-(1Z-alkenyl),2-acyl-glycerophosphocholines	Organic compounds	Glycerophosphocholines	Glycerophospholipids	Glycerophosphocholines	Aliphatic acyclic compounds
PC 28:0	HMDB0007866	Phosphatidylcholines	Organic compounds	Glycerophosphocholines	Glycerophospholipids	Glycerophosphocholines	Aliphatic acyclic compounds
PC 30:1	HMDB0007870	Phosphatidylcholines	Organic compounds	Glycerophosphocholines	Glycerophospholipids	Glycerophosphocholines	Aliphatic acyclic compounds
PC 30:0	HMDB0007869	Phosphatidylcholines	Organic compounds	Glycerophosphocholines	Glycerophospholipids	Glycerophosphocholines	Aliphatic acyclic compounds
PC 31:0	HMDB0007935	Phosphatidylcholines	Organic compounds	Glycerophosphocholines	Glycerophospholipids	Glycerophosphocholines	Aliphatic acyclic compounds
PC 32:3	HMDB0007875	Phosphatidylcholines	Organic compounds	Glycerophosphocholines	Glycerophospholipids	Glycerophosphocholines	Aliphatic acyclic compounds
PC 32:2	HMDB0007874	Phosphatidylcholines	Organic compounds	Glycerophosphocholines	Glycerophospholipids	Glycerophosphocholines	Aliphatic acyclic compounds
PC 32:0	HMDB0007871	Phosphatidylcholines	Organic compounds	Glycerophosphocholines	Glycerophospholipids	Glycerophosphocholines	Aliphatic acyclic compounds
PC 33:2	HMDB0007940	Phosphatidylcholines	Organic compounds	Glycerophosphocholines	Glycerophospholipids	Glycerophosphocholines	Aliphatic acyclic compounds
PC 33:1	HMDB0007938	Phosphatidylcholines	Organic compounds	Glycerophosphocholines	Glycerophospholipids	Glycerophosphocholines	Aliphatic acyclic compounds
PC 34:4	HMDB0007883	Phosphatidylcholines	Organic compounds	Glycerophosphocholines	Glycerophospholipids	Glycerophosphocholines	Aliphatic acyclic compounds
PC 35:2	HMDB0007946	Phosphatidylcholines	Organic compounds	Glycerophosphocholines	Glycerophospholipids	Glycerophosphocholines	Aliphatic acyclic compounds
PC 36:3	HMDB0008105	Phosphatidylcholines	Organic compounds	Glycerophosphocholines	Glycerophospholipids	Glycerophosphocholines	Aliphatic acyclic compounds
LPE 16:1	HMDB0011504	1-acyl-sn-glycero-3-phosphoethanolamines	Organic compounds	Glycerophosphoethanolamines	Glycerophospholipids	Glycerophosphoethanolamines	Aliphatic acyclic compounds
LPE 16:0	HMDB0011503	1-acyl-sn-glycero-3-phosphoethanolamines	Organic compounds	Glycerophosphoethanolamines	Glycerophospholipids	Glycerophosphoethanolamines	Aliphatic acyclic compounds
LPE 17:0	HMDB0010379	1-acyl-sn-glycero-3-phosphocholines	Organic compounds	Glycerophosphocholines	Glycerophospholipids	Glycerophosphocholines	Aliphatic acyclic compounds
LPE 18:3	HMDB0011478	2-acyl-sn-glycero-3-phosphoethanolamines	Organic compounds	Glycerophosphoethanolamines	Glycerophospholipids	Glycerophosphoethanolamines	Aliphatic acyclic compounds
LPE 18:2	HMDB0011507	1-acyl-sn-glycero-3-phosphoethanolamines	Organic compounds	Glycerophosphoethanolamines	Glycerophospholipids	Glycerophosphoethanolamines	Aliphatic acyclic compounds
LPE 18:1	HMDB0011475	2-acyl-sn-glycero-3-phosphoethanolamines	Organic compounds	Glycerophosphoethanolamines	Glycerophospholipids	Glycerophosphoethanolamines	Aliphatic acyclic compounds
LPE 18:0	HMDB0011130	1-acyl-sn-glycero-3-phosphoethanolamines	Organic compounds	Glycerophosphoethanolamines	Glycerophospholipids	Glycerophosphoethanolamines	Aliphatic acyclic compounds
LPE 20:4	HMDB0011517	1-acyl-sn-glycero-3-phosphoethanolamines	Organic compounds	Glycerophosphoethanolamines	Glycerophospholipids	Glycerophosphoethanolamines	Aliphatic acyclic compounds
LPE 20:3	HMDB0011484	2-acyl-sn-glycero-3-phosphoethanolamines	Organic compounds	Glycerophosphoethanolamines	Glycerophospholipids	Glycerophosphoethanolamines	Aliphatic acyclic compounds
LPE 22:6	HMDB0011526	1-acyl-sn-glycero-3-phosphoethanolamines	Organic compounds	Glycerophosphoethanolamines	Glycerophospholipids	Glycerophosphoethanolamines	Aliphatic acyclic compounds
LPE 22:5	HMDB0011494	2-acyl-sn-glycero-3-phosphoethanolamines	Organic compounds	Glycerophosphoethanolamines	Glycerophospholipids	Glycerophosphoethanolamines	Aliphatic acyclic compounds
LPE P-18:0 or LPE O-18:1	HMDB0240598	1-(1Z-alkenyl)-glycero-3-phosphoethanolamines	Organic compounds	Glycerophosphoethanolamines	Glycerophospholipids	Glycerophosphoethanolamines	Aliphatic acyclic compounds
PE P-34:2 or PE O-34:3	HMDB0011343	1-(1Z-alkenyl),2-acylglycerophosphoethanolamines	Organic compounds	Glycerophosphoethanolamines	Glycerophospholipids	Glycerophosphoethanolamines	Aliphatic acyclic compounds
PE P-34:1 or PE O-34:2	HMDB0008952	Glycerophosphoethanolamines	Organic compounds	Glycerophosphoethanolamines	Glycerophospholipids	Glycerophosphoethanolamines	Aliphatic acyclic compounds
PE P-34:0 or PE O-34:1	HMDB0008950	Glycerophosphoethanolamines	Organic compounds	Glycerophosphoethanolamines	Glycerophospholipids	Glycerophosphoethanolamines	Aliphatic acyclic compounds
PE P-35:2 or PE O-35:3	HMDB0008901	Phosphatidylethanolamines	Organic compounds	Glycerophosphoethanolamines	Glycerophospholipids	Glycerophosphoethanolamines	Aliphatic acyclic compounds
PE P-36:4 or PE O-36:5	HMDB0011410	1-(1Z-alkenyl),2-acylglycerophosphoethanolamines	Organic compounds	Glycerophosphoethanolamines	Glycerophospholipids	Glycerophosphoethanolamines	Aliphatic acyclic compounds
PE P-36:2 or PE O-36:3	HMDB0011441	1-(1Z-alkenyl),2-acylglycerophosphoethanolamines	Organic compounds	Glycerophosphoethanolamines	Glycerophospholipids	Glycerophosphoethanolamines	Aliphatic acyclic compounds
PE P-38:6 or PE O-38:7	HMDB0011420	1-(1Z-alkenyl),2-acylglycerophosphoethanolamines	Organic compounds	Glycerophosphoethanolamines	Glycerophospholipids	Glycerophosphoethanolamines	Aliphatic acyclic compounds
PE P-38:5 or PE O-38:6	HMDB0011387	1-(1Z-alkenyl),2-acylglycerophosphoethanolamines	Organic compounds	Glycerophosphoethanolamines	Glycerophospholipids	Glycerophosphoethanolamines	Aliphatic acyclic compounds
PE P-38:4 or PE O-38:5	HMDB0005779	1-(1Z-alkenyl),2-acylglycerophosphoethanolamines	Organic compounds	Glycerophosphoethanolamines	Glycerophospholipids	Glycerophosphoethanolamines	Aliphatic acyclic compounds
PE P-39:6 or PE O-39:7	NA	NA	NA	NA	NA	NA	NA
PE P-40:6 or PE O-40:7	HMDB0011394	1-(1Z-alkenyl),2-acylglycerophosphoethanolamines	Organic compounds	Glycerophosphoethanolamines	Glycerophospholipids	Glycerophosphoethanolamines	Aliphatic acyclic compounds
PE 34:2	HMDB0008928	Phosphatidylethanolamines	Organic compounds	Glycerophosphoethanolamines	Glycerophospholipids	Glycerophosphoethanolamines	Aliphatic acyclic compounds
PE 34:1	HMDB0008927	Phosphatidylethanolamines	Organic compounds	Glycerophosphoethanolamines	Glycerophospholipids	Glycerophosphoethanolamines	Aliphatic acyclic compounds
PE 36:4	HMDB0008937	Phosphatidylethanolamines	Organic compounds	Glycerophosphoethanolamines	Glycerophospholipids	Glycerophosphoethanolamines	Aliphatic acyclic compounds
PE 36:3	HMDB0009060	Phosphatidylethanolamines	Organic compounds	Glycerophosphoethanolamines	Glycerophospholipids	Glycerophosphoethanolamines	Aliphatic acyclic compounds
PE 36:2	HMDB0008994	Phosphatidylethanolamines	Organic compounds	Glycerophosphoethanolamines	Glycerophospholipids	Glycerophosphoethanolamines	Aliphatic acyclic compounds
PE 38:6	HMDB0009102	Phosphatidylethanolamines	Organic compounds	Glycerophosphoethanolamines	Glycerophospholipids	Glycerophosphoethanolamines	Aliphatic acyclic compounds
PE 38:4	HMDB0009003	Phosphatidylethanolamines	Organic compounds	Glycerophosphoethanolamines	Glycerophospholipids	Glycerophosphoethanolamines	Aliphatic acyclic compounds
PE 40:6	HMDB0009012	Phosphatidylethanolamines	Organic compounds	Glycerophosphoethanolamines	Glycerophospholipids	Glycerophosphoethanolamines	Aliphatic acyclic compounds
7-Methylguanine	HMDB0000897	Hypoxanthines	Organic compounds	Purines and purine derivatives	Imidazopyrimidines	Purines and purine derivatives	Aromatic heteropolycyclic compounds
1-Methylguanine	HMDB0003282	6-oxopurines	Organic compounds	Purines and purine derivatives	Imidazopyrimidines	Purines and purine derivatives	Aromatic heteropolycyclic compounds
1-Methyladenosine	HMDB0003331	Purine nucleosides	Organic compounds	NA	Purine nucleosides	NA	Aromatic heteropolycyclic compounds
1-Methylguanosine	HMDB0001563	Purine nucleosides	Organic compounds	NA	Purine nucleosides	NA	Aromatic heteropolycyclic compounds
N2,N2-Dimethylguanosine	HMDB0004824	Purine nucleosides	Organic compounds	NA	Purine nucleosides	NA	Aromatic heteropolycyclic compounds
Xanthine	HMDB0000292	Xanthines	Organic compounds	Purines and purine derivatives	Imidazopyrimidines	Purines and purine derivatives	Aromatic heteropolycyclic compounds
Uric acid	HMDB0000289	Xanthines	Organic compounds	Purines and purine derivatives	Imidazopyrimidines	Purines and purine derivatives	Aromatic heteropolycyclic compounds
FAPy-adenine	HMDB0004816	Aminopyrimidines and derivatives	Organic compounds	Pyrimidines and pyrimidine derivatives	Diazines	Pyrimidines and pyrimidine derivatives	Aromatic heteromonocyclic compounds
Ectoine	HMDB0240650	L-alpha-amino acids	Organic compounds	Amino acids, peptides, and analogues	Carboxylic acids and derivatives	Amino acids, peptides, and analogues	Aliphatic heteromonocyclic compounds
Pseudouridine	HMDB0000767	Nucleoside and nucleotide analogues	Organic compounds	NA	Nucleoside and nucleotide analogues	NA	Aromatic heteromonocyclic compounds
Ribothymidine	HMDB0000884	Pyrimidine nucleosides	Organic compounds	NA	Pyrimidine nucleosides	NA	Aromatic heteromonocyclic compounds
N4-Acetylcytidine	HMDB0005923	Pyrimidine nucleosides	Organic compounds	NA	Pyrimidine nucleosides	NA	Aromatic heteromonocyclic compounds
Cytosine	HMDB0000630	Pyrimidones	Organic compounds	Pyrimidines and pyrimidine derivatives	Diazines	Pyrimidines and pyrimidine derivatives	Aromatic heteromonocyclic compounds
Thiamine	HMDB0000235	Thiamines	Organic compounds	Pyrimidines and pyrimidine derivatives	Diazines	Pyrimidines and pyrimidine derivatives	Aromatic heteromonocyclic compounds
Glycine	HMDB0000123	Alpha amino acids	Organic compounds	Amino acids, peptides, and analogues	Carboxylic acids and derivatives	Amino acids, peptides, and analogues	Aliphatic acyclic compounds
Alanine	HMDB0000161	Alanine and derivatives	Organic compounds	Amino acids, peptides, and analogues	Carboxylic acids and derivatives	Amino acids, peptides, and analogues	Aliphatic acyclic compounds
Dimethylglycine	HMDB0000092	Alpha amino acids	Organic compounds	Amino acids, peptides, and analogues	Carboxylic acids and derivatives	Amino acids, peptides, and analogues	Aliphatic acyclic compounds
Serine	HMDB0000187	Serine and derivatives	Organic compounds	Amino acids, peptides, and analogues	Carboxylic acids and derivatives	Amino acids, peptides, and analogues	Aliphatic acyclic compounds
Proline	HMDB0000162	Proline and derivatives	Organic compounds	Amino acids, peptides, and analogues	Carboxylic acids and derivatives	Amino acids, peptides, and analogues	Aliphatic heteromonocyclic compounds
Guanidoacetic acid	HMDB0000128	Alpha amino acids and derivatives	Organic compounds	Amino acids, peptides, and analogues	Carboxylic acids and derivatives	Amino acids, peptides, and analogues	Aliphatic acyclic compounds
Betaine	HMDB0000043	Alpha amino acids	Organic compounds	Amino acids, peptides, and analogues	Carboxylic acids and derivatives	Amino acids, peptides, and analogues	Aliphatic acyclic compounds
Valine	HMDB0000883	Valine and derivatives	Organic compounds	Amino acids, peptides, and analogues	Carboxylic acids and derivatives	Amino acids, peptides, and analogues	Aliphatic acyclic compounds
Threonine	HMDB0000167	L-alpha-amino acids	Organic compounds	Amino acids, peptides, and analogues	Carboxylic acids and derivatives	Amino acids, peptides, and analogues	Aliphatic acyclic compounds
N-Methyl-proline	HMDB0094696	Proline and derivatives	Organic compounds	Amino acids, peptides, and analogues	Carboxylic acids and derivatives	Amino acids, peptides, and analogues	Aliphatic heteromonocyclic compounds
Pipecolic acid	HMDB0000716	L-alpha-amino acids	Organic compounds	Amino acids, peptides, and analogues	Carboxylic acids and derivatives	Amino acids, peptides, and analogues	Aliphatic heteromonocyclic compounds
Hydroxyproline	HMDB0000725	Proline and derivatives	Organic compounds	Amino acids, peptides, and analogues	Carboxylic acids and derivatives	Amino acids, peptides, and analogues	Aliphatic heteromonocyclic compounds
N-Acetylalanine	HMDB0000766	N-acyl-L-alpha-amino acids	Organic compounds	Amino acids, peptides, and analogues	Carboxylic acids and derivatives	Amino acids, peptides, and analogues	Aliphatic acyclic compounds
Creatine	HMDB0000064	Alpha amino acids and derivatives	Organic compounds	Amino acids, peptides, and analogues	Carboxylic acids and derivatives	Amino acids, peptides, and analogues	Aliphatic acyclic compounds
Leucine	HMDB0000687	Leucine and derivatives	Organic compounds	Amino acids, peptides, and analogues	Carboxylic acids and derivatives	Amino acids, peptides, and analogues	Aliphatic acyclic compounds
Isoleucine	HMDB0000172	Isoleucine and derivatives	Organic compounds	Amino acids, peptides, and analogues	Carboxylic acids and derivatives	Amino acids, peptides, and analogues	Aliphatic acyclic compounds
Asparagine	HMDB0000168	Asparagine and derivatives	Organic compounds	Amino acids, peptides, and analogues	Carboxylic acids and derivatives	Amino acids, peptides, and analogues	Aliphatic acyclic compounds
Ornithine	HMDB0000214	L-alpha-amino acids	Organic compounds	Amino acids, peptides, and analogues	Carboxylic acids and derivatives	Amino acids, peptides, and analogues	Aliphatic acyclic compounds
Homocysteine	HMDB0000742	L-alpha-amino acids	Organic compounds	Amino acids, peptides, and analogues	Carboxylic acids and derivatives	Amino acids, peptides, and analogues	Aliphatic acyclic compounds
Proline betaine	HMDB0004827	Proline and derivatives	Organic compounds	Amino acids, peptides, and analogues	Carboxylic acids and derivatives	Amino acids, peptides, and analogues	Aliphatic heteromonocyclic compounds
4-Acetamidobutanoic acid	HMDB0003681	Gamma amino acids and derivatives	Organic compounds	Amino acids, peptides, and analogues	Carboxylic acids and derivatives	Amino acids, peptides, and analogues	Aliphatic acyclic compounds
Glutamine	HMDB0000641	L-alpha-amino acids	Organic compounds	Amino acids, peptides, and analogues	Carboxylic acids and derivatives	Amino acids, peptides, and analogues	Aliphatic acyclic compounds
Lysine	HMDB0000182	L-alpha-amino acids	Organic compounds	Amino acids, peptides, and analogues	Carboxylic acids and derivatives	Amino acids, peptides, and analogues	Aliphatic acyclic compounds
Methionine	HMDB0000696	Methionine and derivatives	Organic compounds	Amino acids, peptides, and analogues	Carboxylic acids and derivatives	Amino acids, peptides, and analogues	Aliphatic acyclic compounds
S-Methylcysteine S-oxide	HMDB0029432	Alpha amino acids	Organic compounds	Amino acids, peptides, and analogues	Carboxylic acids and derivatives	Amino acids, peptides, and analogues	Aliphatic acyclic compounds
Histidine	HMDB0000177	Histidine and derivatives	Organic compounds	Amino acids, peptides, and analogues	Carboxylic acids and derivatives	Amino acids, peptides, and analogues	Aromatic heteromonocyclic compounds
N-Acetylvaline	HMDB0011757	Valine and derivatives	Organic compounds	Amino acids, peptides, and analogues	Carboxylic acids and derivatives	Amino acids, peptides, and analogues	Aliphatic acyclic compounds
2-Aminooctanoic acid	HMDB0000991	Alpha amino acids	Organic compounds	Amino acids, peptides, and analogues	Carboxylic acids and derivatives	Amino acids, peptides, and analogues	Aliphatic acyclic compounds
N(6)-Methyllysine	HMDB0002038	L-alpha-amino acids	Organic compounds	Amino acids, peptides, and analogues	Carboxylic acids and derivatives	Amino acids, peptides, and analogues	Aliphatic acyclic compounds
Methionine sulfoxide	HMDB0002005	L-alpha-amino acids	Organic compounds	Amino acids, peptides, and analogues	Carboxylic acids and derivatives	Amino acids, peptides, and analogues	Aliphatic acyclic compounds
Phenylalanine	HMDB0000159	Phenylalanine and derivatives	Organic compounds	Amino acids, peptides, and analogues	Carboxylic acids and derivatives	Amino acids, peptides, and analogues	Aromatic homomonocyclic compounds
3-Methylhistidine	HMDB0000479	Histidine and derivatives	Organic compounds	Amino acids, peptides, and analogues	Carboxylic acids and derivatives	Amino acids, peptides, and analogues	Aromatic heteromonocyclic compounds
N-Acetylornithine	HMDB0003357	N-acyl-L-alpha-amino acids	Organic compounds	Amino acids, peptides, and analogues	Carboxylic acids and derivatives	Amino acids, peptides, and analogues	Aliphatic acyclic compounds
Arginine	HMDB0000517	L-alpha-amino acids	Organic compounds	Amino acids, peptides, and analogues	Carboxylic acids and derivatives	Amino acids, peptides, and analogues	Aliphatic acyclic compounds
N(6),N(6)-Dimethyl-lysine	HMDB0013287	Alpha amino acids	Organic compounds	Amino acids, peptides, and analogues	Carboxylic acids and derivatives	Amino acids, peptides, and analogues	Aliphatic acyclic compounds
Citrulline	HMDB0000904	L-alpha-amino acids	Organic compounds	Amino acids, peptides, and analogues	Carboxylic acids and derivatives	Amino acids, peptides, and analogues	Aliphatic acyclic compounds
Tyrosine	HMDB0000158	Tyrosine and derivatives	Organic compounds	Amino acids, peptides, and analogues	Carboxylic acids and derivatives	Amino acids, peptides, and analogues	Aromatic homomonocyclic compounds
Targinine	HMDB0029416	Arginine and derivatives	Organic compounds	Amino acids, peptides, and analogues	Carboxylic acids and derivatives	Amino acids, peptides, and analogues	Aliphatic acyclic compounds
Homoarginine	HMDB0000670	L-alpha-amino acids	Organic compounds	Amino acids, peptides, and analogues	Carboxylic acids and derivatives	Amino acids, peptides, and analogues	Aliphatic acyclic compounds
N-6-Trimethyllysine	HMDB0001325	L-alpha-amino acids	Organic compounds	Amino acids, peptides, and analogues	Carboxylic acids and derivatives	Amino acids, peptides, and analogues	Aliphatic acyclic compounds
Symmetric dimethyl-arginine	HMDB0003334	Arginine and derivatives	Organic compounds	Amino acids, peptides, and analogues	Carboxylic acids and derivatives	Amino acids, peptides, and analogues	Aliphatic acyclic compounds
Dimethylarginine	HMDB0001539	Arginine and derivatives	Organic compounds	Amino acids, peptides, and analogues	Carboxylic acids and derivatives	Amino acids, peptides, and analogues	Aliphatic acyclic compounds
Tryptophan	HMDB0000929	Indolyl carboxylic acids and derivatives	Organic compounds	Indolyl carboxylic acids and derivatives	Indoles and derivatives	Indolyl carboxylic acids and derivatives	Aromatic heteropolycyclic compounds
N-Acetylarginine	HMDB0004620	N-acyl-L-alpha-amino acids	Organic compounds	Amino acids, peptides, and analogues	Carboxylic acids and derivatives	Amino acids, peptides, and analogues	Aliphatic acyclic compounds
Pantothenic acid	HMDB0000210	Secondary alcohols	Organic compounds	Alcohols and polyols	Organooxygen compounds	Alcohols and polyols	Aliphatic acyclic compounds
alpha-N-Phenylacetylglutamine	HMDB0006344	N-acyl-alpha amino acids	Organic compounds	Amino acids, peptides, and analogues	Carboxylic acids and derivatives	Amino acids, peptides, and analogues	Aromatic homomonocyclic compounds
Glu-Gln	HMDB0028817	Dipeptides	Organic compounds	Amino acids, peptides, and analogues	Carboxylic acids and derivatives	Amino acids, peptides, and analogues	Aliphatic acyclic compounds
Phe-Trp	HMDB0029006	Peptides	Organic compounds	Amino acids, peptides, and analogues	Carboxylic acids and derivatives	Amino acids, peptides, and analogues	Aromatic heteropolycyclic compounds
N-Acetylputrescine	HMDB0002064	Carboximidic acids	Organic compounds	Carboximidic acids	Carboximidic acids and derivatives	Carboximidic acids	Aliphatic acyclic compounds
N-Acetylcadaverine	HMDB0002284	Acetamides	Organic compounds	Carboxylic acid derivatives	Carboxylic acids and derivatives	Carboxylic acid derivatives	Aliphatic acyclic compounds
N1-Acetylspermidine	HMDB0001276	Carboximidic acids	Organic compounds	Carboximidic acids	Carboximidic acids and derivatives	Carboximidic acids	Aliphatic acyclic compounds
DMGV	HMDB0240212	Short-chain keto acids and derivatives	Organic compounds	Short-chain keto acids and derivatives	Keto acids and derivatives	Short-chain keto acids and derivatives	Aliphatic acyclic compounds
Taurine	HMDB0000251	Organosulfonic acids	Organic compounds	Organosulfonic acids and derivatives	Organic sulfonic acids and derivatives	Organosulfonic acids and derivatives	Aliphatic acyclic compounds
Diethanolamine	HMDB0004437	1,2-aminoalcohols	Organic compounds	Amines	Organonitrogen compounds	Amines	Aliphatic acyclic compounds
Trimethylamine N-oxide	HMDB0000925	Trialkyl amine oxides	Organic compounds	Aminoxides	Organonitrogen compounds	Aminoxides	Aliphatic acyclic compounds
Histamine	HMDB0000870	2-arylethylamines	Organic compounds	Amines	Organonitrogen compounds	Amines	Aromatic heteromonocyclic compounds
Triethanolamine	HMDB0032538	1,2-aminoalcohols	Organic compounds	Amines	Organonitrogen compounds	Amines	Aliphatic acyclic compounds
Carnitine	HMDB0000062	Carnitines	Organic compounds	Quaternary ammonium salts	Organonitrogen compounds	Quaternary ammonium salts	Aliphatic acyclic compounds
Choline	HMDB0000097	Cholines	Organic compounds	Quaternary ammonium salts	Organonitrogen compounds	Quaternary ammonium salts	Aliphatic acyclic compounds
Acetylcholine	HMDB0000895	Acyl cholines	Organic compounds	Quaternary ammonium salts	Organonitrogen compounds	Quaternary ammonium salts	Aliphatic acyclic compounds
Choline phosphate	HMDB0001565	Phosphocholines	Organic compounds	Quaternary ammonium salts	Organonitrogen compounds	Quaternary ammonium salts	Aliphatic acyclic compounds
Methylguanidine	HMDB0001522	Guanidines	Organic compounds	Guanidines	Organonitrogen compounds	Guanidines	Aliphatic acyclic compounds
Creatinine	HMDB0000562	Alpha amino acids and derivatives	Organic compounds	Amino acids, peptides, and analogues	Carboxylic acids and derivatives	Amino acids, peptides, and analogues	Aliphatic heteromonocyclic compounds
Biliverdin	HMDB0001008	Bilirubins	Organic compounds	Bilirubins	Tetrapyrroles and derivatives	Bilirubins	Aromatic heteromonocyclic compounds
Imidazoleacetic acid	HMDB0002024	Imidazolyl carboxylic acids and derivatives	Organic compounds	Imidazoles	Azoles	Imidazoles	Aromatic heteromonocyclic compounds
Urocanic acid	HMDB0000301	Imidazolyl carboxylic acids and derivatives	Organic compounds	Imidazoles	Azoles	Imidazoles	Aromatic heteromonocyclic compounds
Methylimidazoleacetic acid	HMDB0002820	Imidazolyl carboxylic acids and derivatives	Organic compounds	Imidazoles	Azoles	Imidazoles	Aromatic heteromonocyclic compounds
Imidazolepropionic acid	HMDB0002271	Imidazolyl carboxylic acids and derivatives	Organic compounds	Imidazoles	Azoles	Imidazoles	Aromatic heteromonocyclic compounds
Indoleacetic acid	HMDB0000197	Indole-3-acetic acid derivatives	Organic compounds	Indolyl carboxylic acids and derivatives	Indoles and derivatives	Indolyl carboxylic acids and derivatives	Aromatic heteropolycyclic compounds
Acisoga	HMDB0061384	N-alkylpyrrolidines	Organic compounds	N-alkylpyrrolidines	Pyrrolidines	N-alkylpyrrolidines	Aliphatic heteromonocyclic compounds
N1-Methyl-2-pyridone-5-carboxamide	HMDB0004193	Nicotinamides	Organic compounds	Pyridinecarboxylic acids and derivatives	Pyridines and derivatives	Pyridinecarboxylic acids and derivatives	Aromatic heteromonocyclic compounds
Niacinamide	HMDB0001406	Nicotinamides	Organic compounds	Pyridinecarboxylic acids and derivatives	Pyridines and derivatives	Pyridinecarboxylic acids and derivatives	Aromatic heteromonocyclic compounds
1-Methyl nicotinamide	HMDB0000699	Nicotinamides	Organic compounds	Pyridinecarboxylic acids and derivatives	Pyridines and derivatives	Pyridinecarboxylic acids and derivatives	Aromatic heteromonocyclic compounds
Trigonelline	HMDB0000875	Alkaloids and derivatives	Organic compounds	NA	NA	NA	Aromatic heteromonocyclic compounds
4-Pyridoxic acid	HMDB0000017	Pyridinecarboxylic acids	Organic compounds	Pyridinecarboxylic acids and derivatives	Pyridines and derivatives	Pyridinecarboxylic acids and derivatives	Aromatic heteromonocyclic compounds
Kynurenic acid	HMDB0000715	Quinoline carboxylic acids	Organic compounds	Quinoline carboxylic acids	Quinolines and derivatives	Quinoline carboxylic acids	Aromatic heteropolycyclic compounds
Allantoin	HMDB0000462	Imidazoles	Organic compounds	Imidazoles	Azoles	Imidazoles	Aliphatic heteromonocyclic compounds
Retinol	HMDB0000305	Retinoids	Organic compounds	Retinoids	Prenol lipids	Retinoids	Aliphatic homomonocyclic compounds
gamma-Tocopherol	HMDB0001492	Tocopherols	Organic compounds	Quinone and hydroquinone lipids	Prenol lipids	Quinone and hydroquinone lipids	Aromatic heteropolycyclic compounds
1-DeoxyCer 18:0;O2/24:1	NA	NA	NA	NA	NA	NA	NA
Cer 18:1;O2/14:0	HMDB0011773	Long-chain ceramides	Organic compounds	Ceramides	Sphingolipids	Ceramides	Aliphatic acyclic compounds
Cer 18:1;O2/15:0	HMDB0240685	Long-chain ceramides	Organic compounds	Ceramides	Sphingolipids	Ceramides	Aliphatic acyclic compounds
Cer 18:1;O2/16:1	HMDB0240686	Long-chain ceramides	Organic compounds	Ceramides	Sphingolipids	Ceramides	Aliphatic acyclic compounds
Cer 18:1;O2/16:0	HMDB0004949	Long-chain ceramides	Organic compounds	Ceramides	Sphingolipids	Ceramides	Aliphatic acyclic compounds
Cer 18:1;O2/18:1	HMDB0004948	Long-chain ceramides	Organic compounds	Ceramides	Sphingolipids	Ceramides	Aliphatic acyclic compounds
Cer 18:1;O2/18:0	HMDB0004950	Long-chain ceramides	Organic compounds	Ceramides	Sphingolipids	Ceramides	Aliphatic acyclic compounds
Cer 18:1;O2/20:1	NA	NA	NA	NA	NA	NA	NA
Cer 18:1;O2/20:0	HMDB0004951	Long-chain ceramides	Organic compounds	Ceramides	Sphingolipids	Ceramides	Aliphatic acyclic compounds
Cer 18:1;O2/22:1	NA	NA	NA	NA	NA	NA	NA
Cer 18:1;O2/22:0	HMDB0004952	Ceramides	Organic compounds	Ceramides	Sphingolipids	Ceramides	Aliphatic acyclic compounds
Cer 18:1;O2/23:1	NA	NA	NA	NA	NA	NA	NA
Cer 18:1;O2/23:0	NA	NA	NA	NA	NA	NA	NA
Cer 18:1;O2/24:2	NA	NA	NA	NA	NA	NA	NA
Cer 18:1;O2/24:1	HMDB0004953	Ceramides	Organic compounds	Ceramides	Sphingolipids	Ceramides	Aliphatic acyclic compounds
Cer 18:1;O2/24:0	HMDB0004956	Ceramides	Organic compounds	Ceramides	Sphingolipids	Ceramides	Aliphatic acyclic compounds
GlcCer 18:2;O2/22:0	NA	NA	NA	NA	NA	NA	NA
GlcCer 18:1;O2/22:0	HMDB0004974	Glycosyl-N-acylsphingosines	Organic compounds	Glycosphingolipids	Sphingolipids	Glycosphingolipids	Aliphatic heteromonocyclic compounds
Phytosphingosine	HMDB0004610	1,3-aminoalcohols	Organic compounds	Amines	Organonitrogen compounds	Amines	Aliphatic acyclic compounds
Sphinganine	HMDB0000269	1,2-aminoalcohols	Organic compounds	Amines	Organonitrogen compounds	Amines	Aliphatic acyclic compounds
SM 18:1;O2/14:1	NA	NA	NA	NA	NA	NA	NA
SM 18:1;O2/14:0	HMDB0012097	Phosphosphingolipids	Organic compounds	Phosphosphingolipids	Sphingolipids	Phosphosphingolipids	Aliphatic acyclic compounds
SM 18:1;O2/15:0	NA	NA	NA	NA	NA	NA	NA
SM 18:1;O2/16:1	HMDB0013464	Phosphosphingolipids	Organic compounds	Phosphosphingolipids	Sphingolipids	Phosphosphingolipids	Aliphatic acyclic compounds
SM 18:1;O2/16:0	HMDB0010169	Phosphosphingolipids	Organic compounds	Phosphosphingolipids	Sphingolipids	Phosphosphingolipids	Aliphatic acyclic compounds
SM 18:1;O2/17:1	NA	NA	NA	NA	NA	NA	NA
SM 18:1;O2/17:0	NA	NA	NA	NA	NA	NA	NA
SM 18:1;O2/18:3	NA	NA	NA	NA	NA	NA	NA
SM 18:1;O2/18:1	HMDB0012101	Phosphosphingolipids	Organic compounds	Phosphosphingolipids	Sphingolipids	Phosphosphingolipids	Aliphatic acyclic compounds
SM 18:1;O2/18:0	HMDB0001348	Phosphosphingolipids	Organic compounds	Phosphosphingolipids	Sphingolipids	Phosphosphingolipids	Aliphatic acyclic compounds
SM 18:1;O2/19:1	NA	NA	NA	NA	NA	NA	NA
SM 18:1;O2/19:0	NA	NA	NA	NA	NA	NA	NA
SM 18:1;O2/20:1	NA	NA	NA	NA	NA	NA	NA
SM 18:1;O2/20:0	HMDB0012102	Phosphosphingolipids	Organic compounds	Phosphosphingolipids	Sphingolipids	Phosphosphingolipids	Aliphatic acyclic compounds
SM 18:1;O2/21:0	NA	NA	NA	NA	NA	NA	NA
SM 18:1;O2/22:3	NA	NA	NA	NA	NA	NA	NA
SM 18:1;O2/22:2	NA	NA	NA	NA	NA	NA	NA
SM 18:1;O2/23:2	NA	NA	NA	NA	NA	NA	NA
Glycodeoxycholic acid/Glycochenodeoxycholic acid	HMDB0000631	Glycinated bile acids and derivatives	Organic compounds	Bile acids, alcohols and derivatives	Steroids and steroid derivatives	Bile acids, alcohols and derivatives	Aliphatic homopolycyclic compounds
7alpha-Hydroxy-4-cholesten-3-one	HMDB0001993	Cholesterols and derivatives	Organic compounds	Cholestane steroids	Steroids and steroid derivatives	Cholestane steroids	Aliphatic homopolycyclic compounds
3-hydroxynorvaline	NA	NA	NA	NA	NA	NA	NA
N-methyl pipecolic acid	HMDB0341360	NA	NA	NA	NA	NA	NA
indole-4-carboxaldehyde	NA	NA	NA	NA	NA	NA	NA
N-Acetylisoputreanine	HMDB0094713	Gamma amino acids and derivatives	Organic compounds	Amino acids, peptides, and analogues	Carboxylic acids and derivatives	Amino acids, peptides, and analogues	Aliphatic acyclic compounds
N-palmitoyl glutamine	HMDB0241924	Long-chain fatty acids	Organic compounds	Fatty acids and conjugates	Fatty Acyls	Fatty acids and conjugates	Aliphatic acyclic compounds
D-alpha-tocopherylquinone	HMDB0034408	Diterpenoids	Organic compounds	Diterpenoids	Prenol lipids	Diterpenoids	Aliphatic homomonocyclic compounds

## Sheet: ST03
ST03: Paired t-test results across dietary chambers
The estimate is the difference between pre- and post-chamber measurements, with postive values reflecting an increase.
diet	metabolite	HMDB_ID	estimate	Std.Error	p-value	fdr	n
Energy balance	Piperine	HMDB0029377	-0.835334	0.0744916	4.33981e-19	1.14137e-17	96
24-hr fasting	Piperine	HMDB0029377	-1.62991	0.0761399	7.28241e-37	5.80386e-36	92
High-carbohydrate	Piperine	HMDB0029377	-0.329198	0.0786573	7.25869e-05	0.000176762	82
Balanced overfeeding	Piperine	HMDB0029377	-0.849613	0.0900985	1.25869e-14	2.06897e-13	81
High-fat	Piperine	HMDB0029377	-0.908427	0.0939781	4.89318e-15	3.10958e-14	80
Low-protein	Piperine	HMDB0029377	-0.920446	0.0702738	4.54085e-21	7.46402e-20	78
High-protein	Piperine	HMDB0029377	-0.521043	0.106393	7.28376e-06	1.97488e-05	65
Energy balance	Hippuric acid	HMDB0000714	-0.254923	0.100682	0.0129835	0.0242174	96
24-hr fasting	Hippuric acid	HMDB0000714	-2.29303	0.129034	5.06287e-31	2.89464e-30	92
High-carbohydrate	Hippuric acid	HMDB0000714	-0.132705	0.114575	0.250211	0.319445	82
Balanced overfeeding	Hippuric acid	HMDB0000714	0.262788	0.127565	0.0426473	0.0767915	81
High-fat	Hippuric acid	HMDB0000714	-0.273325	0.125199	0.0319953	0.0442883	80
Low-protein	Hippuric acid	HMDB0000714	-0.67066	0.119597	3.25585e-07	1.04425e-06	78
High-protein	Hippuric acid	HMDB0000714	-0.748208	0.122668	7.55301e-08	2.51448e-07	65
Energy balance	4-Aminohippuric acid	HMDB0001867	-0.00443896	0.0263997	0.866827	0.894022	96
24-hr fasting	4-Aminohippuric acid	HMDB0001867	0.229497	0.0348715	3.13204e-09	5.68087e-09	92
High-carbohydrate	4-Aminohippuric acid	HMDB0001867	-0.050317	0.0261149	0.057561	0.0831788	82
Balanced overfeeding	4-Aminohippuric acid	HMDB0001867	0.0645876	0.0340866	0.0617309	0.10147	81
High-fat	4-Aminohippuric acid	HMDB0001867	0.149035	0.0303754	4.88062e-06	1.07866e-05	80
Low-protein	4-Aminohippuric acid	HMDB0001867	-0.488039	0.0310877	2.07475e-25	5.45659e-24	78
High-protein	4-Aminohippuric acid	HMDB0001867	0.451024	0.042265	1.1413e-15	1.5798e-14	65
Energy balance	3-Hydroxyhippuric acid	HMDB0006116	-0.821516	0.104421	5.72312e-12	4.85542e-11	96
24-hr fasting	3-Hydroxyhippuric acid	HMDB0006116	-2.01262	0.136745	1.43204e-25	6.27712e-25	92
High-carbohydrate	3-Hydroxyhippuric acid	HMDB0006116	-0.395242	0.118563	0.00130058	0.00267228	82
Balanced overfeeding	3-Hydroxyhippuric acid	HMDB0006116	0.259518	0.108995	0.019642	0.037707	81
High-fat	3-Hydroxyhippuric acid	HMDB0006116	-1.01716	0.121059	1.43181e-12	6.72441e-12	80
Low-protein	3-Hydroxyhippuric acid	HMDB0006116	-0.455399	0.124335	0.000462562	0.000989056	78
High-protein	3-Hydroxyhippuric acid	HMDB0006116	-0.707011	0.109096	1.68921e-08	6.3466e-08	65
Energy balance	N-Acetyl-D-galactosamine	HMDB0000853	-0.046297	0.0232151	0.0489897	0.0815461	96
24-hr fasting	N-Acetyl-D-galactosamine	HMDB0000853	0.0696519	0.0282687	0.0156648	0.0199992	92
High-carbohydrate	N-Acetyl-D-galactosamine	HMDB0000853	-0.0585267	0.0249822	0.021628	0.0344738	82
Balanced overfeeding	N-Acetyl-D-galactosamine	HMDB0000853	-0.0561283	0.0257835	0.0324359	0.0596548	81
High-fat	N-Acetyl-D-galactosamine	HMDB0000853	-0.0445392	0.0263197	0.0945418	0.120701	80
Low-protein	N-Acetyl-D-galactosamine	HMDB0000853	0.00854069	0.0349229	0.807466	0.846061	78
High-protein	N-Acetyl-D-galactosamine	HMDB0000853	-0.0761414	0.0353238	0.0350106	0.0532242	65
Energy balance	Hexose	HMDB0000122	0.0116809	0.0169597	0.492661	0.558491	96
24-hr fasting	Hexose	HMDB0000122	0.0390909	0.0461044	0.398781	0.429834	92
High-carbohydrate	Hexose	HMDB0000122	0.00318018	0.0166369	0.848891	0.87897	82
Balanced overfeeding	Hexose	HMDB0000122	0.0286108	0.0211244	0.179424	0.260709	81
High-fat	Hexose	HMDB0000122	0.0410397	0.0186263	0.0304848	0.0424207	80
Low-protein	Hexose	HMDB0000122	-0.014349	0.0218199	0.512801	0.585958	78
High-protein	Hexose	HMDB0000122	-0.0193076	0.0202426	0.343883	0.414412	65
Energy balance	gamma-Aminobutyric acid	HMDB0000112	0.0259477	0.0352869	0.463947	0.531697	96
24-hr fasting	gamma-Aminobutyric acid	HMDB0000112	0.944506	0.0426645	5.84797e-38	5.12672e-37	92
High-carbohydrate	gamma-Aminobutyric acid	HMDB0000112	-0.232075	0.04771	5.65447e-06	1.67093e-05	82
Balanced overfeeding	gamma-Aminobutyric acid	HMDB0000112	-0.191113	0.0381181	3.14488e-06	1.27246e-05	81
High-fat	gamma-Aminobutyric acid	HMDB0000112	0.415833	0.0480776	4.71264e-13	2.38351e-12	80
Low-protein	gamma-Aminobutyric acid	HMDB0000112	-0.475486	0.0461722	5.27832e-16	4.78689e-15	78
High-protein	gamma-Aminobutyric acid	HMDB0000112	0.0542455	0.0537363	0.31667	0.391005	65
Energy balance	Aminoisobutyric acid	HMDB0001906	0.0351015	0.0298526	0.242601	0.31124	96
24-hr fasting	Aminoisobutyric acid	HMDB0001906	0.706753	0.0395463	3.41184e-31	1.99403e-30	92
High-carbohydrate	Aminoisobutyric acid	HMDB0001906	-0.153147	0.0339521	2.18913e-05	5.81557e-05	82
Balanced overfeeding	Aminoisobutyric acid	HMDB0001906	-0.174342	0.0457738	0.000272619	0.000762753	81
High-fat	Aminoisobutyric acid	HMDB0001906	0.174352	0.0378405	1.54031e-05	3.2935e-05	80
Low-protein	Aminoisobutyric acid	HMDB0001906	-0.298105	0.0342555	5.4846e-13	3.51817e-12	78
High-protein	Aminoisobutyric acid	HMDB0001906	0.0811749	0.0432026	0.0649559	0.0925647	65
Energy balance	Myristoleic acid	HMDB0002000	-0.00850735	0.0305023	0.780922	0.81501	96
24-hr fasting	Myristoleic acid	HMDB0002000	0.217778	0.0377264	1.12285e-07	1.9176e-07	92
High-carbohydrate	Myristoleic acid	HMDB0002000	-0.0355995	0.0546515	0.516661	0.61208	82
Balanced overfeeding	Myristoleic acid	HMDB0002000	0.0554608	0.0448368	0.219725	0.309025	81
High-fat	Myristoleic acid	HMDB0002000	0.0717718	0.0307033	0.0219406	0.0311912	80
Low-protein	Myristoleic acid	HMDB0002000	0.0867357	0.0393177	0.0304449	0.0482349	78
High-protein	Myristoleic acid	HMDB0002000	-0.000359229	0.0430727	0.993372	0.997164	65
Energy balance	Lauroyl diethanolamide	HMDB0032358	0.0336828	0.0830195	0.685859	0.739266	96
24-hr fasting	Lauroyl diethanolamide	HMDB0032358	-0.032231	0.0717058	0.654172	0.672059	92
High-carbohydrate	Lauroyl diethanolamide	HMDB0032358	0.0348651	0.13593	0.798228	0.839736	82
Balanced overfeeding	Lauroyl diethanolamide	HMDB0032358	-0.0504775	0.0368636	0.174736	0.255887	81
High-fat	Lauroyl diethanolamide	HMDB0032358	-0.0495771	0.0370714	0.18495	0.224156	80
Low-protein	Lauroyl diethanolamide	HMDB0032358	0.0768952	0.0279901	0.0075222	0.0133672	78
High-protein	Lauroyl diethanolamide	HMDB0032358	-5.78005e-05	0.0388311	0.998817	0.998817	65
Energy balance	Palmitoyl-EA	HMDB0002100	-0.029128	0.0433763	0.503519	0.565921	96
24-hr fasting	Palmitoyl-EA	HMDB0002100	0.105242	0.0462768	0.0253587	0.0311651	92
High-carbohydrate	Palmitoyl-EA	HMDB0002100	-0.308539	0.050637	3.67396e-08	1.44217e-07	82
Balanced overfeeding	Palmitoyl-EA	HMDB0002100	-0.271653	0.054688	3.77617e-06	1.50475e-05	81
High-fat	Palmitoyl-EA	HMDB0002100	-0.157517	0.0638571	0.0158004	0.0228324	80
Low-protein	Palmitoyl-EA	HMDB0002100	-0.215526	0.0443619	6.32178e-06	1.63003e-05	78
High-protein	Palmitoyl-EA	HMDB0002100	-0.244279	0.0741546	0.00163422	0.00321482	65
Energy balance	Oleoyl-EA	HMDB0002088	0.0203712	0.0622706	0.744282	0.782984	96
24-hr fasting	Oleoyl-EA	HMDB0002088	0.50685	0.0653655	1.38421e-11	2.69664e-11	92
High-carbohydrate	Oleoyl-EA	HMDB0002088	-0.425372	0.0801235	9.64054e-07	3.03127e-06	82
Balanced overfeeding	Oleoyl-EA	HMDB0002088	-0.321372	0.0777734	8.78422e-05	0.000271794	81
High-fat	Oleoyl-EA	HMDB0002088	-0.258694	0.0685848	0.000311446	0.000549733	80
Low-protein	Oleoyl-EA	HMDB0002088	-0.206373	0.0826868	0.014763	0.0253769	78
High-protein	Oleoyl-EA	HMDB0002088	-0.431433	0.0767573	4.8196e-07	1.50899e-06	65
Energy balance	3-Dehydroxycarnitine	HMDB0001161	0.0226086	0.014384	0.119325	0.168723	96
24-hr fasting	3-Dehydroxycarnitine	HMDB0001161	-0.0310364	0.0203584	0.130929	0.151028	92
High-carbohydrate	3-Dehydroxycarnitine	HMDB0001161	-0.101101	0.0173612	1.1514e-07	4.09213e-07	82
Balanced overfeeding	3-Dehydroxycarnitine	HMDB0001161	0.0271499	0.0204484	0.188043	0.271733	81
High-fat	3-Dehydroxycarnitine	HMDB0001161	0.0513846	0.0175108	0.00437288	0.00680514	80
Low-protein	3-Dehydroxycarnitine	HMDB0001161	-0.101112	0.0170603	8.78345e-08	3.02891e-07	78
High-protein	3-Dehydroxycarnitine	HMDB0001161	-0.0150141	0.0225401	0.507814	0.573198	65
Energy balance	CAR 2:0	HMDB0000201	0.156329	0.0273215	1.22153e-07	4.72445e-07	96
24-hr fasting	CAR 2:0	HMDB0000201	1.25567	0.0396152	2.89233e-50	3.80342e-48	92
High-carbohydrate	CAR 2:0	HMDB0000201	-0.309314	0.0300585	2.63284e-16	2.38772e-15	82
Balanced overfeeding	CAR 2:0	HMDB0000201	-0.12181	0.0325648	0.000343832	0.000932245	81
High-fat	CAR 2:0	HMDB0000201	-0.00352072	0.0326823	0.914486	0.932209	80
Low-protein	CAR 2:0	HMDB0000201	-0.0363485	0.0322031	0.26261	0.325786	78
High-protein	CAR 2:0	HMDB0000201	-0.131349	0.040774	0.00203357	0.00384769	65
Energy balance	CAR 3:0	HMDB0000824	-0.038623	0.0237554	0.107292	0.154196	96
24-hr fasting	CAR 3:0	HMDB0000824	-0.334762	0.0335649	3.63059e-16	8.52541e-16	92
High-carbohydrate	CAR 3:0	HMDB0000824	-0.0894684	0.0293984	0.00316541	0.00594644	82
Balanced overfeeding	CAR 3:0	HMDB0000824	0.0356997	0.0361116	0.325843	0.430636	81
High-fat	CAR 3:0	HMDB0000824	0.196242	0.0295859	3.72761e-09	1.22545e-08	80
Low-protein	CAR 3:0	HMDB0000824	-0.298743	0.0302385	3.21945e-15	2.64599e-14	78
High-protein	CAR 3:0	HMDB0000824	0.46419	0.042508	4.45795e-16	6.89671e-15	65
Energy balance	CAR 4:0	HMDB0002013	-0.124824	0.027062	1.24121e-05	3.70954e-05	96
24-hr fasting	CAR 4:0	HMDB0002013	-0.19578	0.0424864	1.34987e-05	2.05212e-05	92
High-carbohydrate	CAR 4:0	HMDB0002013	-0.0539882	0.0328366	0.10407	0.145587	82
Balanced overfeeding	CAR 4:0	HMDB0002013	0.142862	0.0419869	0.00104513	0.00261871	81
High-fat	CAR 4:0	HMDB0002013	0.260321	0.0362807	3.44862e-10	1.24245e-09	80
Low-protein	CAR 4:0	HMDB0002013	-0.68371	0.0393908	5.53955e-28	1.61878e-26	78
High-protein	CAR 4:0	HMDB0002013	0.503986	0.0417289	6.17587e-18	1.35355e-16	65
Energy balance	CAR 5:0	HMDB0000688	-0.167561	0.029419	1.36939e-07	5.21956e-07	96
24-hr fasting	CAR 5:0	HMDB0000688	0.043458	0.0335511	0.198574	0.225108	92
High-carbohydrate	CAR 5:0	HMDB0000688	-0.242052	0.0343975	6.02598e-10	2.83006e-09	82
Balanced overfeeding	CAR 5:0	HMDB0000688	-0.08677	0.0340936	0.0128485	0.0254072	81
High-fat	CAR 5:0	HMDB0000688	0.1752	0.0368861	8.95417e-06	1.94624e-05	80
Low-protein	CAR 5:0	HMDB0000688	-0.855428	0.0404314	2.38713e-33	1.25563e-31	78
High-protein	CAR 5:0	HMDB0000688	0.520715	0.0557718	1.97647e-13	1.67681e-12	65
Energy balance	CAR 4:0;OH	HMDB0013127	-0.0400508	0.061024	0.51321	0.574358	96
24-hr fasting	CAR 4:0;OH	HMDB0013127	3.2215	0.119907	1.78409e-44	4.69215e-43	92
High-carbohydrate	CAR 4:0;OH	HMDB0013127	-1.09072	0.0714674	2.07681e-25	6.8275e-24	82
Balanced overfeeding	CAR 4:0;OH	HMDB0013127	-0.626986	0.0829809	5.9637e-11	6.27381e-10	81
High-fat	CAR 4:0;OH	HMDB0013127	0.0960572	0.0801026	0.234044	0.277268	80
Low-protein	CAR 4:0;OH	HMDB0013127	-0.434522	0.0778812	3.65344e-07	1.15766e-06	78
High-protein	CAR 4:0;OH	HMDB0013127	0.0816659	0.0827729	0.327661	0.400813	65
Energy balance	CAR DC4:0	HMDB0013133	0.0417724	0.0571735	0.466806	0.531697	96
24-hr fasting	CAR DC4:0	HMDB0013133	-0.12736	0.0656035	0.0553778	0.0662017	92
High-carbohydrate	CAR DC4:0	HMDB0013133	-0.261814	0.074812	0.000764437	0.00166155	82
Balanced overfeeding	CAR DC4:0	HMDB0013133	-0.0836576	0.0803906	0.301178	0.40208	81
High-fat	CAR DC4:0	HMDB0013133	-0.0864314	0.0887366	0.333019	0.3808	80
Low-protein	CAR DC4:0	HMDB0013133	-0.129026	0.0800431	0.111171	0.149173	78
High-protein	CAR DC4:0	HMDB0013133	-0.0432218	0.091832	0.639534	0.709144	65
Energy balance	CAR 7:0	HMDB0013238	0.0650249	0.0415839	0.121213	0.168945	96
24-hr fasting	CAR 7:0	HMDB0013238	0.261821	0.0418959	1.38826e-08	2.45042e-08	92
High-carbohydrate	CAR 7:0	HMDB0013238	-0.757455	0.0539014	2.60234e-23	5.70347e-22	82
Balanced overfeeding	CAR 7:0	HMDB0013238	-0.156897	0.0481123	0.00163222	0.00386733	81
High-fat	CAR 7:0	HMDB0013238	0.230727	0.0396888	1.23719e-07	3.42506e-07	80
Low-protein	CAR 7:0	HMDB0013238	-0.445395	0.0509286	4.5407e-13	2.98551e-12	78
High-protein	CAR 7:0	HMDB0013238	0.36512	0.0706044	2.64192e-06	7.72029e-06	65
Energy balance	CAR DC5:0	HMDB0013130	0.0306316	0.0251421	0.226112	0.291507	96
24-hr fasting	CAR DC5:0	HMDB0013130	0.0783766	0.0219954	0.000591156	0.000844967	92
High-carbohydrate	CAR DC5:0	HMDB0013130	-0.135378	0.0280859	6.71324e-06	1.9402e-05	82
Balanced overfeeding	CAR DC5:0	HMDB0013130	0.0119758	0.0418888	0.775697	0.853591	81
High-fat	CAR DC5:0	HMDB0013130	0.106992	0.0265311	0.000126301	0.000233924	80
Low-protein	CAR DC5:0	HMDB0013130	-0.0781353	0.033376	0.0218883	0.0357555	78
High-protein	CAR DC5:0	HMDB0013130	0.0594155	0.0443132	0.184875	0.237181	65
Energy balance	CAR 6:0;OH	HMDB0013131	0.233184	0.0445324	9.80839e-07	3.22451e-06	96
24-hr fasting	CAR 6:0;OH	HMDB0013131	1.54362	0.0570982	1.08825e-44	3.57762e-43	92
High-carbohydrate	CAR 6:0;OH	HMDB0013131	-1.58735	0.0889911	1.31066e-29	8.61759e-28	82
Balanced overfeeding	CAR 6:0;OH	HMDB0013131	-0.752728	0.0706564	5.22545e-17	2.74859e-15	81
High-fat	CAR 6:0;OH	HMDB0013131	0.177015	0.052067	0.0010599	0.00176427	80
Low-protein	CAR 6:0;OH	HMDB0013131	-0.408215	0.0654727	2.42632e-08	8.98764e-08	78
High-protein	CAR 6:0;OH	HMDB0013131	-0.270349	0.0668455	0.000147609	0.000331805	65
Energy balance	CAR 8:0	HMDB0000791	0.546515	0.0672716	1.64846e-12	1.54838e-11	96
24-hr fasting	CAR 8:0	HMDB0000791	1.73215	0.0713744	5.19035e-41	7.18453e-40	92
High-carbohydrate	CAR 8:0	HMDB0000791	-0.973869	0.0769387	8.58545e-21	1.41123e-19	82
Balanced overfeeding	CAR 8:0	HMDB0000791	-0.403067	0.075054	7.51173e-07	3.46594e-06	81
High-fat	CAR 8:0	HMDB0000791	0.709101	0.0862655	3.24738e-12	1.4001e-11	80
Low-protein	CAR 8:0	HMDB0000791	-0.464553	0.0905468	2.19625e-06	6.34741e-06	78
High-protein	CAR 8:0	HMDB0000791	0.133777	0.0970299	0.172937	0.225161	65
Energy balance	CAR DC6:0	HMDB0061677	0.161514	0.0189161	2.18166e-13	2.73227e-12	96
24-hr fasting	CAR DC6:0	HMDB0061677	1.18309	0.0660674	2.96738e-31	1.77369e-30	92
High-carbohydrate	CAR DC6:0	HMDB0061677	-0.638204	0.0384198	1.17901e-27	6.20158e-26	82
Balanced overfeeding	CAR DC6:0	HMDB0061677	-0.0825696	0.0425804	0.0560094	0.0956523	81
High-fat	CAR DC6:0	HMDB0061677	0.299166	0.0366369	4.14424e-12	1.73006e-11	80
Low-protein	CAR DC6:0	HMDB0061677	-0.130484	0.0336421	0.000223723	0.000502899	78
High-protein	CAR DC6:0	HMDB0061677	-0.0382361	0.0458585	0.407603	0.476443	65
Energy balance	CAR 9:0	HMDB0013288	0.247146	0.060373	8.91454e-05	0.000227624	96
24-hr fasting	CAR 9:0	HMDB0013288	0.047631	0.0620954	0.445075	0.476719	92
High-carbohydrate	CAR 9:0	HMDB0013288	-0.612934	0.0642355	7.58853e-15	6.04783e-14	82
Balanced overfeeding	CAR 9:0	HMDB0013288	0.24011	0.046291	1.57692e-06	6.91753e-06	81
High-fat	CAR 9:0	HMDB0013288	0.748501	0.0602823	2.96435e-20	3.71249e-19	80
Low-protein	CAR 9:0	HMDB0013288	-0.084739	0.0584416	0.151234	0.196904	78
High-protein	CAR 9:0	HMDB0013288	0.774518	0.0549434	5.29449e-21	1.98922e-19	65
Energy balance	CAR 8:0;OH	HMDB0061634	0.448924	0.0706619	7.25228e-09	3.7399e-08	96
24-hr fasting	CAR 8:0;OH	HMDB0061634	1.51897	0.0711692	9.09405e-37	7.03451e-36	92
High-carbohydrate	CAR 8:0;OH	HMDB0061634	-1.08392	0.0954747	2.38514e-18	2.85133e-17	82
Balanced overfeeding	CAR 8:0;OH	HMDB0061634	-0.502057	0.0728409	1.14076e-09	9.67807e-09	81
High-fat	CAR 8:0;OH	HMDB0061634	0.591516	0.0875767	2.19623e-09	7.40523e-09	80
Low-protein	CAR 8:0;OH	HMDB0061634	-0.512362	0.101521	3.04804e-06	8.52802e-06	78
High-protein	CAR 8:0;OH	HMDB0061634	0.146035	0.0973961	0.138848	0.184229	65
Energy balance	CAR 10:2	HMDB0013325	0.358231	0.0582504	1.82329e-08	8.12756e-08	96
24-hr fasting	CAR 10:2	HMDB0013325	1.27227	0.0573474	4.97726e-38	4.51386e-37	92
High-carbohydrate	CAR 10:2	HMDB0013325	-1.09927	0.0819117	3.50211e-22	6.57897e-21	82
Balanced overfeeding	CAR 10:2	HMDB0013325	-0.568177	0.0616458	3.29502e-14	4.561e-13	81
High-fat	CAR 10:2	HMDB0013325	0.698929	0.0608569	1.60588e-18	1.75978e-17	80
Low-protein	CAR 10:2	HMDB0013325	-0.0666731	0.0770781	0.389794	0.468108	78
High-protein	CAR 10:2	HMDB0013325	-0.280486	0.0912928	0.00315303	0.00579894	65
Energy balance	CAR 10:1	HMDB0013205	0.45247	0.0577862	6.85437e-12	5.63344e-11	96
24-hr fasting	CAR 10:1	HMDB0013205	1.39995	0.0591277	3.48969e-40	3.67116e-39	92
High-carbohydrate	CAR 10:1	HMDB0013205	-0.896043	0.0681675	1.10382e-21	1.93536e-20	82
Balanced overfeeding	CAR 10:1	HMDB0013205	-0.436993	0.0598997	1.91018e-10	1.73234e-09	81
High-fat	CAR 10:1	HMDB0013205	0.629075	0.06373	1.96145e-15	1.28966e-14	80
Low-protein	CAR 10:1	HMDB0013205	-0.225558	0.0751845	0.00366238	0.00678314	78
High-protein	CAR 10:1	HMDB0013205	-0.183366	0.0896753	0.0451277	0.0678205	65
Energy balance	CAR 10:0	HMDB0000651	0.584502	0.0724239	2.13734e-12	1.93834e-11	96
24-hr fasting	CAR 10:0	HMDB0000651	1.76072	0.0742184	2.99804e-40	3.28535e-39	92
High-carbohydrate	CAR 10:0	HMDB0000651	-0.861983	0.0741447	7.2497e-19	9.1937e-18	82
Balanced overfeeding	CAR 10:0	HMDB0000651	-0.345586	0.0733541	1.02231e-05	3.68312e-05	81
High-fat	CAR 10:0	HMDB0000651	0.732663	0.0875924	1.69641e-12	7.69234e-12	80
Low-protein	CAR 10:0	HMDB0000651	-0.401198	0.0900956	2.90382e-05	7.07134e-05	78
High-protein	CAR 10:0	HMDB0000651	0.248748	0.0994505	0.0150316	0.0247082	65
Energy balance	CAR 10:0;OH	HMDB0061636	0.59318	0.0817775	1.08754e-10	6.9762e-10	96
24-hr fasting	CAR 10:0;OH	HMDB0061636	1.89121	0.0787261	1.14044e-40	1.30407e-39	92
High-carbohydrate	CAR 10:0;OH	HMDB0061636	-1.06634	0.100403	6.0441e-17	5.88741e-16	82
Balanced overfeeding	CAR 10:0;OH	HMDB0061636	-0.485074	0.0850386	1.89681e-07	9.97721e-07	81
High-fat	CAR 10:0;OH	HMDB0061636	0.765874	0.0946003	5.66994e-12	2.29415e-11	80
Low-protein	CAR 10:0;OH	HMDB0061636	-0.493895	0.11496	5.14495e-05	0.000121903	78
High-protein	CAR 10:0;OH	HMDB0061636	0.268215	0.120811	0.0300757	0.0465288	65
Energy balance	CAR 12:1	HMDB0013326	0.57491	0.0667478	1.51307e-13	1.98969e-12	96
24-hr fasting	CAR 12:1	HMDB0013326	1.91932	0.0736919	2.07887e-43	4.5562e-42	92
High-carbohydrate	CAR 12:1	HMDB0013326	-0.948267	0.0815867	7.34098e-19	9.1937e-18	82
Balanced overfeeding	CAR 12:1	HMDB0013326	-0.385537	0.0726622	9.76122e-07	4.42621e-06	81
High-fat	CAR 12:1	HMDB0013326	0.505581	0.0799282	1.40929e-08	4.41242e-08	80
Low-protein	CAR 12:1	HMDB0013326	-0.464729	0.105297	3.3576e-05	8.10136e-05	78
High-protein	CAR 12:1	HMDB0013326	0.0336529	0.108362	0.757177	0.809503	65
Energy balance	CAR 12:0	HMDB0002250	0.537235	0.0690006	8.48263e-12	6.7604e-11	96
24-hr fasting	CAR 12:0	HMDB0002250	1.84239	0.0763682	8.20909e-41	1.02809e-39	92
High-carbohydrate	CAR 12:0	HMDB0002250	-0.766812	0.0694076	9.11363e-18	9.58754e-17	82
Balanced overfeeding	CAR 12:0	HMDB0002250	-0.252365	0.0668405	0.000305254	0.000845071	81
High-fat	CAR 12:0	HMDB0002250	0.739981	0.0868399	8.3825e-13	4.08259e-12	80
Low-protein	CAR 12:0	HMDB0002250	-0.508152	0.0869339	1.23006e-07	4.09501e-07	78
High-protein	CAR 12:0	HMDB0002250	0.366275	0.0897465	0.000130331	0.000300676	65
Energy balance	CAR 14:2	HMDB0013331	0.585597	0.0656047	3.25845e-14	5.35608e-13	96
24-hr fasting	CAR 14:2	HMDB0013331	2.19528	0.139019	1.51704e-27	6.99967e-27	92
High-carbohydrate	CAR 14:2	HMDB0013331	-0.972948	0.0801784	8.00972e-20	1.10871e-18	82
Balanced overfeeding	CAR 14:2	HMDB0013331	-0.529682	0.0737471	3.1592e-10	2.76957e-09	81
High-fat	CAR 14:2	HMDB0013331	0.659316	0.0803218	3.42048e-12	1.45094e-11	80
Low-protein	CAR 14:2	HMDB0013331	-0.395624	0.0880069	2.48372e-05	6.10486e-05	78
High-protein	CAR 14:2	HMDB0013331	-0.161064	0.10365	0.125295	0.168125	65
Energy balance	CAR 14:1	HMDB0002014	0.566628	0.0625704	1.72232e-14	3.01981e-13	96
24-hr fasting	CAR 14:1	HMDB0002014	2.30187	0.0947521	4.78935e-41	6.99777e-40	92
High-carbohydrate	CAR 14:1	HMDB0002014	-0.950875	0.0760153	1.61519e-20	2.35998e-19	82
Balanced overfeeding	CAR 14:1	HMDB0002014	-0.519522	0.075556	1.22696e-09	1.00841e-08	81
High-fat	CAR 14:1	HMDB0002014	0.403503	0.0786732	2.03062e-06	4.85502e-06	80
Low-protein	CAR 14:1	HMDB0002014	-0.429565	0.0859195	3.66322e-06	9.83088e-06	78
High-protein	CAR 14:1	HMDB0002014	-0.0756359	0.0932214	0.420264	0.489068	65
Energy balance	CAR 18:1	HMDB0005065	0.240552	0.0284817	3.43192e-13	4.10271e-12	96
24-hr fasting	CAR 18:1	HMDB0005065	0.979007	0.0729723	4.31844e-23	1.64601e-22	92
High-carbohydrate	CAR 18:1	HMDB0005065	-0.708945	0.0489302	4.45806e-24	1.17247e-22	82
Balanced overfeeding	CAR 18:1	HMDB0005065	-0.44463	0.0461193	4.85929e-15	9.12852e-14	81
High-fat	CAR 18:1	HMDB0005065	-0.0853551	0.041933	0.0451524	0.0605871	80
Low-protein	CAR 18:1	HMDB0005065	0.106895	0.0474668	0.0272487	0.0440379	78
High-protein	CAR 18:1	HMDB0005065	-0.364798	0.0558666	1.39089e-08	5.37948e-08	65
Energy balance	CAR 18:0	HMDB0000848	0.116693	0.0348795	0.00117694	0.00255815	96
24-hr fasting	CAR 18:0	HMDB0000848	0.225925	0.0716453	0.00220069	0.00303028	92
High-carbohydrate	CAR 18:0	HMDB0000848	-0.814331	0.0423694	1.0203e-31	2.6834e-29	82
Balanced overfeeding	CAR 18:0	HMDB0000848	-0.213533	0.0352259	4.19905e-08	2.62941e-07	81
High-fat	CAR 18:0	HMDB0000848	0.120208	0.0370412	0.00172188	0.00281276	80
Low-protein	CAR 18:0	HMDB0000848	-0.0968063	0.053028	0.0718957	0.101115	78
High-protein	CAR 18:0	HMDB0000848	-0.0940056	0.051784	0.0743086	0.105071	65
Energy balance	CAR 26:0	HMDB0006347	0.0602966	0.0196768	0.00283929	0.00587978	96
24-hr fasting	CAR 26:0	HMDB0006347	0.0919449	0.0247644	0.000356938	0.000518644	92
High-carbohydrate	CAR 26:0	HMDB0006347	-0.150361	0.0279659	7.32299e-07	2.40743e-06	82
Balanced overfeeding	CAR 26:0	HMDB0006347	0.00855332	0.028414	0.764177	0.848011	81
High-fat	CAR 26:0	HMDB0006347	-0.0141875	0.022426	0.528797	0.586809	80
Low-protein	CAR 26:0	HMDB0006347	0.164188	0.0272949	6.07959e-08	2.19032e-07	78
High-protein	CAR 26:0	HMDB0006347	-0.0599513	0.0274726	0.0328913	0.0505872	65
Energy balance	DG 36:4	HMDB0007248	0.518456	0.0429334	6.74537e-21	1.97115e-19	96
24-hr fasting	DG 36:4	HMDB0007248	0.824291	0.0579256	1.1876e-24	4.88031e-24	92
High-carbohydrate	DG 36:4	HMDB0007248	-0.177006	0.0642597	0.0072737	0.013193	82
Balanced overfeeding	DG 36:4	HMDB0007248	-0.35508	0.0653678	5.83952e-07	2.74249e-06	81
High-fat	DG 36:4	HMDB0007248	-0.0334074	0.0537591	0.536108	0.592422	80
Low-protein	DG 36:4	HMDB0007248	0.027411	0.0694069	0.694014	0.745003	78
High-protein	DG 36:4	HMDB0007248	-0.877863	0.0755135	3.22557e-17	6.52558e-16	65
Energy balance	DG 36:3	HMDB0007219	0.536437	0.0401137	1.45635e-23	1.27674e-21	96
24-hr fasting	DG 36:3	HMDB0007219	0.712545	0.0591169	2.09747e-20	6.56707e-20	92
High-carbohydrate	DG 36:3	HMDB0007219	-0.246505	0.0585424	6.61978e-05	0.000164245	82
Balanced overfeeding	DG 36:3	HMDB0007219	-0.327028	0.0592453	4.07099e-07	2.02013e-06	81
High-fat	DG 36:3	HMDB0007219	-0.317808	0.050876	1.97534e-08	6.04088e-08	80
Low-protein	DG 36:3	HMDB0007219	-0.00109761	0.055506	0.984276	0.987191	78
High-protein	DG 36:3	HMDB0007219	-0.597539	0.065619	4.88897e-13	3.89636e-12	65
Energy balance	DG 38:5	HMDB0007199	0.36611	0.0445335	1.02802e-12	1.08148e-11	96
24-hr fasting	DG 38:5	HMDB0007199	0.600768	0.0633447	3.73474e-15	8.32404e-15	92
High-carbohydrate	DG 38:5	HMDB0007199	0.515903	0.0681964	5.72344e-11	2.89474e-10	82
Balanced overfeeding	DG 38:5	HMDB0007199	0.110437	0.0553587	0.0494543	0.0867098	81
High-fat	DG 38:5	HMDB0007199	-0.287951	0.0503563	1.83983e-07	4.81486e-07	80
Low-protein	DG 38:5	HMDB0007199	-0.100978	0.0505387	0.0493383	0.0724915	78
High-protein	DG 38:5	HMDB0007199	-0.364576	0.0608621	1.15648e-07	3.80194e-07	65
Energy balance	TG 46:2	HMDB0010419	-0.212679	0.0734362	0.00468876	0.00941332	96
24-hr fasting	TG 46:2	HMDB0010419	-2.30133	0.116985	3.66965e-34	2.47466e-33	92
High-carbohydrate	TG 46:2	HMDB0010419	1.0636	0.115726	3.70809e-14	2.63575e-13	82
Balanced overfeeding	TG 46:2	HMDB0010419	0.991763	0.105662	1.53293e-14	2.37153e-13	81
High-fat	TG 46:2	HMDB0010419	0.0324934	0.114922	0.778113	0.818437	80
Low-protein	TG 46:2	HMDB0010419	-0.0531994	0.134329	0.693201	0.745003	78
High-protein	TG 46:2	HMDB0010419	1.06445	0.127368	9.51449e-12	5.95788e-11	65
Energy balance	LPC 14:0	HMDB0010379	-0.038508	0.0280381	0.172855	0.230766	96
24-hr fasting	LPC 14:0	HMDB0010379	-1.19988	0.0415496	5.55853e-47	2.43649e-45	92
High-carbohydrate	LPC 14:0	HMDB0010379	0.0224247	0.0419325	0.594285	0.679552	82
Balanced overfeeding	LPC 14:0	HMDB0010379	0.321864	0.0437672	1.47075e-10	1.43262e-09	81
High-fat	LPC 14:0	HMDB0010379	-0.167056	0.0384581	4.11944e-05	8.27032e-05	80
Low-protein	LPC 14:0	HMDB0010379	-0.0704246	0.0373468	0.063209	0.0898593	78
High-protein	LPC 14:0	HMDB0010379	0.291794	0.0405084	9.55672e-10	4.33348e-09	65
Energy balance	LPC 15:0	HMDB0010381	0.0214795	0.0260699	0.412049	0.48596	96
24-hr fasting	LPC 15:0	HMDB0010381	-0.653033	0.0400051	1.67658e-28	7.87394e-28	92
High-carbohydrate	LPC 15:0	HMDB0010381	0.00178021	0.0311826	0.954616	0.961931	82
Balanced overfeeding	LPC 15:0	HMDB0010381	0.171162	0.0339526	2.82035e-06	1.15899e-05	81
High-fat	LPC 15:0	HMDB0010381	-0.181796	0.0358379	2.53753e-06	5.90594e-06	80
Low-protein	LPC 15:0	HMDB0010381	-0.045255	0.032193	0.16393	0.212382	78
High-protein	LPC 15:0	HMDB0010381	0.111249	0.0338402	0.00166766	0.00324885	65
Energy balance	LPC 16:1	HMDB0010383	-0.0110686	0.0246995	0.655079	0.714879	96
24-hr fasting	LPC 16:1	HMDB0010383	-0.534393	0.0424442	1.78777e-21	6.06159e-21	92
High-carbohydrate	LPC 16:1	HMDB0010383	0.19695	0.0305303	7.8766e-09	3.45258e-08	82
Balanced overfeeding	LPC 16:1	HMDB0010383	-0.000570412	0.0303512	0.985052	0.988812	81
High-fat	LPC 16:1	HMDB0010383	-0.409281	0.0358726	2.22825e-18	2.34411e-17	80
Low-protein	LPC 16:1	HMDB0010383	-0.114926	0.030549	0.000332129	0.000727917	78
High-protein	LPC 16:1	HMDB0010383	-0.115623	0.0362023	0.00220754	0.00414702	65
Energy balance	LPC 16:0	HMDB0010382	-0.000117311	0.02623	0.996441	0.996441	96
24-hr fasting	LPC 16:0	HMDB0010382	-0.346198	0.0373972	1.10133e-14	2.37418e-14	92
High-carbohydrate	LPC 16:0	HMDB0010382	0.0650461	0.029622	0.0309977	0.0479553	82
Balanced overfeeding	LPC 16:0	HMDB0010382	-0.00292741	0.0301963	0.923012	0.959494	81
High-fat	LPC 16:0	HMDB0010382	-0.284383	0.0352799	6.63768e-12	2.64502e-11	80
Low-protein	LPC 16:0	HMDB0010382	0.0367695	0.0294765	0.216126	0.273274	78
High-protein	LPC 16:0	HMDB0010382	-0.26608	0.0333262	4.21647e-11	2.31027e-10	65
Energy balance	LPC 17:1	HMDB0012108	-0.0576547	0.0296948	0.0551514	0.0881556	96
24-hr fasting	LPC 17:1	HMDB0012108	-0.736407	0.0478275	7.92233e-27	3.53148e-26	92
High-carbohydrate	LPC 17:1	HMDB0012108	0.0103684	0.0354665	0.770781	0.817401	82
Balanced overfeeding	LPC 17:1	HMDB0012108	0.11344	0.0339131	0.00125453	0.00305501	81
High-fat	LPC 17:1	HMDB0012108	-0.272115	0.0386907	6.45869e-10	2.26485e-09	80
Low-protein	LPC 17:1	HMDB0012108	-0.230369	0.0368612	2.28035e-08	8.5676e-08	78
High-protein	LPC 17:1	HMDB0012108	0.303968	0.04252	1.18775e-09	5.29456e-09	65
Energy balance	LPC 17:0	HMDB0012108	0.0718923	0.0384916	0.0648809	0.100968	96
24-hr fasting	LPC 17:0	HMDB0012108	-0.487124	0.045533	1.17083e-17	3.11039e-17	92
High-carbohydrate	LPC 17:0	HMDB0012108	-0.018687	0.0434493	0.668289	0.738487	82
Balanced overfeeding	LPC 17:0	HMDB0012108	0.0280095	0.0376498	0.459087	0.569528	81
High-fat	LPC 17:0	HMDB0012108	-0.298359	0.0515258	1.36154e-07	3.73006e-07	80
Low-protein	LPC 17:0	HMDB0012108	-0.0292777	0.0394246	0.460028	0.537722	78
High-protein	LPC 17:0	HMDB0012108	-0.133709	0.0504408	0.0101785	0.0172706	65
Energy balance	LPC 18:3	HMDB0010387	-0.0591362	0.0458281	0.200047	0.261753	96
24-hr fasting	LPC 18:3	HMDB0010387	-0.47338	0.0445663	1.67908e-17	4.41599e-17	92
High-carbohydrate	LPC 18:3	HMDB0010387	0.116743	0.0527483	0.0297317	0.0462689	82
Balanced overfeeding	LPC 18:3	HMDB0010387	0.0098732	0.0441392	0.823574	0.881099	81
High-fat	LPC 18:3	HMDB0010387	-0.247443	0.0499181	4.00479e-06	9.00222e-06	80
Low-protein	LPC 18:3	HMDB0010387	0.0341177	0.047527	0.475075	0.550417	78
High-protein	LPC 18:3	HMDB0010387	-0.17965	0.0579644	0.00291538	0.0053996	65
Energy balance	LPC 18:2	HMDB0010386	-0.383048	0.0301912	3.65532e-22	1.60225e-20	96
24-hr fasting	LPC 18:2	HMDB0010386	-0.887911	0.0450908	3.41438e-34	2.36311e-33	92
High-carbohydrate	LPC 18:2	HMDB0010386	-0.297836	0.0351932	9.9876e-13	6.1087e-12	82
Balanced overfeeding	LPC 18:2	HMDB0010386	-0.144148	0.0332427	4.18702e-05	0.000134291	81
High-fat	LPC 18:2	HMDB0010386	0.0107728	0.0363928	0.767996	0.811176	80
Low-protein	LPC 18:2	HMDB0010386	0.20306	0.0420235	6.99203e-06	1.78534e-05	78
High-protein	LPC 18:2	HMDB0010386	-0.00859958	0.0465786	0.854126	0.888692	65
Energy balance	LPC 18:1	HMDB0002815	-0.142275	0.03731	0.000243683	0.000562181	96
24-hr fasting	LPC 18:1	HMDB0002815	-0.617695	0.0436593	1.70024e-24	6.7752e-24	92
High-carbohydrate	LPC 18:1	HMDB0002815	-0.045731	0.0431701	0.292641	0.366498	82
Balanced overfeeding	LPC 18:1	HMDB0002815	-0.0496657	0.0355924	0.166757	0.24778	81
High-fat	LPC 18:1	HMDB0002815	-0.251461	0.0445351	2.47947e-07	6.33107e-07	80
Low-protein	LPC 18:1	HMDB0002815	0.282679	0.0435211	8.07219e-09	3.16863e-08	78
High-protein	LPC 18:1	HMDB0002815	-0.0241316	0.0502038	0.632441	0.704796	65
Energy balance	LPC 18:0	HMDB0010384	-0.000232951	0.0357658	0.994817	0.996441	96
24-hr fasting	LPC 18:0	HMDB0010384	-0.574375	0.0478504	2.63641e-20	8.06252e-20	92
High-carbohydrate	LPC 18:0	HMDB0010384	0.00647086	0.0479757	0.893047	0.910354	82
Balanced overfeeding	LPC 18:0	HMDB0010384	-0.0123996	0.0424223	0.770823	0.851791	81
High-fat	LPC 18:0	HMDB0010384	-0.273674	0.0451751	4.41349e-08	1.30421e-07	80
Low-protein	LPC 18:0	HMDB0010384	0.0899839	0.0415342	0.0334498	0.0519763	78
High-protein	LPC 18:0	HMDB0010384	-0.297951	0.0465928	2.36995e-08	8.42294e-08	65
Energy balance	LPC 19:0	NA	0.0712335	0.0256071	0.00652061	0.0128941	96
24-hr fasting	LPC 19:0	NA	-0.621266	0.0435466	1.01259e-24	4.22717e-24	92
High-carbohydrate	LPC 19:0	NA	0.0259451	0.0319395	0.419019	0.507843	82
Balanced overfeeding	LPC 19:0	NA	0.0398846	0.0348745	0.256175	0.350906	81
High-fat	LPC 19:0	NA	-0.391926	0.0385921	5.51888e-16	3.92288e-15	80
Low-protein	LPC 19:0	NA	0.0869535	0.032066	0.00829535	0.0145445	78
High-protein	LPC 19:0	NA	-0.370834	0.0365009	8.06436e-15	1.00997e-13	65
Energy balance	LPC 20:5	HMDB0010397	-0.367335	0.0473309	9.56763e-12	7.40085e-11	96
24-hr fasting	LPC 20:5	HMDB0010397	-0.894169	0.0510548	1.39074e-30	7.31527e-30	92
High-carbohydrate	LPC 20:5	HMDB0010397	-0.266234	0.058923	2.12713e-05	5.70852e-05	82
Balanced overfeeding	LPC 20:5	HMDB0010397	-0.162279	0.0477661	0.00106249	0.00263619	81
High-fat	LPC 20:5	HMDB0010397	-0.0244104	0.0544087	0.654913	0.700171	80
Low-protein	LPC 20:5	HMDB0010397	0.117939	0.0585452	0.047543	0.070643	78
High-protein	LPC 20:5	HMDB0010397	-0.00660542	0.0663021	0.920963	0.931589	65
Energy balance	LPC 20:4	HMDB0010395	-0.144568	0.0404827	0.000560056	0.00126978	96
24-hr fasting	LPC 20:4	HMDB0010395	-0.368007	0.0449962	1.86659e-12	3.83525e-12	92
High-carbohydrate	LPC 20:4	HMDB0010395	-0.12328	0.0521048	0.0204013	0.0329464	82
Balanced overfeeding	LPC 20:4	HMDB0010395	-0.14947	0.039883	0.000335575	0.000919335	81
High-fat	LPC 20:4	HMDB0010395	-0.189705	0.0470032	0.00012484	0.000232857	80
Low-protein	LPC 20:4	HMDB0010395	0.0189739	0.0464972	0.684388	0.741666	78
High-protein	LPC 20:4	HMDB0010395	-0.197571	0.0559129	0.000781123	0.00162929	65
Energy balance	LPC 20:3	HMDB0010393	-0.0935926	0.0421384	0.0287215	0.0503583	96
24-hr fasting	LPC 20:3	HMDB0010393	-0.609227	0.0487212	2.64762e-21	8.59659e-21	92
High-carbohydrate	LPC 20:3	HMDB0010393	-0.0652779	0.0521652	0.214447	0.279206	82
Balanced overfeeding	LPC 20:3	HMDB0010393	-0.0840172	0.0410771	0.0441067	0.0783789	81
High-fat	LPC 20:3	HMDB0010393	-0.251241	0.0439457	1.84905e-07	4.81486e-07	80
Low-protein	LPC 20:3	HMDB0010393	-0.00270276	0.0504405	0.95741	0.964746	78
High-protein	LPC 20:3	HMDB0010393	-0.259738	0.0680955	0.000317153	0.000689348	65
Energy balance	LPC 20:2	HMDB0010392	-0.340645	0.0409879	6.63437e-13	7.27016e-12	96
24-hr fasting	LPC 20:2	HMDB0010392	-0.849753	0.0637271	6.22633e-23	2.33932e-22	92
High-carbohydrate	LPC 20:2	HMDB0010392	-0.135344	0.0532925	0.0130334	0.021973	82
Balanced overfeeding	LPC 20:2	HMDB0010392	-0.237895	0.0525172	2.03694e-05	6.95735e-05	81
High-fat	LPC 20:2	HMDB0010392	-0.338368	0.0514669	4.80593e-09	1.56044e-08	80
Low-protein	LPC 20:2	HMDB0010392	-0.0790974	0.0536787	0.144792	0.189454	78
High-protein	LPC 20:2	HMDB0010392	-0.0891711	0.065735	0.179852	0.23301	65
Energy balance	LPC 20:1	HMDB0010391	-0.0583766	0.0325466	0.0760537	0.115619	96
24-hr fasting	LPC 20:1	HMDB0010391	-0.544772	0.0552921	6.45467e-16	1.4891e-15	92
High-carbohydrate	LPC 20:1	HMDB0010391	-0.126527	0.0396606	0.00203098	0.00392756	82
Balanced overfeeding	LPC 20:1	HMDB0010391	-0.100497	0.0426086	0.0207845	0.039611	81
High-fat	LPC 20:1	HMDB0010391	-0.356688	0.0425746	1.59668e-12	7.36715e-12	80
Low-protein	LPC 20:1	HMDB0010391	0.237607	0.040426	1.07639e-07	3.62936e-07	78
High-protein	LPC 20:1	HMDB0010391	-0.359323	0.0435468	1.45074e-11	8.67149e-11	65
Energy balance	LPC 20:0	HMDB0010390	0.0136016	0.0312112	0.663976	0.721593	96
24-hr fasting	LPC 20:0	HMDB0010390	-0.387409	0.0436921	7.08781e-14	1.5033e-13	92
High-carbohydrate	LPC 20:0	HMDB0010390	0.0123313	0.0368596	0.738841	0.796374	82
Balanced overfeeding	LPC 20:0	HMDB0010390	0.000812149	0.0390538	0.98346	0.988812	81
High-fat	LPC 20:0	HMDB0010390	-0.220901	0.038372	1.56699e-07	4.24863e-07	80
Low-protein	LPC 20:0	HMDB0010390	0.322225	0.0382608	1.87761e-12	1.1223e-11	78
High-protein	LPC 20:0	HMDB0010390	-0.327869	0.0413319	5.1802e-11	2.67136e-10	65
Energy balance	LPC 22:6	HMDB0010404	-0.127138	0.0357343	0.000585511	0.00131615	96
24-hr fasting	LPC 22:6	HMDB0010404	-0.137245	0.048101	0.00538099	0.00714748	92
High-carbohydrate	LPC 22:6	HMDB0010404	-0.21834	0.0498567	3.57148e-05	9.03172e-05	82
Balanced overfeeding	LPC 22:6	HMDB0010404	-0.236186	0.0482594	5.0332e-06	1.93752e-05	81
High-fat	LPC 22:6	HMDB0010404	-0.25648	0.0470071	5.42046e-07	1.37075e-06	80
Low-protein	LPC 22:6	HMDB0010404	-0.0178456	0.0438563	0.685232	0.741666	78
High-protein	LPC 22:6	HMDB0010404	-0.282512	0.0559453	4.15304e-06	1.14974e-05	65
Energy balance	LPC 22:5	HMDB0010403	-0.141532	0.032409	3.20879e-05	8.88329e-05	96
24-hr fasting	LPC 22:5	HMDB0010403	-0.232532	0.0462957	2.60296e-06	4.09927e-06	92
High-carbohydrate	LPC 22:5	HMDB0010403	-0.184342	0.0458012	0.000128673	0.000304875	82
Balanced overfeeding	LPC 22:5	HMDB0010403	-0.205871	0.0404237	2.29746e-06	9.74568e-06	81
High-fat	LPC 22:5	HMDB0010403	-0.252818	0.043958	1.60308e-07	4.27623e-07	80
Low-protein	LPC 22:5	HMDB0010403	0.00405614	0.0433794	0.925753	0.93837	78
High-protein	LPC 22:5	HMDB0010403	-0.248885	0.0500618	5.54494e-06	1.51908e-05	65
Energy balance	LPC 22:4	HMDB0010401	-0.162276	0.0316394	1.53623e-06	4.92718e-06	96
24-hr fasting	LPC 22:4	HMDB0010401	-0.448859	0.0508949	8.88675e-14	1.86977e-13	92
High-carbohydrate	LPC 22:4	HMDB0010401	-0.0863838	0.0426702	0.0462602	0.0687369	82
Balanced overfeeding	LPC 22:4	HMDB0010401	-0.174919	0.0397707	3.33076e-05	0.000109499	81
High-fat	LPC 22:4	HMDB0010401	-0.343011	0.043613	1.59759e-11	6.00237e-11	80
Low-protein	LPC 22:4	HMDB0010401	0.0683751	0.0406765	0.0969334	0.132616	78
High-protein	LPC 22:4	HMDB0010401	-0.30734	0.0477404	2.00079e-08	7.30844e-08	65
Energy balance	LPC 24:0	HMDB0010405	0.109791	0.0224855	4.22066e-06	1.30592e-05	96
24-hr fasting	LPC 24:0	HMDB0010405	0.0626412	0.0270281	0.0227633	0.028542	92
High-carbohydrate	LPC 24:0	HMDB0010405	0.153477	0.0267741	1.68665e-07	5.91451e-07	82
Balanced overfeeding	LPC 24:0	HMDB0010405	0.0517504	0.0317306	0.106836	0.161481	81
High-fat	LPC 24:0	HMDB0010405	-0.0794467	0.031031	0.0123663	0.0180685	80
Low-protein	LPC 24:0	HMDB0010405	0.292109	0.0270656	6.34569e-17	6.41891e-16	78
High-protein	LPC 24:0	HMDB0010405	-0.133567	0.0260114	3.0265e-06	8.74692e-06	65
Energy balance	LPC P-16:0 or LPC O-16:1	HMDB0010407	0.00149071	0.030251	0.960801	0.97564	96
24-hr fasting	LPC P-16:0 or LPC O-16:1	HMDB0010407	-0.607529	0.0492379	5.64854e-21	1.81167e-20	92
High-carbohydrate	LPC P-16:0 or LPC O-16:1	HMDB0010407	0.0727074	0.0373819	0.0552902	0.0812365	82
Balanced overfeeding	LPC P-16:0 or LPC O-16:1	HMDB0010407	0.0308582	0.0389118	0.430107	0.538657	81
High-fat	LPC P-16:0 or LPC O-16:1	HMDB0010407	-0.23703	0.04122	1.60968e-07	4.27623e-07	80
Low-protein	LPC P-16:0 or LPC O-16:1	HMDB0010407	0.112289	0.036623	0.00301477	0.00572652	78
High-protein	LPC P-16:0 or LPC O-16:1	HMDB0010407	-0.410043	0.0405227	9.43447e-15	1.12785e-13	65
Energy balance	LPC O-16:0	HMDB0062195	0.0487914	0.0311706	0.120837	0.168945	96
24-hr fasting	LPC O-16:0	HMDB0062195	-0.459285	0.0484784	3.91894e-15	8.58902e-15	92
High-carbohydrate	LPC O-16:0	HMDB0062195	0.122545	0.0350451	0.000771523	0.0016632	82
Balanced overfeeding	LPC O-16:0	HMDB0062195	0.0187429	0.041442	0.652299	0.762465	81
High-fat	LPC O-16:0	HMDB0062195	-0.119681	0.0440513	0.00809512	0.0120283	80
Low-protein	LPC O-16:0	HMDB0062195	0.15335	0.041297	0.00039091	0.000849664	78
High-protein	LPC O-16:0	HMDB0062195	-0.384677	0.0402716	8.5021e-14	7.71052e-13	65
Energy balance	LPC P-18:1 or LPC O-18:2	HMDB0010408	-0.0161709	0.0327102	0.622187	0.681813	96
24-hr fasting	LPC P-18:1 or LPC O-18:2	HMDB0010408	-0.65086	0.0517441	1.88873e-21	6.2878e-21	92
High-carbohydrate	LPC P-18:1 or LPC O-18:2	HMDB0010408	0.047493	0.034863	0.176934	0.236873	82
Balanced overfeeding	LPC P-18:1 or LPC O-18:2	HMDB0010408	0.0484843	0.0399021	0.22791	0.317144	81
High-fat	LPC P-18:1 or LPC O-18:2	HMDB0010408	-0.225351	0.0445932	2.73867e-06	6.31815e-06	80
Low-protein	LPC P-18:1 or LPC O-18:2	HMDB0010408	0.127004	0.0402467	0.00230576	0.0045595	78
High-protein	LPC P-18:1 or LPC O-18:2	HMDB0010408	-0.367346	0.0414818	1.31507e-12	9.26343e-12	65
Energy balance	LPC P-18:0 or LPC O-18:1	HMDB0013122	0.0359046	0.0379798	0.346873	0.416565	96
24-hr fasting	LPC P-18:0 or LPC O-18:1	HMDB0013122	-0.425829	0.0544229	9.94208e-12	1.95132e-11	92
High-carbohydrate	LPC P-18:0 or LPC O-18:1	HMDB0013122	0.053608	0.0432352	0.218631	0.283251	82
Balanced overfeeding	LPC P-18:0 or LPC O-18:1	HMDB0013122	-0.0582362	0.0478325	0.226992	0.317144	81
High-fat	LPC P-18:0 or LPC O-18:1	HMDB0013122	-0.205331	0.0498034	9.17316e-05	0.000176098	80
Low-protein	LPC P-18:0 or LPC O-18:1	HMDB0013122	0.155915	0.0465629	0.00127333	0.00257604	78
High-protein	LPC P-18:0 or LPC O-18:1	HMDB0013122	-0.443444	0.0454478	3.82307e-14	3.59095e-13	65
Energy balance	LPC O-18:0	HMDB0011149	0.197067	0.0494334	0.000131603	0.000329634	96
24-hr fasting	LPC O-18:0	HMDB0011149	-0.202873	0.0645849	0.00228471	0.00311336	92
High-carbohydrate	LPC O-18:0	HMDB0011149	0.0219348	0.0587264	0.709758	0.771348	82
Balanced overfeeding	LPC O-18:0	HMDB0011149	0.0149813	0.0589195	0.799942	0.87042	81
High-fat	LPC O-18:0	HMDB0011149	-0.323425	0.0646758	3.37261e-06	7.64652e-06	80
Low-protein	LPC O-18:0	HMDB0011149	0.136436	0.0644929	0.0377062	0.0573221	78
High-protein	LPC O-18:0	HMDB0011149	-0.563334	0.0703052	3.76172e-11	2.10497e-10	65
Energy balance	PC P-32:1 or PC O-32:2	HMDB0011269	0.0568342	0.0298039	0.0595505	0.0937831	96
24-hr fasting	PC P-32:1 or PC O-32:2	HMDB0011269	-0.00834752	0.0425502	0.844916	0.854665	92
High-carbohydrate	PC P-32:1 or PC O-32:2	HMDB0011269	0.0226903	0.0387859	0.560184	0.646177	82
Balanced overfeeding	PC P-32:1 or PC O-32:2	HMDB0011269	0.178132	0.030262	8.83545e-08	5.16383e-07	81
High-fat	PC P-32:1 or PC O-32:2	HMDB0011269	0.243507	0.0392184	2.32107e-08	7.01182e-08	80
Low-protein	PC P-32:1 or PC O-32:2	HMDB0011269	-0.08795	0.0397161	0.0298342	0.0475539	78
High-protein	PC P-32:1 or PC O-32:2	HMDB0011269	0.337539	0.0475023	1.41053e-09	6.18281e-09	65
Energy balance	PC P-32:0 or PC O-32:1	HMDB0007896	0.0929393	0.0121332	1.55711e-11	1.13755e-10	96
24-hr fasting	PC P-32:0 or PC O-32:1	HMDB0007896	0.165825	0.0162192	1.10485e-16	2.71565e-16	92
High-carbohydrate	PC P-32:0 or PC O-32:1	HMDB0007896	0.00894294	0.0172149	0.604855	0.685676	82
Balanced overfeeding	PC P-32:0 or PC O-32:1	HMDB0007896	0.0307207	0.0178617	0.0893127	0.136565	81
High-fat	PC P-32:0 or PC O-32:1	HMDB0007896	-0.00655142	0.0142673	0.647358	0.694919	80
Low-protein	PC P-32:0 or PC O-32:1	HMDB0007896	0.0851962	0.016431	1.77156e-06	5.17689e-06	78
High-protein	PC P-32:0 or PC O-32:1	HMDB0007896	-0.0983255	0.0193587	3.72442e-06	1.05325e-05	65
Energy balance	PC O-32:0	NA	0.0951099	0.0177557	5.90155e-07	1.98988e-06	96
24-hr fasting	PC O-32:0	NA	0.137547	0.022875	3.94314e-08	6.82268e-08	92
High-carbohydrate	PC O-32:0	NA	-0.000663639	0.0230155	0.977068	0.980425	82
Balanced overfeeding	PC O-32:0	NA	0.0174294	0.0241828	0.473173	0.578812	81
High-fat	PC O-32:0	NA	-0.0355169	0.0221009	0.112036	0.139646	80
Low-protein	PC O-32:0	NA	0.119442	0.0222365	8.44598e-07	2.5829e-06	78
High-protein	PC O-32:0	NA	-0.0671286	0.0231897	0.00523258	0.0093617	65
Energy balance	PC P-34:2 or PC O-34:3	HMDB0011211	-0.108076	0.0128454	4.01724e-13	4.59362e-12	96
24-hr fasting	PC P-34:2 or PC O-34:3	HMDB0011211	-0.396973	0.0164421	7.73552e-41	1.01722e-39	92
High-carbohydrate	PC P-34:2 or PC O-34:3	HMDB0011211	-0.0845398	0.0202521	7.54815e-05	0.000182125	82
Balanced overfeeding	PC P-34:2 or PC O-34:3	HMDB0011211	0.229259	0.0220279	1.55972e-16	5.86007e-15	81
High-fat	PC P-34:2 or PC O-34:3	HMDB0011211	0.334725	0.0224902	1.25035e-24	2.52956e-23	80
Low-protein	PC P-34:2 or PC O-34:3	HMDB0011211	-0.242438	0.0198137	1.50246e-19	1.97573e-18	78
High-protein	PC P-34:2 or PC O-34:3	HMDB0011211	0.0237911	0.0244988	0.335266	0.408217	65
Energy balance	PC P-34:1 or PC O-34:2	HMDB0011210	-0.0812884	0.0118209	6.43968e-10	3.68182e-09	96
24-hr fasting	PC P-34:1 or PC O-34:2	HMDB0011210	-0.31096	0.0165219	8.8356e-33	5.66771e-32	92
High-carbohydrate	PC P-34:1 or PC O-34:2	HMDB0011210	0.0796325	0.0269994	0.00417338	0.00778439	82
Balanced overfeeding	PC P-34:1 or PC O-34:2	HMDB0011210	0.112695	0.0173444	6.43628e-09	4.57498e-08	81
High-fat	PC P-34:1 or PC O-34:2	HMDB0011210	0.493163	0.0305909	1.063e-26	3.49461e-25	80
Low-protein	PC P-34:1 or PC O-34:2	HMDB0011210	-0.0664183	0.0233045	0.00564169	0.0102329	78
High-protein	PC P-34:1 or PC O-34:2	HMDB0011210	0.0718501	0.0191897	0.000398568	0.000859207	65
Energy balance	PC P-34:0 or PC O-34:1	HMDB0011208	0.0566769	0.0148502	0.000240896	0.00056067	96
24-hr fasting	PC P-34:0 or PC O-34:1	HMDB0011208	0.125462	0.0191393	3.52323e-09	6.34663e-09	92
High-carbohydrate	PC P-34:0 or PC O-34:1	HMDB0011208	0.001992	0.0209542	0.924501	0.935169	82
Balanced overfeeding	PC P-34:0 or PC O-34:1	HMDB0011208	-0.00702074	0.0206884	0.735231	0.826349	81
High-fat	PC P-34:0 or PC O-34:1	HMDB0011208	0.0567952	0.0186484	0.00315535	0.0049692	80
Low-protein	PC P-34:0 or PC O-34:1	HMDB0011208	0.151012	0.0205324	1.99633e-10	9.5461e-10	78
High-protein	PC P-34:0 or PC O-34:1	HMDB0011208	-0.104698	0.0215463	8.37438e-06	2.24741e-05	65
Energy balance	PC P-36:5 or PC O-36:6	HMDB0008260	-0.108663	0.0177439	2.04849e-08	8.9792e-08	96
24-hr fasting	PC P-36:5 or PC O-36:6	HMDB0008260	-0.754345	0.030545	1.33743e-41	2.1984e-40	92
High-carbohydrate	PC P-36:5 or PC O-36:6	HMDB0008260	-0.244161	0.0237651	2.83406e-16	2.48453e-15	82
Balanced overfeeding	PC P-36:5 or PC O-36:6	HMDB0008260	0.385696	0.0365877	8.58534e-17	3.76324e-15	81
High-fat	PC P-36:5 or PC O-36:6	HMDB0008260	0.32585	0.0288352	3.57601e-18	3.3589e-17	80
Low-protein	PC P-36:5 or PC O-36:6	HMDB0008260	-0.57101	0.0224233	1.18201e-38	3.10373e-36	78
High-protein	PC P-36:5 or PC O-36:6	HMDB0008260	0.341179	0.0410625	1.15427e-11	7.05986e-11	65
Energy balance	PC P-36:4 or PC O-36:5	HMDB0011221	-0.0802754	0.012936	1.41759e-08	6.65759e-08	96
24-hr fasting	PC P-36:4 or PC O-36:5	HMDB0011221	-0.322384	0.0156259	1.12626e-35	8.00557e-35	92
High-carbohydrate	PC P-36:4 or PC O-36:5	HMDB0011221	-0.0559207	0.0155279	0.00054779	0.00121066	82
Balanced overfeeding	PC P-36:4 or PC O-36:5	HMDB0011221	0.147622	0.0174612	1.03825e-12	1.24118e-11	81
High-fat	PC P-36:4 or PC O-36:5	HMDB0011221	0.267372	0.0192701	7.00883e-23	1.08431e-21	80
Low-protein	PC P-36:4 or PC O-36:5	HMDB0011221	-0.222067	0.0171033	7.17892e-21	1.11062e-19	78
High-protein	PC P-36:4 or PC O-36:5	HMDB0011221	0.0167781	0.0215991	0.440233	0.505596	65
Energy balance	PC P-36:3 or PC O-36:4	HMDB0011310	-0.027009	0.0128523	0.0382449	0.064893	96
24-hr fasting	PC P-36:3 or PC O-36:4	HMDB0011310	-0.123871	0.0120464	8.35765e-17	2.07364e-16	92
High-carbohydrate	PC P-36:3 or PC O-36:4	HMDB0011310	0.0387469	0.016456	0.0209955	0.0336697	82
Balanced overfeeding	PC P-36:3 or PC O-36:4	HMDB0011310	0.0815683	0.013821	8.27839e-08	4.94822e-07	81
High-fat	PC P-36:3 or PC O-36:4	HMDB0011310	0.379818	0.0225505	7.21824e-28	3.16399e-26	80
Low-protein	PC P-36:3 or PC O-36:4	HMDB0011310	-0.0891929	0.0176055	2.82589e-06	7.9915e-06	78
High-protein	PC P-36:3 or PC O-36:4	HMDB0011310	0.0104255	0.0154252	0.501634	0.568662	65
Energy balance	PC P-35:1 or PC O-35:2	NA	0.0316309	0.0160811	0.0521049	0.085655	96
24-hr fasting	PC P-35:1 or PC O-35:2	NA	-0.272042	0.048152	1.90429e-07	3.19e-07	92
High-carbohydrate	PC P-35:1 or PC O-35:2	NA	-0.130093	0.0181367	3.29584e-10	1.6052e-09	82
Balanced overfeeding	PC P-35:1 or PC O-35:2	NA	0.22398	0.0241126	2.3784e-14	3.47511e-13	81
High-fat	PC P-35:1 or PC O-35:2	NA	0.186828	0.0215289	4.14043e-13	2.13516e-12	80
Low-protein	PC P-35:1 or PC O-35:2	NA	-0.183902	0.020728	2.60619e-13	1.75751e-12	78
High-protein	PC P-35:1 or PC O-35:2	NA	0.0941084	0.0268762	0.000863555	0.00177434	65
Energy balance	PC P-38:6 or PC O-38:7	HMDB0011229	-0.0315948	0.0123006	0.0117698	0.0222695	96
24-hr fasting	PC P-38:6 or PC O-38:7	HMDB0011229	-0.213912	0.0186698	3.3176e-19	9.80368e-19	92
High-carbohydrate	PC P-38:6 or PC O-38:7	HMDB0011229	-0.0745523	0.0181505	9.59601e-05	0.000229432	82
Balanced overfeeding	PC P-38:6 or PC O-38:7	HMDB0011229	0.139001	0.0166958	1.85926e-12	2.03744e-11	81
High-fat	PC P-38:6 or PC O-38:7	HMDB0011229	0.311115	0.0183225	4.36556e-28	2.39332e-26	80
Low-protein	PC P-38:6 or PC O-38:7	HMDB0011229	-0.219626	0.018639	9.772e-19	1.1682e-17	78
High-protein	PC P-38:6 or PC O-38:7	HMDB0011229	0.00213999	0.0208664	0.918645	0.931589	65
Energy balance	PC P-38:5 or PC O-38:6	HMDB0011319	-0.0115999	0.0106586	0.279209	0.348018	96
24-hr fasting	PC P-38:5 or PC O-38:6	HMDB0011319	-0.11273	0.0139191	2.72225e-12	5.50731e-12	92
High-carbohydrate	PC P-38:5 or PC O-38:6	HMDB0011319	-0.0277803	0.0149312	0.0664815	0.0955444	82
Balanced overfeeding	PC P-38:5 or PC O-38:6	HMDB0011319	0.0962816	0.014874	7.15462e-09	4.95175e-08	81
High-fat	PC P-38:5 or PC O-38:6	HMDB0011319	0.305452	0.0164711	1.64087e-30	2.15775e-28	80
Low-protein	PC P-38:5 or PC O-38:6	HMDB0011319	-0.104387	0.0156682	3.96028e-09	1.57811e-08	78
High-protein	PC P-38:5 or PC O-38:6	HMDB0011319	0.0172198	0.019723	0.385988	0.457274	65
Energy balance	PC P-38:4 or PC O-38:5	HMDB0011253	0.0171921	0.00967613	0.0788105	0.117768	96
24-hr fasting	PC P-38:4 or PC O-38:5	HMDB0011253	-0.021466	0.0121454	0.0805864	0.0946171	92
High-carbohydrate	PC P-38:4 or PC O-38:5	HMDB0011253	-0.00855114	0.0133449	0.523499	0.6174	82
Balanced overfeeding	PC P-38:4 or PC O-38:5	HMDB0011253	0.0636808	0.0128767	4.11597e-06	1.61567e-05	81
High-fat	PC P-38:4 or PC O-38:5	HMDB0011253	0.226222	0.0137864	3.60789e-27	1.35554e-25	80
Low-protein	PC P-38:4 or PC O-38:5	HMDB0011253	0.0031418	0.0134946	0.816536	0.84881	78
High-protein	PC P-38:4 or PC O-38:5	HMDB0011253	-0.00359086	0.0159457	0.82257	0.868819	65
Energy balance	PC P-38:3 or PC O-38:4	HMDB0011252	0.0436792	0.0103723	5.77396e-05	0.000151855	96
24-hr fasting	PC P-38:3 or PC O-38:4	HMDB0011252	0.0425617	0.0120958	0.000685487	0.000974503	92
High-carbohydrate	PC P-38:3 or PC O-38:4	HMDB0011252	-0.0196362	0.0130666	0.136832	0.186461	82
Balanced overfeeding	PC P-38:3 or PC O-38:4	HMDB0011252	0.0606027	0.0142385	5.61061e-05	0.000177782	81
High-fat	PC P-38:3 or PC O-38:4	HMDB0011252	0.152913	0.0119541	6.1096e-21	8.45697e-20	80
Low-protein	PC P-38:3 or PC O-38:4	HMDB0011252	0.0516238	0.0135323	0.00027791	0.000614204	78
High-protein	PC P-38:3 or PC O-38:4	HMDB0011252	-0.0135078	0.0161451	0.406003	0.476443	65
Energy balance	PC 28:0	HMDB0007866	-0.0325777	0.0528173	0.538843	0.60049	96
24-hr fasting	PC 28:0	HMDB0007866	-1.91527	0.0713795	1.97576e-44	4.72385e-43	92
High-carbohydrate	PC 28:0	HMDB0007866	0.554596	0.0989366	2.85763e-07	9.76049e-07	82
Balanced overfeeding	PC 28:0	HMDB0007866	0.976519	0.0905411	2.90921e-17	2.74859e-15	81
High-fat	PC 28:0	HMDB0007866	-0.377272	0.0833134	2.07631e-05	4.33389e-05	80
Low-protein	PC 28:0	HMDB0007866	-0.0426969	0.0865462	0.623212	0.694512	78
High-protein	PC 28:0	HMDB0007866	1.22404	0.0824307	4.34913e-22	2.28764e-20	65
Energy balance	PC 30:1	HMDB0007870	0.0383979	0.042146	0.364566	0.432958	96
24-hr fasting	PC 30:1	HMDB0007870	-1.59597	0.0615552	2.96969e-43	6.00791e-42	92
High-carbohydrate	PC 30:1	HMDB0007870	0.74018	0.0667115	7.3996e-18	8.10872e-17	82
Balanced overfeeding	PC 30:1	HMDB0007870	0.701843	0.0657313	4.69527e-17	2.74859e-15	81
High-fat	PC 30:1	HMDB0007870	-0.698758	0.0669701	1.60579e-16	1.24213e-15	80
Low-protein	PC 30:1	HMDB0007870	-0.337636	0.0671148	3.24564e-06	8.89169e-06	78
High-protein	PC 30:1	HMDB0007870	0.627573	0.0626845	1.42672e-14	1.63142e-13	65
Energy balance	PC 30:0	HMDB0007869	0.0102404	0.0302317	0.73556	0.776917	96
24-hr fasting	PC 30:0	HMDB0007869	-0.897869	0.0424589	1.81059e-36	1.36053e-35	92
High-carbohydrate	PC 30:0	HMDB0007869	0.366498	0.051005	3.11556e-10	1.54602e-09	82
Balanced overfeeding	PC 30:0	HMDB0007869	0.537332	0.0520267	2.22585e-16	7.31747e-15	81
High-fat	PC 30:0	HMDB0007869	-0.355491	0.0490107	2.43995e-10	8.91261e-10	80
Low-protein	PC 30:0	HMDB0007869	-0.229062	0.0429617	9.89715e-07	2.9919e-06	78
High-protein	PC 30:0	HMDB0007869	0.539422	0.051385	2.20907e-15	2.90493e-14	65
Energy balance	PC 31:0	HMDB0007935	0.120545	0.0278081	3.62615e-05	9.93413e-05	96
24-hr fasting	PC 31:0	HMDB0007935	-0.697003	0.0381642	7.45703e-32	4.66952e-31	92
High-carbohydrate	PC 31:0	HMDB0007935	0.179581	0.0453105	0.000159711	0.000371717	82
Balanced overfeeding	PC 31:0	HMDB0007935	0.557051	0.0492734	2.9395e-18	7.73089e-16	81
High-fat	PC 31:0	HMDB0007935	-0.252976	0.0433057	1.09922e-07	3.07549e-07	80
Low-protein	PC 31:0	HMDB0007935	-0.294379	0.0387249	6.80797e-11	3.58099e-10	78
High-protein	PC 31:0	HMDB0007935	0.707084	0.0449261	2.48477e-23	2.17831e-21	65
Energy balance	PC 32:3	HMDB0007875	-0.0599109	0.0347501	0.0879512	0.129224	96
24-hr fasting	PC 32:3	HMDB0007875	-1.40819	0.0576045	2.95082e-41	4.5651e-40	92
High-carbohydrate	PC 32:3	HMDB0007875	0.285866	0.0558963	2.10966e-06	6.37747e-06	82
Balanced overfeeding	PC 32:3	HMDB0007875	0.52658	0.0548732	5.94033e-15	1.04154e-13	81
High-fat	PC 32:3	HMDB0007875	-0.232016	0.058919	0.000176061	0.000321555	80
Low-protein	PC 32:3	HMDB0007875	-0.175914	0.0486294	0.000536937	0.00112972	78
High-protein	PC 32:3	HMDB0007875	0.464363	0.0537137	3.02841e-12	1.99118e-11	65
Energy balance	PC 32:2	HMDB0007874	0.0216432	0.0205423	0.294742	0.36393	96
24-hr fasting	PC 32:2	HMDB0007874	-0.951932	0.0310884	4.85152e-49	4.25317e-47	92
High-carbohydrate	PC 32:2	HMDB0007874	-0.326272	0.0379181	5.25808e-13	3.29256e-12	82
Balanced overfeeding	PC 32:2	HMDB0007874	0.163283	0.0282725	1.40882e-07	7.8834e-07	81
High-fat	PC 32:2	HMDB0007874	0.0938903	0.0321859	0.00459772	0.00707135	80
Low-protein	PC 32:2	HMDB0007874	-0.109537	0.0319179	0.000978607	0.00199515	78
High-protein	PC 32:2	HMDB0007874	0.176282	0.0273575	1.9547e-08	7.24066e-08	65
Energy balance	PC 32:0	HMDB0007871	0.0378438	0.0193939	0.0539644	0.0876089	96
24-hr fasting	PC 32:0	HMDB0007871	0.062334	0.0247801	0.0136812	0.017638	92
High-carbohydrate	PC 32:0	HMDB0007871	0.233773	0.0242067	4.51168e-15	3.70804e-14	82
Balanced overfeeding	PC 32:0	HMDB0007871	0.109814	0.0245116	2.45534e-05	8.2789e-05	81
High-fat	PC 32:0	HMDB0007871	-0.214463	0.0251361	7.98162e-13	3.96069e-12	80
Low-protein	PC 32:0	HMDB0007871	-0.0158672	0.0244767	0.518798	0.588121	78
High-protein	PC 32:0	HMDB0007871	-0.0538069	0.0234251	0.0250098	0.0391522	65
Energy balance	PC 33:2	HMDB0007940	0.0342891	0.0134521	0.0124057	0.0233051	96
24-hr fasting	PC 33:2	HMDB0007940	-0.271849	0.0217196	2.50754e-21	8.24355e-21	92
High-carbohydrate	PC 33:2	HMDB0007940	-0.373314	0.0251956	1.20367e-24	3.51741e-23	82
Balanced overfeeding	PC 33:2	HMDB0007940	0.0908113	0.0175083	1.57814e-06	6.91753e-06	81
High-fat	PC 33:2	HMDB0007940	0.120838	0.0237041	2.29778e-06	5.39568e-06	80
Low-protein	PC 33:2	HMDB0007940	-0.138732	0.0183538	8.21419e-11	4.15448e-10	78
High-protein	PC 33:2	HMDB0007940	0.289835	0.0218646	9.40646e-20	2.74878e-18	65
Energy balance	PC 33:1	HMDB0007938	0.146881	0.016599	4.76411e-14	6.9609e-13	96
24-hr fasting	PC 33:1	HMDB0007938	-0.191931	0.0225499	3.84813e-13	7.96897e-13	92
High-carbohydrate	PC 33:1	HMDB0007938	0.252168	0.0248184	4.70755e-16	3.99382e-15	82
Balanced overfeeding	PC 33:1	HMDB0007938	0.252757	0.0252618	9.42993e-16	2.35127e-14	81
High-fat	PC 33:1	HMDB0007938	-0.299913	0.0263485	2.50263e-18	2.53151e-17	80
Low-protein	PC 33:1	HMDB0007938	-0.246388	0.025406	7.07821e-15	5.31877e-14	78
High-protein	PC 33:1	HMDB0007938	0.386587	0.0254762	1.51034e-22	9.93048e-21	65
Energy balance	PC 34:4	HMDB0007883	0.037769	0.0202867	0.0657276	0.101685	96
24-hr fasting	PC 34:4	HMDB0007883	-0.787938	0.0287673	3.84839e-45	1.44589e-43	92
High-carbohydrate	PC 34:4	HMDB0007883	0.162499	0.0306145	9.68161e-07	3.03127e-06	82
Balanced overfeeding	PC 34:4	HMDB0007883	0.243283	0.0289293	1.27116e-12	1.45354e-11	81
High-fat	PC 34:4	HMDB0007883	-0.158422	0.029514	7.77179e-07	1.92828e-06	80
Low-protein	PC 34:4	HMDB0007883	-0.222435	0.0296669	1.07159e-10	5.31749e-10	78
High-protein	PC 34:4	HMDB0007883	0.227819	0.0322056	1.60155e-09	6.90504e-09	65
Energy balance	PC 35:2	HMDB0007946	0.0562145	0.00990753	1.50574e-07	5.57761e-07	96
24-hr fasting	PC 35:2	HMDB0007946	-0.127833	0.0157694	2.62754e-12	5.35692e-12	92
High-carbohydrate	PC 35:2	HMDB0007946	-0.115096	0.0122982	1.73449e-14	1.3305e-13	82
Balanced overfeeding	PC 35:2	HMDB0007946	0.048075	0.0129519	0.000378857	0.00101673	81
High-fat	PC 35:2	HMDB0007946	0.0255146	0.0122943	0.0412117	0.0564514	80
Low-protein	PC 35:2	HMDB0007946	-0.105122	0.010224	5.66167e-16	4.9634e-15	78
High-protein	PC 35:2	HMDB0007946	0.178444	0.0154021	3.73121e-17	7.00935e-16	65
Energy balance	PC 36:3	HMDB0008105	0.037551	0.0083356	1.88921e-05	5.40068e-05	96
24-hr fasting	PC 36:3	HMDB0008105	0.0203397	0.0117962	0.0881336	0.103018	92
High-carbohydrate	PC 36:3	HMDB0008105	-0.0232851	0.0112827	0.0422796	0.0639053	82
Balanced overfeeding	PC 36:3	HMDB0008105	0.0161078	0.0116614	0.171037	0.252711	81
High-fat	PC 36:3	HMDB0008105	-0.051823	0.0101451	2.20475e-06	5.22387e-06	80
Low-protein	PC 36:3	HMDB0008105	0.158498	0.0126408	4.3524e-20	6.04889e-19	78
High-protein	PC 36:3	HMDB0008105	-0.00755068	0.0124112	0.545159	0.612722	65
Energy balance	LPE 16:1	HMDB0011504	-0.270661	0.036744	6.36425e-11	4.29179e-10	96
24-hr fasting	LPE 16:1	HMDB0011504	-1.13469	0.0516652	1.06627e-37	9.04613e-37	92
High-carbohydrate	LPE 16:1	HMDB0011504	1.00658	0.0539902	7.50509e-31	9.86919e-29	82
Balanced overfeeding	LPE 16:1	HMDB0011504	0.256077	0.0523507	5.08322e-06	1.93752e-05	81
High-fat	LPE 16:1	HMDB0011504	-0.951939	0.063138	5.84836e-25	1.28177e-23	80
Low-protein	LPE 16:1	HMDB0011504	-0.507125	0.0614179	3.8689e-12	2.16494e-11	78
High-protein	LPE 16:1	HMDB0011504	-0.0108522	0.0727773	0.881947	0.902537	65
Energy balance	LPE 16:0	HMDB0011503	-0.142263	0.0260746	3.86207e-07	1.31912e-06	96
24-hr fasting	LPE 16:0	HMDB0011503	-0.590386	0.0417133	1.66071e-24	6.7195e-24	92
High-carbohydrate	LPE 16:0	HMDB0011503	0.426757	0.0340649	1.49125e-20	2.30706e-19	82
Balanced overfeeding	LPE 16:0	HMDB0011503	0.0506533	0.0328066	0.126536	0.189086	81
High-fat	LPE 16:0	HMDB0011503	-0.542929	0.0389928	5.74965e-23	9.45098e-22	80
Low-protein	LPE 16:0	HMDB0011503	-0.00330787	0.0351701	0.925317	0.93837	78
High-protein	LPE 16:0	HMDB0011503	-0.336493	0.0379345	1.24037e-12	9.06162e-12	65
Energy balance	LPE 17:0	HMDB0010379	-0.0810596	0.0332865	0.0167491	0.0305904	96
24-hr fasting	LPE 17:0	HMDB0010379	-0.905336	0.061658	1.66443e-25	7.17616e-25	92
High-carbohydrate	LPE 17:0	HMDB0010379	0.308703	0.0386715	8.74379e-12	4.8928e-11	82
Balanced overfeeding	LPE 17:0	HMDB0010379	0.106758	0.0375053	0.00561386	0.0118957	81
High-fat	LPE 17:0	HMDB0010379	-0.49251	0.0447044	1.23205e-17	1.11734e-16	80
Low-protein	LPE 17:0	HMDB0010379	-0.251896	0.0616704	0.000109481	0.000254809	78
High-protein	LPE 17:0	HMDB0010379	-0.146173	0.0520572	0.00665821	0.0115394	65
Energy balance	LPE 18:3	HMDB0011478	-0.301454	0.0298354	9.91142e-17	2.36973e-15	96
24-hr fasting	LPE 18:3	HMDB0011478	-0.911129	0.042436	5.82858e-37	4.79036e-36	92
High-carbohydrate	LPE 18:3	HMDB0011478	0.506278	0.0376357	3.06874e-22	6.2083e-21	82
Balanced overfeeding	LPE 18:3	HMDB0011478	0.0910383	0.0379462	0.0187595	0.0362776	81
High-fat	LPE 18:3	HMDB0011478	-0.34716	0.0519897	3.07053e-09	1.02221e-08	80
Low-protein	LPE 18:3	HMDB0011478	0.270559	0.0488815	4.3722e-07	1.36892e-06	78
High-protein	LPE 18:3	HMDB0011478	-0.182629	0.0563913	0.00193165	0.00368134	65
Energy balance	LPE 18:2	HMDB0011507	-0.447092	0.0344161	8.72592e-23	4.58983e-21	96
24-hr fasting	LPE 18:2	HMDB0011507	-1.0134	0.0420866	9.52074e-41	1.13816e-39	92
High-carbohydrate	LPE 18:2	HMDB0011507	0.0634684	0.0359775	0.0815303	0.116535	82
Balanced overfeeding	LPE 18:2	HMDB0011507	-0.0705039	0.0371313	0.0612001	0.10147	81
High-fat	LPE 18:2	HMDB0011507	-0.181177	0.0479945	0.000308215	0.000547706	80
Low-protein	LPE 18:2	HMDB0011507	0.263595	0.0440571	6.95421e-08	2.43861e-07	78
High-protein	LPE 18:2	HMDB0011507	-0.032227	0.0557279	0.565162	0.6325	65
Energy balance	LPE 18:1	HMDB0011475	-0.456869	0.0367146	1.16239e-21	4.36726e-20	96
24-hr fasting	LPE 18:1	HMDB0011475	-1.09503	0.0475848	3.09351e-39	2.90569e-38	92
High-carbohydrate	LPE 18:1	HMDB0011475	0.121638	0.0350837	0.000849416	0.00181623	82
Balanced overfeeding	LPE 18:1	HMDB0011475	-0.0183029	0.0426726	0.669139	0.775792	81
High-fat	LPE 18:1	HMDB0011475	-0.386126	0.0484858	1.02596e-11	4.02726e-11	80
Low-protein	LPE 18:1	HMDB0011475	0.560463	0.0504073	1.58884e-17	1.67146e-16	78
High-protein	LPE 18:1	HMDB0011475	0.0921957	0.061576	0.139398	0.184229	65
Energy balance	LPE 18:0	HMDB0011130	-0.0707488	0.0298162	0.019667	0.0356719	96
24-hr fasting	LPE 18:0	HMDB0011130	-0.499059	0.0480842	5.30211e-17	1.34082e-16	92
High-carbohydrate	LPE 18:0	HMDB0011130	0.176576	0.0370564	8.3091e-06	2.32478e-05	82
Balanced overfeeding	LPE 18:0	HMDB0011130	-0.00606213	0.0391323	0.877279	0.930341	81
High-fat	LPE 18:0	HMDB0011130	-0.389526	0.0387745	8.99058e-16	6.06288e-15	80
Low-protein	LPE 18:0	HMDB0011130	0.0302577	0.0400679	0.452517	0.534354	78
High-protein	LPE 18:0	HMDB0011130	-0.325171	0.0400354	2.43037e-11	1.42042e-10	65
Energy balance	LPE 20:4	HMDB0011517	-0.14375	0.0252842	1.43229e-07	5.38132e-07	96
24-hr fasting	LPE 20:4	HMDB0011517	-0.397747	0.0330336	2.22152e-20	6.87365e-20	92
High-carbohydrate	LPE 20:4	HMDB0011517	-0.101822	0.0315204	0.00179508	0.00354967	82
Balanced overfeeding	LPE 20:4	HMDB0011517	-0.163907	0.0317311	1.71866e-06	7.40994e-06	81
High-fat	LPE 20:4	HMDB0011517	-0.306307	0.0369715	2.42528e-12	1.0811e-11	80
Low-protein	LPE 20:4	HMDB0011517	0.0621707	0.0381037	0.106952	0.144248	78
High-protein	LPE 20:4	HMDB0011517	-0.152464	0.0439728	0.000961135	0.00194445	65
Energy balance	LPE 20:3	HMDB0011484	-0.16222	0.0265561	2.19571e-08	9.46675e-08	96
24-hr fasting	LPE 20:3	HMDB0011484	-0.713632	0.0378565	7.8894e-33	5.18728e-32	92
High-carbohydrate	LPE 20:3	HMDB0011484	0.139532	0.0311718	2.49106e-05	6.48661e-05	82
Balanced overfeeding	LPE 20:3	HMDB0011484	-0.0459846	0.0336136	0.175132	0.255887	81
High-fat	LPE 20:3	HMDB0011484	-0.445807	0.0393038	2.97688e-18	2.8997e-17	80
Low-protein	LPE 20:3	HMDB0011484	0.0148632	0.0418082	0.723206	0.770053	78
High-protein	LPE 20:3	HMDB0011484	-0.22293	0.0462175	9.54016e-06	2.50906e-05	65
Energy balance	LPE 22:6	HMDB0011526	-0.0298404	0.026641	0.265498	0.334227	96
24-hr fasting	LPE 22:6	HMDB0011526	-0.0625996	0.0352426	0.0791094	0.0932994	92
High-carbohydrate	LPE 22:6	HMDB0011526	-0.0445171	0.033971	0.193795	0.257415	82
Balanced overfeeding	LPE 22:6	HMDB0011526	-0.170042	0.035921	9.37378e-06	3.49181e-05	81
High-fat	LPE 22:6	HMDB0011526	-0.342246	0.0402646	9.22482e-13	4.41114e-12	80
Low-protein	LPE 22:6	HMDB0011526	0.0576619	0.0373368	0.126708	0.167596	78
High-protein	LPE 22:6	HMDB0011526	-0.435584	0.0461525	1.32838e-13	1.16454e-12	65
Energy balance	LPE 22:5	HMDB0011494	-0.112319	0.0289359	0.0001915	0.000457859	96
24-hr fasting	LPE 22:5	HMDB0011494	-0.250892	0.0362234	6.50189e-10	1.22143e-09	92
High-carbohydrate	LPE 22:5	HMDB0011494	0.0141531	0.036548	0.699603	0.763467	82
Balanced overfeeding	LPE 22:5	HMDB0011494	-0.127475	0.0333908	0.000264444	0.000747837	81
High-fat	LPE 22:5	HMDB0011494	-0.379219	0.0404272	1.7628e-14	1.05367e-13	80
Low-protein	LPE 22:5	HMDB0011494	-0.0445947	0.0465203	0.340836	0.413087	78
High-protein	LPE 22:5	HMDB0011494	-0.35339	0.0501196	1.75507e-09	7.4449e-09	65
Energy balance	LPE P-18:0 or LPE O-18:1	HMDB0240598	0.00652546	0.0564506	0.908217	0.92942	96
24-hr fasting	LPE P-18:0 or LPE O-18:1	HMDB0240598	-0.576782	0.0802288	1.93397e-10	3.68575e-10	92
High-carbohydrate	LPE P-18:0 or LPE O-18:1	HMDB0240598	-0.099273	0.0649252	0.1302	0.180224	82
Balanced overfeeding	LPE P-18:0 or LPE O-18:1	HMDB0240598	-0.00442755	0.0770867	0.954341	0.979593	81
High-fat	LPE P-18:0 or LPE O-18:1	HMDB0240598	-0.270716	0.066381	0.000107517	0.000204906	80
Low-protein	LPE P-18:0 or LPE O-18:1	HMDB0240598	0.0562731	0.0746118	0.453084	0.534354	78
High-protein	LPE P-18:0 or LPE O-18:1	HMDB0240598	-0.480726	0.07048	4.38854e-09	1.74877e-08	65
Energy balance	PE P-34:2 or PE O-34:3	HMDB0011343	-0.178111	0.0145233	2.74325e-21	9.01845e-20	96
24-hr fasting	PE P-34:2 or PE O-34:3	HMDB0011343	-0.865946	0.0289499	3.24499e-48	2.13358e-46	92
High-carbohydrate	PE P-34:2 or PE O-34:3	HMDB0011343	-0.21609	0.0263864	3.43903e-12	2.00992e-11	82
Balanced overfeeding	PE P-34:2 or PE O-34:3	HMDB0011343	0.152911	0.0251833	4.022e-08	2.57997e-07	81
High-fat	PE P-34:2 or PE O-34:3	HMDB0011343	0.464842	0.0273942	4.55005e-28	2.39332e-26	80
Low-protein	PE P-34:2 or PE O-34:3	HMDB0011343	0.0187133	0.0202759	0.359004	0.43311	78
High-protein	PE P-34:2 or PE O-34:3	HMDB0011343	0.178353	0.0255894	2.42507e-09	9.96552e-09	65
Energy balance	PE P-34:1 or PE O-34:2	HMDB0008952	-0.138757	0.0168978	1.07648e-12	1.0889e-11	96
24-hr fasting	PE P-34:1 or PE O-34:2	HMDB0008952	-0.580121	0.0329208	9.09041e-31	4.98079e-30	92
High-carbohydrate	PE P-34:1 or PE O-34:2	HMDB0008952	-0.132113	0.0247599	8.6471e-07	2.7734e-06	82
Balanced overfeeding	PE P-34:1 or PE O-34:2	HMDB0008952	0.0784775	0.0237244	0.00141011	0.00337146	81
High-fat	PE P-34:1 or PE O-34:2	HMDB0008952	0.354529	0.0247387	1.1165e-23	2.09743e-22	80
Low-protein	PE P-34:1 or PE O-34:2	HMDB0008952	-0.0104464	0.0256752	0.685265	0.741666	78
High-protein	PE P-34:1 or PE O-34:2	HMDB0008952	0.167549	0.0262331	2.44429e-08	8.57132e-08	65
Energy balance	PE P-34:0 or PE O-34:1	HMDB0008950	-0.209691	0.0296249	2.49608e-10	1.53015e-09	96
24-hr fasting	PE P-34:0 or PE O-34:1	HMDB0008950	-0.920132	0.0392505	7.48982e-40	7.57624e-39	92
High-carbohydrate	PE P-34:0 or PE O-34:1	HMDB0008950	-0.103781	0.0420417	0.0156988	0.0258049	82
Balanced overfeeding	PE P-34:0 or PE O-34:1	HMDB0008950	0.112091	0.0293052	0.000257947	0.000737391	81
High-fat	PE P-34:0 or PE O-34:1	HMDB0008950	0.491453	0.0400531	5.51959e-20	6.59842e-19	80
Low-protein	PE P-34:0 or PE O-34:1	HMDB0008950	-0.193881	0.0402672	7.46748e-06	1.88841e-05	78
High-protein	PE P-34:0 or PE O-34:1	HMDB0008950	0.336761	0.0306969	3.6873e-16	6.06099e-15	65
Energy balance	PE P-35:2 or PE O-35:3	HMDB0008901	-0.142605	0.0184904	1.20945e-11	9.08812e-11	96
24-hr fasting	PE P-35:2 or PE O-35:3	HMDB0008901	-0.944729	0.0369808	9.50268e-43	1.66614e-41	92
High-carbohydrate	PE P-35:2 or PE O-35:3	HMDB0008901	-0.334418	0.0320369	1.35925e-16	1.27672e-15	82
Balanced overfeeding	PE P-35:2 or PE O-35:3	HMDB0008901	0.246648	0.0336806	1.68801e-10	1.58552e-09	81
High-fat	PE P-35:2 or PE O-35:3	HMDB0008901	0.487436	0.0307907	3.19783e-26	7.64573e-25	80
Low-protein	PE P-35:2 or PE O-35:3	HMDB0008901	0.117541	0.0293163	0.000142427	0.000328582	78
High-protein	PE P-35:2 or PE O-35:3	HMDB0008901	0.287775	0.0292271	2.70666e-14	2.96604e-13	65
Energy balance	PE P-36:4 or PE O-36:5	HMDB0011410	-0.139835	0.0199959	3.72685e-10	2.17814e-09	96
24-hr fasting	PE P-36:4 or PE O-36:5	HMDB0011410	-0.53069	0.0298862	5.34067e-31	2.9885e-30	92
High-carbohydrate	PE P-36:4 or PE O-36:5	HMDB0011410	-0.058056	0.0228576	0.0130246	0.021973	82
Balanced overfeeding	PE P-36:4 or PE O-36:5	HMDB0011410	0.0762432	0.0253092	0.00346844	0.00760166	81
High-fat	PE P-36:4 or PE O-36:5	HMDB0011410	0.270562	0.0250912	3.43838e-17	3.01431e-16	80
Low-protein	PE P-36:4 or PE O-36:5	HMDB0011410	-0.221659	0.0245879	1.39445e-13	9.65103e-13	78
High-protein	PE P-36:4 or PE O-36:5	HMDB0011410	-0.0756439	0.0274218	0.00762092	0.0131	65
Energy balance	PE P-36:2 or PE O-36:3	HMDB0011441	-0.128955	0.0129183	1.80204e-16	3.94947e-15	96
24-hr fasting	PE P-36:2 or PE O-36:3	HMDB0011441	-0.688732	0.0268233	6.37691e-43	1.19795e-41	92
High-carbohydrate	PE P-36:2 or PE O-36:3	HMDB0011441	-0.233609	0.0249735	1.77062e-14	1.3305e-13	82
Balanced overfeeding	PE P-36:2 or PE O-36:3	HMDB0011441	0.159276	0.0235776	2.08558e-09	1.61326e-08	81
High-fat	PE P-36:2 or PE O-36:3	HMDB0011441	0.410588	0.0233708	5.1621e-29	4.52544e-27	80
Low-protein	PE P-36:2 or PE O-36:3	HMDB0011441	0.127091	0.0223694	2.40956e-07	7.92143e-07	78
High-protein	PE P-36:2 or PE O-36:3	HMDB0011441	0.199278	0.0225143	1.33844e-12	9.26343e-12	65
Energy balance	PE P-38:6 or PE O-38:7	HMDB0011420	-0.00817858	0.010163	0.42298	0.494416	96
24-hr fasting	PE P-38:6 or PE O-38:7	HMDB0011420	-0.0231753	0.0145274	0.114194	0.13289	92
High-carbohydrate	PE P-38:6 or PE O-38:7	HMDB0011420	-0.0399157	0.0121676	0.00153628	0.00310664	82
Balanced overfeeding	PE P-38:6 or PE O-38:7	HMDB0011420	0.0251921	0.0144633	0.0853888	0.132101	81
High-fat	PE P-38:6 or PE O-38:7	HMDB0011420	0.199143	0.0124007	1.34473e-26	3.92959e-25	80
Low-protein	PE P-38:6 or PE O-38:7	HMDB0011420	-0.098765	0.0129108	5.52096e-11	2.96329e-10	78
High-protein	PE P-38:6 or PE O-38:7	HMDB0011420	-0.0133818	0.0157723	0.399457	0.471108	65
Energy balance	PE P-38:5 or PE O-38:6	HMDB0011387	-0.0776042	0.0134237	9.41597e-08	3.80985e-07	96
24-hr fasting	PE P-38:5 or PE O-38:6	HMDB0011387	-0.366653	0.0208221	9.56231e-31	5.13243e-30	92
High-carbohydrate	PE P-38:5 or PE O-38:6	HMDB0011387	-0.00436754	0.0182393	0.811363	0.848404	82
Balanced overfeeding	PE P-38:5 or PE O-38:6	HMDB0011387	0.081735	0.0182765	2.52945e-05	8.42084e-05	81
High-fat	PE P-38:5 or PE O-38:6	HMDB0011387	0.329501	0.0207151	2.3976e-26	6.30568e-25	80
Low-protein	PE P-38:5 or PE O-38:6	HMDB0011387	-0.123929	0.0163565	7.59396e-11	3.9161e-10	78
High-protein	PE P-38:5 or PE O-38:6	HMDB0011387	0.0243387	0.0190963	0.207234	0.263298	65
Energy balance	PE P-38:4 or PE O-38:5	HMDB0005779	-0.0534029	0.0181358	0.00406535	0.00822451	96
24-hr fasting	PE P-38:4 or PE O-38:5	HMDB0005779	-0.396872	0.0288039	8.63947e-24	3.39131e-23	92
High-carbohydrate	PE P-38:4 or PE O-38:5	HMDB0005779	-0.119886	0.020983	1.82424e-07	6.31285e-07	82
Balanced overfeeding	PE P-38:4 or PE O-38:5	HMDB0005779	0.129067	0.0228173	2.3128e-07	1.19268e-06	81
High-fat	PE P-38:4 or PE O-38:5	HMDB0005779	0.217007	0.0228613	1.06684e-14	6.52509e-14	80
Low-protein	PE P-38:4 or PE O-38:5	HMDB0005779	-0.0943761	0.0239508	0.000180916	0.000413747	78
High-protein	PE P-38:4 or PE O-38:5	HMDB0005779	-0.024569	0.0248327	0.326322	0.400813	65
Energy balance	PE P-39:6 or PE O-39:7	NA	0.068986	0.013309	1.22412e-06	3.97461e-06	96
24-hr fasting	PE P-39:6 or PE O-39:7	NA	-0.00192438	0.0164779	0.907293	0.913135	92
High-carbohydrate	PE P-39:6 or PE O-39:7	NA	-0.101145	0.0155363	6.08846e-09	2.71401e-08	82
Balanced overfeeding	PE P-39:6 or PE O-39:7	NA	0.103917	0.0157152	3.89881e-09	2.92968e-08	81
High-fat	PE P-39:6 or PE O-39:7	NA	0.135365	0.0194135	8.42594e-10	2.91582e-09	80
Low-protein	PE P-39:6 or PE O-39:7	NA	-0.0694038	0.0194611	0.000634742	0.00131446	78
High-protein	PE P-39:6 or PE O-39:7	NA	-0.00594657	0.0190471	0.755934	0.809503	65
Energy balance	PE P-40:6 or PE O-40:7	HMDB0011394	0.0153922	0.0148632	0.303023	0.372407	96
24-hr fasting	PE P-40:6 or PE O-40:7	HMDB0011394	-0.0642685	0.021338	0.00337915	0.00458101	92
High-carbohydrate	PE P-40:6 or PE O-40:7	HMDB0011394	-0.135475	0.0171351	1.23393e-11	6.49046e-11	82
Balanced overfeeding	PE P-40:6 or PE O-40:7	HMDB0011394	0.0569041	0.0190985	0.00382189	0.00830709	81
High-fat	PE P-40:6 or PE O-40:7	HMDB0011394	0.135327	0.0171441	1.40507e-11	5.35556e-11	80
Low-protein	PE P-40:6 or PE O-40:7	HMDB0011394	-0.0540021	0.0193392	0.00663509	0.0119522	78
High-protein	PE P-40:6 or PE O-40:7	HMDB0011394	-0.039785	0.0183947	0.0344171	0.0526262	65
Energy balance	PE 34:2	HMDB0008928	-0.14471	0.0224505	4.7481e-09	2.54847e-08	96
24-hr fasting	PE 34:2	HMDB0008928	-0.183394	0.0339009	5.26679e-07	8.65729e-07	92
High-carbohydrate	PE 34:2	HMDB0008928	0.508924	0.0314473	5.92722e-27	2.5981e-25	82
Balanced overfeeding	PE 34:2	HMDB0008928	0.0241753	0.0327629	0.462743	0.571368	81
High-fat	PE 34:2	HMDB0008928	-0.311402	0.0349378	1.43831e-13	7.71988e-13	80
Low-protein	PE 34:2	HMDB0008928	-0.323116	0.037595	8.79639e-13	5.38012e-12	78
High-protein	PE 34:2	HMDB0008928	0.00635294	0.0332191	0.848959	0.888692	65
Energy balance	PE 34:1	HMDB0008927	-0.107225	0.0323484	0.00129971	0.00277906	96
24-hr fasting	PE 34:1	HMDB0008927	-0.229377	0.0540825	5.42669e-05	8.06338e-05	92
High-carbohydrate	PE 34:1	HMDB0008927	0.652764	0.0413361	2.65321e-26	9.96851e-25	82
Balanced overfeeding	PE 34:1	HMDB0008927	0.0935863	0.0422165	0.0294743	0.0549769	81
High-fat	PE 34:1	HMDB0008927	-0.591844	0.04872	9.28471e-20	1.06169e-18	80
Low-protein	PE 34:1	HMDB0008927	-0.358022	0.0531359	2.86656e-09	1.17637e-08	78
High-protein	PE 34:1	HMDB0008927	0.0552634	0.0422169	0.195354	0.249408	65
Energy balance	PE 36:4	HMDB0008937	-0.0104936	0.0190988	0.583994	0.645338	96
24-hr fasting	PE 36:4	HMDB0008937	0.0826865	0.0287772	0.00507824	0.00677958	92
High-carbohydrate	PE 36:4	HMDB0008937	0.340567	0.0238257	9.77036e-24	2.336e-22	82
Balanced overfeeding	PE 36:4	HMDB0008937	-0.0574641	0.0300543	0.0594548	0.100235	81
High-fat	PE 36:4	HMDB0008937	-0.388081	0.0309584	1.79311e-20	2.35793e-19	80
Low-protein	PE 36:4	HMDB0008937	-0.226379	0.0336146	2.90737e-09	1.17637e-08	78
High-protein	PE 36:4	HMDB0008937	-0.0256947	0.0270064	0.345081	0.414412	65
Energy balance	PE 36:3	HMDB0009060	-0.21114	0.0299277	2.78476e-10	1.66453e-09	96
24-hr fasting	PE 36:3	HMDB0009060	-0.448789	0.0399649	9.6329e-19	2.78401e-18	92
High-carbohydrate	PE 36:3	HMDB0009060	0.193059	0.0324878	6.96825e-08	2.5812e-07	82
Balanced overfeeding	PE 36:3	HMDB0009060	-0.0218336	0.0328431	0.508099	0.612982	81
High-fat	PE 36:3	HMDB0009060	-0.0843724	0.0361509	0.0221437	0.0313107	80
Low-protein	PE 36:3	HMDB0009060	0.481463	0.0496267	6.96674e-15	5.31877e-14	78
High-protein	PE 36:3	HMDB0009060	0.186318	0.0461032	0.000149143	0.000332413	65
Energy balance	PE 36:2	HMDB0008994	-0.196438	0.0270164	1.00079e-10	6.58021e-10	96
24-hr fasting	PE 36:2	HMDB0008994	-0.434213	0.0366836	5.7008e-20	1.72334e-19	92
High-carbohydrate	PE 36:2	HMDB0008994	0.239807	0.030204	1.06219e-11	5.81989e-11	82
Balanced overfeeding	PE 36:2	HMDB0008994	0.0086598	0.0342411	0.800989	0.87042	81
High-fat	PE 36:2	HMDB0008994	-0.109872	0.0375467	0.0044778	0.00692743	80
Low-protein	PE 36:2	HMDB0008994	-0.00509477	0.039043	0.896527	0.917458	78
High-protein	PE 36:2	HMDB0008994	0.167463	0.0397622	8.3513e-05	0.000201504	65
Energy balance	PE 38:6	HMDB0009102	0.169894	0.0176647	1.08432e-15	2.03698e-14	96
24-hr fasting	PE 38:6	HMDB0009102	0.51895	0.0311291	4.0674e-29	1.98098e-28	92
High-carbohydrate	PE 38:6	HMDB0009102	0.230617	0.025071	3.57808e-14	2.61398e-13	82
Balanced overfeeding	PE 38:6	HMDB0009102	-0.102822	0.0295776	0.000824378	0.00212927	81
High-fat	PE 38:6	HMDB0009102	-0.280261	0.0306679	5.21801e-14	2.85903e-13	80
Low-protein	PE 38:6	HMDB0009102	-0.288898	0.029678	6.0441e-15	4.81697e-14	78
High-protein	PE 38:6	HMDB0009102	-0.155573	0.0266335	2.06173e-07	6.61263e-07	65
Energy balance	PE 38:4	HMDB0009003	0.0492716	0.0362263	0.177015	0.235126	96
24-hr fasting	PE 38:4	HMDB0009003	0.22477	0.0394701	1.56997e-07	2.66388e-07	92
High-carbohydrate	PE 38:4	HMDB0009003	-0.00977159	0.0411532	0.812919	0.848404	82
Balanced overfeeding	PE 38:4	HMDB0009003	-0.177956	0.0446957	0.000149867	0.000447897	81
High-fat	PE 38:4	HMDB0009003	-0.323597	0.0396776	4.33567e-12	1.78169e-11	80
Low-protein	PE 38:4	HMDB0009003	-0.266257	0.0505366	1.27278e-06	3.76115e-06	78
High-protein	PE 38:4	HMDB0009003	-0.0871389	0.0440345	0.0522761	0.0761998	65
Energy balance	PE 40:6	HMDB0009012	0.154222	0.0246128	1.07847e-08	5.35168e-08	96
24-hr fasting	PE 40:6	HMDB0009012	0.431974	0.0332658	2.9822e-22	1.05989e-21	92
High-carbohydrate	PE 40:6	HMDB0009012	0.174251	0.029636	9.08447e-08	3.30791e-07	82
Balanced overfeeding	PE 40:6	HMDB0009012	-0.123173	0.034266	0.000560008	0.00148584	81
High-fat	PE 40:6	HMDB0009012	-0.294877	0.0293414	8.83375e-16	6.06288e-15	80
Low-protein	PE 40:6	HMDB0009012	-0.268432	0.0360446	1.3354e-10	6.50388e-10	78
High-protein	PE 40:6	HMDB0009012	-0.133386	0.0301337	3.95544e-05	9.90743e-05	65
Energy balance	7-Methylguanine	HMDB0000897	-0.0497761	0.0200295	0.0146986	0.0270331	96
24-hr fasting	7-Methylguanine	HMDB0000897	0.0455616	0.0207303	0.0305574	0.0372065	92
High-carbohydrate	7-Methylguanine	HMDB0000897	-0.0761256	0.0223761	0.0010466	0.00220204	82
Balanced overfeeding	7-Methylguanine	HMDB0000897	-0.047438	0.0266546	0.0789177	0.124284	81
High-fat	7-Methylguanine	HMDB0000897	-0.101657	0.0241456	6.70368e-05	0.000130598	80
Low-protein	7-Methylguanine	HMDB0000897	0.02959	0.0243863	0.22879	0.287903	78
High-protein	7-Methylguanine	HMDB0000897	-0.127096	0.0310423	0.00012468	0.000292774	65
Energy balance	1-Methylguanine	HMDB0003282	-0.216542	0.0508857	4.89263e-05	0.000131302	96
24-hr fasting	1-Methylguanine	HMDB0003282	-0.0244822	0.0371206	0.511258	0.542181	92
High-carbohydrate	1-Methylguanine	HMDB0003282	-0.147906	0.0381079	0.000212504	0.000485988	82
Balanced overfeeding	1-Methylguanine	HMDB0003282	-0.0868181	0.0465233	0.065689	0.106643	81
High-fat	1-Methylguanine	HMDB0003282	0.00813464	0.073788	0.912496	0.932209	80
Low-protein	1-Methylguanine	HMDB0003282	-0.0780211	0.0655297	0.237557	0.297512	78
High-protein	1-Methylguanine	HMDB0003282	-0.115035	0.045888	0.014816	0.024507	65
Energy balance	1-Methyladenosine	HMDB0003331	0.0367136	0.0338455	0.280781	0.348327	96
24-hr fasting	1-Methyladenosine	HMDB0003331	0.34732	0.031456	2.32694e-18	6.58048e-18	92
High-carbohydrate	1-Methyladenosine	HMDB0003331	0.0113304	0.0381708	0.767362	0.81707	82
Balanced overfeeding	1-Methyladenosine	HMDB0003331	0.0112933	0.0456637	0.805298	0.87042	81
High-fat	1-Methyladenosine	HMDB0003331	0.1477	0.0415853	0.000648772	0.00110082	80
Low-protein	1-Methyladenosine	HMDB0003331	-0.0356954	0.0532466	0.504675	0.579605	78
High-protein	1-Methyladenosine	HMDB0003331	0.0864561	0.0333543	0.0118831	0.0200337	65
Energy balance	1-Methylguanosine	HMDB0001563	0.00776184	0.0195117	0.691668	0.742484	96
24-hr fasting	1-Methylguanosine	HMDB0001563	0.0185416	0.0283516	0.514807	0.543751	92
High-carbohydrate	1-Methylguanosine	HMDB0001563	-0.000673542	0.0273649	0.980425	0.980425	82
Balanced overfeeding	1-Methylguanosine	HMDB0001563	0.00907755	0.0345508	0.793434	0.869471	81
High-fat	1-Methylguanosine	HMDB0001563	-0.0907582	0.0297175	0.00307703	0.00487505	80
Low-protein	1-Methylguanosine	HMDB0001563	0.11521	0.0363596	0.00221681	0.00441682	78
High-protein	1-Methylguanosine	HMDB0001563	-0.168441	0.0466383	0.000610152	0.00128376	65
Energy balance	N2,N2-Dimethylguanosine	HMDB0004824	0.0202634	0.0173738	0.246404	0.314583	96
24-hr fasting	N2,N2-Dimethylguanosine	HMDB0004824	0.187673	0.0186987	2.68979e-16	6.3731e-16	92
High-carbohydrate	N2,N2-Dimethylguanosine	HMDB0004824	-0.0262221	0.020107	0.195931	0.258944	82
Balanced overfeeding	N2,N2-Dimethylguanosine	HMDB0004824	-0.0416995	0.0231082	0.0749109	0.119403	81
High-fat	N2,N2-Dimethylguanosine	HMDB0004824	-0.121079	0.0213607	2.26402e-07	5.83761e-07	80
Low-protein	N2,N2-Dimethylguanosine	HMDB0004824	0.0686425	0.0190291	0.000555223	0.00115892	78
High-protein	N2,N2-Dimethylguanosine	HMDB0004824	-0.144804	0.0300591	9.75713e-06	2.54072e-05	65
Energy balance	Xanthine	HMDB0000292	0.118607	0.0459288	0.0113382	0.0216084	96
24-hr fasting	Xanthine	HMDB0000292	0.234661	0.0489681	6.56067e-06	1.00904e-05	92
High-carbohydrate	Xanthine	HMDB0000292	-0.219235	0.0453107	6.25196e-06	1.82696e-05	82
Balanced overfeeding	Xanthine	HMDB0000292	-0.274277	0.0500459	4.78687e-07	2.33138e-06	81
High-fat	Xanthine	HMDB0000292	-0.300337	0.0508429	8.3491e-08	2.38675e-07	80
Low-protein	Xanthine	HMDB0000292	-0.128033	0.0531512	0.0184583	0.0309206	78
High-protein	Xanthine	HMDB0000292	-0.71339	0.0729325	3.47864e-14	3.38845e-13	65
Energy balance	Uric acid	HMDB0000289	0.0137907	0.0151653	0.365462	0.432958	96
24-hr fasting	Uric acid	HMDB0000289	0.271823	0.0211522	5.48123e-22	1.92208e-21	92
High-carbohydrate	Uric acid	HMDB0000289	-0.164727	0.0208182	1.19911e-11	6.43603e-11	82
Balanced overfeeding	Uric acid	HMDB0000289	-0.0560862	0.0212099	0.00984798	0.0202345	81
High-fat	Uric acid	HMDB0000289	-0.0421309	0.021029	0.0485558	0.0644958	80
Low-protein	Uric acid	HMDB0000289	-0.0061892	0.0210958	0.770037	0.810079	78
High-protein	Uric acid	HMDB0000289	-0.190409	0.0260983	6.60392e-10	3.04707e-09	65
Energy balance	FAPy-adenine	HMDB0004816	-0.00520823	0.0136081	0.702776	0.7483	96
24-hr fasting	FAPy-adenine	HMDB0004816	0.0198203	0.0202037	0.329239	0.360791	92
High-carbohydrate	FAPy-adenine	HMDB0004816	-0.0382665	0.0273762	0.166037	0.223937	82
Balanced overfeeding	FAPy-adenine	HMDB0004816	-0.0325868	0.020465	0.115257	0.173215	81
High-fat	FAPy-adenine	HMDB0004816	-0.122777	0.0206594	7.18215e-08	2.09878e-07	80
Low-protein	FAPy-adenine	HMDB0004816	0.0187479	0.0396863	0.638012	0.708004	78
High-protein	FAPy-adenine	HMDB0004816	-0.114519	0.0512286	0.028999	0.0451286	65
Energy balance	Ectoine	HMDB0240650	0.312644	0.10361	0.00327124	0.00669948	96
24-hr fasting	Ectoine	HMDB0240650	-1.22559	0.0748262	1.33614e-28	6.38916e-28	92
High-carbohydrate	Ectoine	HMDB0240650	1.09329	0.119038	3.81514e-14	2.64048e-13	82
Balanced overfeeding	Ectoine	HMDB0240650	1.28856	0.13028	1.57927e-15	3.19499e-14	81
High-fat	Ectoine	HMDB0240650	1.2469	0.136034	4.61108e-14	2.63633e-13	80
Low-protein	Ectoine	HMDB0240650	-1.01518	0.0979383	3.94965e-16	3.70985e-15	78
High-protein	Ectoine	HMDB0240650	-0.675538	0.168259	0.000163027	0.000360304	65
Energy balance	Pseudouridine	HMDB0000767	0.018721	0.0153152	0.224588	0.290969	96
24-hr fasting	Pseudouridine	HMDB0000767	0.114629	0.0171651	2.01954e-09	3.68847e-09	92
High-carbohydrate	Pseudouridine	HMDB0000767	-0.0806437	0.0201304	0.000137478	0.000322829	82
Balanced overfeeding	Pseudouridine	HMDB0000767	-0.0226858	0.0235867	0.339045	0.443626	81
High-fat	Pseudouridine	HMDB0000767	-0.107006	0.0227384	1.05909e-05	2.28312e-05	80
Low-protein	Pseudouridine	HMDB0000767	0.0434322	0.0204504	0.0369854	0.0565533	78
High-protein	Pseudouridine	HMDB0000767	-0.148277	0.0232303	2.48371e-08	8.59493e-08	65
Energy balance	Ribothymidine	HMDB0000884	-0.122286	0.039349	0.00248702	0.00523269	96
24-hr fasting	Ribothymidine	HMDB0000884	0.0647962	0.0422717	0.12886	0.149296	92
High-carbohydrate	Ribothymidine	HMDB0000884	-0.00983277	0.0430033	0.819723	0.852124	82
Balanced overfeeding	Ribothymidine	HMDB0000884	0.0297431	0.0452363	0.512743	0.61576	81
High-fat	Ribothymidine	HMDB0000884	-0.0766609	0.0466225	0.10409	0.130985	80
Low-protein	Ribothymidine	HMDB0000884	-0.0199951	0.0486395	0.68218	0.741666	78
High-protein	Ribothymidine	HMDB0000884	-0.146355	0.0622609	0.0219352	0.0345447	65
Energy balance	N4-Acetylcytidine	HMDB0005923	-0.04217	0.0239921	0.0820266	0.121881	96
24-hr fasting	N4-Acetylcytidine	HMDB0005923	0.171419	0.0227077	3.62276e-11	6.95464e-11	92
High-carbohydrate	N4-Acetylcytidine	HMDB0005923	-0.195721	0.0239753	3.86737e-12	2.21113e-11	82
Balanced overfeeding	N4-Acetylcytidine	HMDB0005923	-0.141296	0.0300623	1.06671e-05	3.79115e-05	81
High-fat	N4-Acetylcytidine	HMDB0005923	-0.157623	0.0292558	7.16462e-07	1.79457e-06	80
Low-protein	N4-Acetylcytidine	HMDB0005923	0.0826727	0.0265377	0.00260333	0.00510951	78
High-protein	N4-Acetylcytidine	HMDB0005923	-0.320769	0.0327296	3.23065e-14	3.29912e-13	65
Energy balance	Cytosine	HMDB0000630	0.030722	0.021898	0.163889	0.22218	96
24-hr fasting	Cytosine	HMDB0000630	-0.0855018	0.0293618	0.00453849	0.00608991	92
High-carbohydrate	Cytosine	HMDB0000630	-0.077691	0.0277354	0.00638314	0.0116581	82
Balanced overfeeding	Cytosine	HMDB0000630	-0.00178589	0.0363794	0.960969	0.979593	81
High-fat	Cytosine	HMDB0000630	-0.00598798	0.0275918	0.828752	0.858117	80
Low-protein	Cytosine	HMDB0000630	0.0150522	0.0258368	0.561918	0.62887	78
High-protein	Cytosine	HMDB0000630	-0.0926941	0.030206	0.00318662	0.00582	65
Energy balance	Thiamine	HMDB0000235	-0.244866	0.0535287	1.44071e-05	4.25739e-05	96
24-hr fasting	Thiamine	HMDB0000235	-0.537766	0.051614	4.38443e-17	1.1305e-16	92
High-carbohydrate	Thiamine	HMDB0000235	0.0908448	0.0451789	0.0477177	0.0705042	82
Balanced overfeeding	Thiamine	HMDB0000235	-0.0287016	0.0554612	0.60623	0.711779	81
High-fat	Thiamine	HMDB0000235	-0.107711	0.0669967	0.111888	0.139646	80
Low-protein	Thiamine	HMDB0000235	-0.297848	0.0581512	2.27138e-06	6.49318e-06	78
High-protein	Thiamine	HMDB0000235	-0.0185598	0.0552449	0.73804	0.79551	65
Energy balance	Glycine	HMDB0000123	0.0245102	0.0218692	0.265215	0.334227	96
24-hr fasting	Glycine	HMDB0000123	-0.19826	0.0290931	1.08366e-09	2.00706e-09	92
High-carbohydrate	Glycine	HMDB0000123	-0.0649829	0.0265072	0.0164041	0.0267968	82
Balanced overfeeding	Glycine	HMDB0000123	0.000939785	0.030399	0.975414	0.98729	81
High-fat	Glycine	HMDB0000123	-0.184483	0.0267618	1.19331e-09	4.07584e-09	80
Low-protein	Glycine	HMDB0000123	0.156094	0.0325509	8.04395e-06	2.01482e-05	78
High-protein	Glycine	HMDB0000123	-0.314586	0.034659	5.49322e-13	4.24916e-12	65
Energy balance	Alanine	HMDB0000161	-0.0157384	0.0193235	0.417412	0.490086	96
24-hr fasting	Alanine	HMDB0000161	-0.0719268	0.031402	0.0243545	0.0300715	92
High-carbohydrate	Alanine	HMDB0000161	0.109838	0.0303653	0.000519634	0.00115817	82
Balanced overfeeding	Alanine	HMDB0000161	0.0272573	0.0335117	0.418422	0.526531	81
High-fat	Alanine	HMDB0000161	-0.117442	0.0290004	0.00011896	0.000223475	80
Low-protein	Alanine	HMDB0000161	0.401782	0.0269682	4.10039e-24	9.80365e-23	78
High-protein	Alanine	HMDB0000161	-0.185667	0.0339684	8.70424e-07	2.63128e-06	65
Energy balance	Dimethylglycine	HMDB0000092	0.0398351	0.0365013	0.277887	0.348018	96
24-hr fasting	Dimethylglycine	HMDB0000092	0.195094	0.0353261	3.27028e-07	5.44357e-07	92
High-carbohydrate	Dimethylglycine	HMDB0000092	-0.241859	0.0381734	1.29671e-08	5.32866e-08	82
Balanced overfeeding	Dimethylglycine	HMDB0000092	0.00272987	0.0387359	0.943992	0.977441	81
High-fat	Dimethylglycine	HMDB0000092	-0.155175	0.0382876	0.000117615	0.000222539	80
Low-protein	Dimethylglycine	HMDB0000092	-0.245385	0.0357677	1.69322e-09	7.30026e-09	78
High-protein	Dimethylglycine	HMDB0000092	-0.345173	0.0432636	4.31463e-11	2.31581e-10	65
Energy balance	Serine	HMDB0000187	-0.0879009	0.0620463	0.159842	0.217816	96
24-hr fasting	Serine	HMDB0000187	0.0232902	0.0447213	0.60381	0.632677	92
High-carbohydrate	Serine	HMDB0000187	-0.266563	0.0634868	6.91336e-05	0.000169927	82
Balanced overfeeding	Serine	HMDB0000187	-0.18283	0.0464623	0.000176318	0.000521029	81
High-fat	Serine	HMDB0000187	-0.116835	0.0415229	0.00617696	0.00928309	80
Low-protein	Serine	HMDB0000187	-0.0751949	0.0421739	0.0786367	0.109426	78
High-protein	Serine	HMDB0000187	-0.190973	0.056069	0.00116162	0.00233211	65
Energy balance	Proline	HMDB0000162	-0.229374	0.017572	6.50141e-23	4.27468e-21	96
24-hr fasting	Proline	HMDB0000162	-0.495199	0.0237712	5.51143e-36	4.02641e-35	92
High-carbohydrate	Proline	HMDB0000162	0.164119	0.0243654	2.27362e-09	1.03097e-08	82
Balanced overfeeding	Proline	HMDB0000162	0.0248457	0.0255389	0.333558	0.438629	81
High-fat	Proline	HMDB0000162	-0.103065	0.0204876	2.99802e-06	6.85635e-06	80
Low-protein	Proline	HMDB0000162	-0.207832	0.0205571	1.18777e-15	1.00769e-14	78
High-protein	Proline	HMDB0000162	0.201535	0.0308943	1.42684e-08	5.43852e-08	65
Energy balance	Guanidoacetic acid	HMDB0000128	-0.0335615	0.0247511	0.178326	0.235677	96
24-hr fasting	Guanidoacetic acid	HMDB0000128	-0.362042	0.0331524	4.10869e-18	1.13746e-17	92
High-carbohydrate	Guanidoacetic acid	HMDB0000128	0.00489811	0.0300821	0.871067	0.894885	82
Balanced overfeeding	Guanidoacetic acid	HMDB0000128	-0.0530355	0.0279817	0.0616561	0.10147	81
High-fat	Guanidoacetic acid	HMDB0000128	-0.307994	0.029414	1.36252e-16	1.1252e-15	80
Low-protein	Guanidoacetic acid	HMDB0000128	0.185961	0.0309996	6.51276e-08	2.31467e-07	78
High-protein	Guanidoacetic acid	HMDB0000128	-0.403124	0.0317914	7.1059e-19	1.86885e-17	65
Energy balance	Betaine	HMDB0000043	-0.0347631	0.0115263	0.00328605	0.00669948	96
24-hr fasting	Betaine	HMDB0000043	-0.0523019	0.0208904	0.014116	0.0181099	92
High-carbohydrate	Betaine	HMDB0000043	-0.162764	0.0193702	1.31073e-12	7.83458e-12	82
Balanced overfeeding	Betaine	HMDB0000043	0.0107587	0.0205301	0.601696	0.709624	81
High-fat	Betaine	HMDB0000043	-0.133324	0.0145636	4.85465e-14	2.71654e-13	80
Low-protein	Betaine	HMDB0000043	-0.0106968	0.0173059	0.538382	0.605105	78
High-protein	Betaine	HMDB0000043	-0.376606	0.0194603	5.75708e-28	1.51411e-25	65
Energy balance	Valine	HMDB0000883	-0.116676	0.0156149	3.83553e-11	2.72634e-10	96
24-hr fasting	Valine	HMDB0000883	0.122202	0.0235334	1.29914e-06	2.09616e-06	92
High-carbohydrate	Valine	HMDB0000883	0.0416154	0.0196058	0.0368796	0.0563914	82
Balanced overfeeding	Valine	HMDB0000883	0.0571199	0.021365	0.00909601	0.0188366	81
High-fat	Valine	HMDB0000883	0.258282	0.0198162	2.22234e-21	3.24708e-20	80
Low-protein	Valine	HMDB0000883	-0.505641	0.0213955	1.7311e-36	1.16416e-34	78
High-protein	Valine	HMDB0000883	0.463543	0.0336836	1.64812e-20	5.41819e-19	65
Energy balance	Threonine	HMDB0000167	-0.136689	0.0385657	0.000612688	0.00136557	96
24-hr fasting	Threonine	HMDB0000167	-0.359773	0.0445897	3.14274e-12	6.30947e-12	92
High-carbohydrate	Threonine	HMDB0000167	-0.0282681	0.0634042	0.656917	0.731601	82
Balanced overfeeding	Threonine	HMDB0000167	-0.0121028	0.0542859	0.824146	0.881099	81
High-fat	Threonine	HMDB0000167	-0.0869601	0.0713382	0.226478	0.269519	80
Low-protein	Threonine	HMDB0000167	-0.344383	0.0651107	1.17277e-06	3.50497e-06	78
High-protein	Threonine	HMDB0000167	-0.114531	0.0692613	0.103263	0.141448	65
Energy balance	N-Methyl-proline	HMDB0094696	-0.209793	0.0629268	0.00122204	0.00263439	96
24-hr fasting	N-Methyl-proline	HMDB0094696	-1.16259	0.0401681	4.63983e-47	2.43649e-45	92
High-carbohydrate	N-Methyl-proline	HMDB0094696	0.173728	0.09006	0.057274	0.0831788	82
Balanced overfeeding	N-Methyl-proline	HMDB0094696	1.03973	0.104518	1.22132e-15	2.67673e-14	81
High-fat	N-Methyl-proline	HMDB0094696	-0.0166917	0.0812882	0.837835	0.86412	80
Low-protein	N-Methyl-proline	HMDB0094696	-0.163146	0.0798208	0.0444749	0.0664597	78
High-protein	N-Methyl-proline	HMDB0094696	-1.02089	0.070257	1.24162e-21	5.44244e-20	65
Energy balance	Pipecolic acid	HMDB0000716	-0.0999688	0.0626288	0.113763	0.162607	96
24-hr fasting	Pipecolic acid	HMDB0000716	-0.84786	0.0494807	6.26724e-30	3.1324e-29	92
High-carbohydrate	Pipecolic acid	HMDB0000716	0.865386	0.0766662	3.17532e-18	3.63091e-17	82
Balanced overfeeding	Pipecolic acid	HMDB0000716	0.412707	0.0817876	2.76637e-06	1.15485e-05	81
High-fat	Pipecolic acid	HMDB0000716	-0.652611	0.0628005	1.93466e-16	1.45376e-15	80
Low-protein	Pipecolic acid	HMDB0000716	-0.0551948	0.0670356	0.412911	0.493616	78
High-protein	Pipecolic acid	HMDB0000716	0.841095	0.0939737	9.04245e-13	6.79475e-12	65
Energy balance	Hydroxyproline	HMDB0000725	-0.110416	0.035354	0.00237201	0.00503095	96
24-hr fasting	Hydroxyproline	HMDB0000725	-1.29952	0.0401643	5.36271e-51	1.41039e-48	92
High-carbohydrate	Hydroxyproline	HMDB0000725	-0.507402	0.0466816	2.00509e-17	2.02823e-16	82
Balanced overfeeding	Hydroxyproline	HMDB0000725	0.420247	0.0420409	9.83421e-16	2.35127e-14	81
High-fat	Hydroxyproline	HMDB0000725	0.20404	0.0451524	2.1511e-05	4.41983e-05	80
Low-protein	Hydroxyproline	HMDB0000725	-0.757507	0.0363705	6.55199e-33	2.87196e-31	78
High-protein	Hydroxyproline	HMDB0000725	0.423733	0.0533547	4.99281e-11	2.62622e-10	65
Energy balance	N-Acetylalanine	HMDB0000766	-0.0724885	0.018448	0.000161585	0.00039349	96
24-hr fasting	N-Acetylalanine	HMDB0000766	0.00370016	0.0325183	0.909663	0.913135	92
High-carbohydrate	N-Acetylalanine	HMDB0000766	-0.0948616	0.0149682	1.28702e-08	5.32866e-08	82
Balanced overfeeding	N-Acetylalanine	HMDB0000766	-0.0488375	0.022187	0.0306055	0.0566848	81
High-fat	N-Acetylalanine	HMDB0000766	-0.0854533	0.0198712	4.83067e-05	9.55239e-05	80
Low-protein	N-Acetylalanine	HMDB0000766	-0.0682147	0.0188226	0.000525375	0.0011143	78
High-protein	N-Acetylalanine	HMDB0000766	-0.11586	0.0205645	4.58161e-07	1.45176e-06	65
Energy balance	Creatine	HMDB0000064	0.0151105	0.0370478	0.684291	0.739266	96
24-hr fasting	Creatine	HMDB0000064	0.201198	0.0354809	1.74088e-07	2.93494e-07	92
High-carbohydrate	Creatine	HMDB0000064	-0.112685	0.0398219	0.00588786	0.0108287	82
Balanced overfeeding	Creatine	HMDB0000064	0.11617	0.0410679	0.00590466	0.0123248	81
High-fat	Creatine	HMDB0000064	0.178107	0.0362811	4.83046e-06	1.07662e-05	80
Low-protein	Creatine	HMDB0000064	-0.634285	0.0449035	7.9031e-23	1.48465e-21	78
High-protein	Creatine	HMDB0000064	0.187317	0.0449705	9.78808e-05	0.000231916	65
Energy balance	Leucine	HMDB0000687	-0.0627811	0.0148856	5.63768e-05	0.000149769	96
24-hr fasting	Leucine	HMDB0000687	0.360716	0.0321466	1.0028e-18	2.86671e-18	92
High-carbohydrate	Leucine	HMDB0000687	-0.0834922	0.0176746	9.73862e-06	2.69606e-05	82
Balanced overfeeding	Leucine	HMDB0000687	-0.0571354	0.0217852	0.0104424	0.0211259	81
High-fat	Leucine	HMDB0000687	0.0956028	0.0221179	4.45637e-05	8.87897e-05	80
Low-protein	Leucine	HMDB0000687	-0.281825	0.0231528	1.95095e-19	2.44333e-18	78
High-protein	Leucine	HMDB0000687	0.199309	0.0319243	4.30241e-08	1.46952e-07	65
Energy balance	Isoleucine	HMDB0000172	-0.0906177	0.0157776	1.11112e-07	4.36157e-07	96
24-hr fasting	Isoleucine	HMDB0000172	0.308286	0.0311439	5.18281e-16	1.20626e-15	92
High-carbohydrate	Isoleucine	HMDB0000172	-0.0919318	0.0200317	1.62734e-05	4.41226e-05	82
Balanced overfeeding	Isoleucine	HMDB0000172	-0.0260635	0.0236063	0.272865	0.371831	81
High-fat	Isoleucine	HMDB0000172	0.149895	0.0254899	9.33709e-08	2.64049e-07	80
Low-protein	Isoleucine	HMDB0000172	-0.177081	0.0228698	3.67406e-11	2.01308e-10	78
High-protein	Isoleucine	HMDB0000172	0.217416	0.0390619	5.94408e-07	1.83917e-06	65
Energy balance	Asparagine	HMDB0000168	-0.093279	0.0304382	0.00283763	0.00587978	96
24-hr fasting	Asparagine	HMDB0000168	-0.0202454	0.033501	0.547167	0.57562	92
High-carbohydrate	Asparagine	HMDB0000168	-0.118554	0.035176	0.00115799	0.00239804	82
Balanced overfeeding	Asparagine	HMDB0000168	-0.143998	0.0329298	3.65801e-05	0.000118772	81
High-fat	Asparagine	HMDB0000168	-0.0967364	0.0264118	0.000449767	0.000778216	80
Low-protein	Asparagine	HMDB0000168	0.0253126	0.0386628	0.514663	0.585958	78
High-protein	Asparagine	HMDB0000168	-0.211296	0.0356532	1.4819e-07	4.81159e-07	65
Energy balance	Ornithine	HMDB0000214	-0.194046	0.0365853	7.37548e-07	2.45538e-06	96
24-hr fasting	Ornithine	HMDB0000214	-0.447939	0.0472554	3.82464e-15	8.45278e-15	92
High-carbohydrate	Ornithine	HMDB0000214	-0.231748	0.0465831	3.66465e-06	1.09523e-05	82
Balanced overfeeding	Ornithine	HMDB0000214	-0.158924	0.0463994	0.000972251	0.00248254	81
High-fat	Ornithine	HMDB0000214	-0.0391081	0.0435546	0.371961	0.421663	80
Low-protein	Ornithine	HMDB0000214	-0.395848	0.0553927	4.93564e-10	2.23806e-09	78
High-protein	Ornithine	HMDB0000214	0.170784	0.0723209	0.0213586	0.0338393	65
Energy balance	Homocysteine	HMDB0000742	-0.357928	0.0407786	6.76527e-14	9.36455e-13	96
24-hr fasting	Homocysteine	HMDB0000742	-0.252638	0.04342	9.206e-08	1.58247e-07	92
High-carbohydrate	Homocysteine	HMDB0000742	0.290193	0.0605653	7.50445e-06	2.14529e-05	82
Balanced overfeeding	Homocysteine	HMDB0000742	-0.434236	0.0682042	1.13462e-08	7.65142e-08	81
High-fat	Homocysteine	HMDB0000742	-0.536673	0.0846362	1.31842e-08	4.17763e-08	80
Low-protein	Homocysteine	HMDB0000742	-0.122432	0.064127	0.0600604	0.0858472	78
High-protein	Homocysteine	HMDB0000742	0.270592	0.0664664	0.000134864	0.00030577	65
Energy balance	Proline betaine	HMDB0004827	-0.042886	0.0451661	0.344766	0.415934	96
24-hr fasting	Proline betaine	HMDB0004827	-0.474339	0.0346343	1.2463e-23	4.82024e-23	92
High-carbohydrate	Proline betaine	HMDB0004827	-0.0328632	0.065909	0.619419	0.696185	82
Balanced overfeeding	Proline betaine	HMDB0004827	0.592463	0.0684248	4.11892e-13	5.26058e-12	81
High-fat	Proline betaine	HMDB0004827	-0.35377	0.0496537	4.31041e-10	1.53194e-09	80
Low-protein	Proline betaine	HMDB0004827	0.127731	0.0657464	0.0557953	0.0810727	78
High-protein	Proline betaine	HMDB0004827	-0.958012	0.0529567	2.0273e-26	2.66589e-24	65
Energy balance	4-Acetamidobutanoic acid	HMDB0003681	-0.102807	0.018235	1.76148e-07	6.43429e-07	96
24-hr fasting	4-Acetamidobutanoic acid	HMDB0003681	-0.223429	0.0214649	4.59598e-17	1.17354e-16	92
High-carbohydrate	4-Acetamidobutanoic acid	HMDB0003681	-0.0749552	0.0234523	0.00199505	0.00388665	82
Balanced overfeeding	4-Acetamidobutanoic acid	HMDB0003681	0.010716	0.02926	0.715158	0.814227	81
High-fat	4-Acetamidobutanoic acid	HMDB0003681	-0.226637	0.02595	3.22377e-13	1.6957e-12	80
Low-protein	4-Acetamidobutanoic acid	HMDB0003681	-0.159791	0.0294156	6.61984e-07	2.04826e-06	78
High-protein	4-Acetamidobutanoic acid	HMDB0003681	-0.224812	0.0334931	6.75387e-09	2.65115e-08	65
Energy balance	Glutamine	HMDB0000641	-0.0277261	0.0184777	0.136796	0.188363	96
24-hr fasting	Glutamine	HMDB0000641	-0.0632279	0.0273626	0.0231586	0.0288659	92
High-carbohydrate	Glutamine	HMDB0000641	-0.0460772	0.0186136	0.0154187	0.0255038	82
Balanced overfeeding	Glutamine	HMDB0000641	-0.0820638	0.0316523	0.0113195	0.0227254	81
High-fat	Glutamine	HMDB0000641	-0.103309	0.0224913	1.62572e-05	3.4481e-05	80
Low-protein	Glutamine	HMDB0000641	0.0888037	0.031982	0.00693201	0.0124022	78
High-protein	Glutamine	HMDB0000641	-0.183752	0.0335002	8.09032e-07	2.47413e-06	65
Energy balance	Lysine	HMDB0000182	0.0651105	0.0277643	0.0211019	0.0377538	96
24-hr fasting	Lysine	HMDB0000182	-0.0690082	0.0382954	0.0749314	0.0887701	92
High-carbohydrate	Lysine	HMDB0000182	-0.0767262	0.037691	0.0450947	0.0673858	82
Balanced overfeeding	Lysine	HMDB0000182	-0.104631	0.0345916	0.00334455	0.00739175	81
High-fat	Lysine	HMDB0000182	0.0560271	0.0280158	0.0489544	0.0646986	80
Low-protein	Lysine	HMDB0000182	-0.11227	0.0368035	0.00315717	0.00593096	78
High-protein	Lysine	HMDB0000182	0.0108161	0.0432802	0.803484	0.855532	65
Energy balance	Methionine	HMDB0000696	-0.0333313	0.0170798	0.0539415	0.0876089	96
24-hr fasting	Methionine	HMDB0000696	-0.0335235	0.0323812	0.303344	0.335208	92
High-carbohydrate	Methionine	HMDB0000696	-0.052211	0.02293	0.0254591	0.0400943	82
Balanced overfeeding	Methionine	HMDB0000696	-0.08574	0.0251997	0.00104549	0.00261871	81
High-fat	Methionine	HMDB0000696	-0.0906598	0.0283862	0.0020174	0.00323522	80
Low-protein	Methionine	HMDB0000696	-0.0740336	0.0230171	0.00191647	0.00384756	78
High-protein	Methionine	HMDB0000696	-0.0982809	0.030071	0.00176689	0.00339192	65
Energy balance	S-Methylcysteine S-oxide	HMDB0029432	-0.348118	0.025694	6.4288e-24	8.45387e-22	96
24-hr fasting	S-Methylcysteine S-oxide	HMDB0029432	0.0691542	0.021863	0.0021359	0.00295654	92
High-carbohydrate	S-Methylcysteine S-oxide	HMDB0029432	0.0141314	0.0440507	0.7492	0.800974	82
Balanced overfeeding	S-Methylcysteine S-oxide	HMDB0029432	-0.511813	0.0478285	4.22901e-17	2.74859e-15	81
High-fat	S-Methylcysteine S-oxide	HMDB0029432	-0.449182	0.0318183	2.63415e-23	4.61855e-22	80
Low-protein	S-Methylcysteine S-oxide	HMDB0029432	0.00966222	0.0316652	0.761107	0.8039	78
High-protein	S-Methylcysteine S-oxide	HMDB0029432	0.109717	0.0452682	0.0182941	0.0295175	65
Energy balance	Histidine	HMDB0000177	-0.0707789	0.0364781	0.0553068	0.0881556	96
24-hr fasting	Histidine	HMDB0000177	-0.108081	0.0405541	0.00913849	0.0119573	92
High-carbohydrate	Histidine	HMDB0000177	-0.118285	0.035762	0.00141161	0.00287793	82
Balanced overfeeding	Histidine	HMDB0000177	-0.164879	0.0425101	0.000214466	0.000626718	81
High-fat	Histidine	HMDB0000177	-0.150804	0.044057	0.000984275	0.00164882	80
Low-protein	Histidine	HMDB0000177	-0.203785	0.0489879	8.387e-05	0.000196945	78
High-protein	Histidine	HMDB0000177	-0.0889623	0.0497237	0.0784779	0.110373	65
Energy balance	N-Acetylvaline	HMDB0011757	0.124371	0.0672773	0.0676222	0.104004	96
24-hr fasting	N-Acetylvaline	HMDB0011757	0.0738475	0.0830925	0.376539	0.40753	92
High-carbohydrate	N-Acetylvaline	HMDB0011757	0.210132	0.0962669	0.0319818	0.0491884	82
Balanced overfeeding	N-Acetylvaline	HMDB0011757	-0.191955	0.0749912	0.0123594	0.0246251	81
High-fat	N-Acetylvaline	HMDB0011757	0.0890482	0.0621145	0.155629	0.189493	80
Low-protein	N-Acetylvaline	HMDB0011757	-0.193354	0.114835	0.0963861	0.132616	78
High-protein	N-Acetylvaline	HMDB0011757	0.221134	0.0812414	0.00841488	0.0143709	65
Energy balance	2-Aminooctanoic acid	HMDB0000991	-0.114582	0.0292637	0.000169771	0.000409632	96
24-hr fasting	2-Aminooctanoic acid	HMDB0000991	-0.387818	0.0352473	2.79075e-18	7.80816e-18	92
High-carbohydrate	2-Aminooctanoic acid	HMDB0000991	-0.793764	0.0440532	6.84866e-30	6.00399e-28	82
Balanced overfeeding	2-Aminooctanoic acid	HMDB0000991	-0.13255	0.039988	0.00138011	0.00332998	81
High-fat	2-Aminooctanoic acid	HMDB0000991	0.0829133	0.0400351	0.0416228	0.0567192	80
Low-protein	2-Aminooctanoic acid	HMDB0000991	0.580765	0.0513417	7.03276e-18	8.0418e-17	78
High-protein	2-Aminooctanoic acid	HMDB0000991	-0.445242	0.0518419	3.79292e-12	2.43302e-11	65
Energy balance	N(6)-Methyllysine	HMDB0002038	-0.0440877	0.0186883	0.0203661	0.0366869	96
24-hr fasting	N(6)-Methyllysine	HMDB0002038	0.205061	0.0267272	2.03188e-11	3.92931e-11	92
High-carbohydrate	N(6)-Methyllysine	HMDB0002038	-0.134988	0.0242422	3.33387e-07	1.12411e-06	82
Balanced overfeeding	N(6)-Methyllysine	HMDB0002038	-0.0635068	0.033042	0.0581662	0.0986949	81
High-fat	N(6)-Methyllysine	HMDB0002038	0.0414722	0.0204896	0.0463443	0.0618708	80
Low-protein	N(6)-Methyllysine	HMDB0002038	-0.0787125	0.0253348	0.00266969	0.00516271	78
High-protein	N(6)-Methyllysine	HMDB0002038	-0.0489283	0.0307662	0.116848	0.158407	65
Energy balance	Methionine sulfoxide	HMDB0002005	-0.0670297	0.0663699	0.315089	0.385434	96
24-hr fasting	Methionine sulfoxide	HMDB0002005	-0.175898	0.0778751	0.0263439	0.0322253	92
High-carbohydrate	Methionine sulfoxide	HMDB0002005	-0.0758784	0.0930723	0.417343	0.507843	82
Balanced overfeeding	Methionine sulfoxide	HMDB0002005	-0.00789247	0.0784911	0.920157	0.959494	81
High-fat	Methionine sulfoxide	HMDB0002005	-0.203952	0.0793832	0.0120754	0.017742	80
Low-protein	Methionine sulfoxide	HMDB0002005	-0.193598	0.080994	0.0193465	0.0322034	78
High-protein	Methionine sulfoxide	HMDB0002005	0.191778	0.101453	0.0633917	0.0913291	65
Energy balance	Phenylalanine	HMDB0000159	-0.0638089	0.0143123	2.2619e-05	6.39657e-05	96
24-hr fasting	Phenylalanine	HMDB0000159	0.0550656	0.0212779	0.0112756	0.0146806	92
High-carbohydrate	Phenylalanine	HMDB0000159	-0.0578293	0.0178889	0.00178218	0.00354967	82
Balanced overfeeding	Phenylalanine	HMDB0000159	-0.112778	0.0202507	3.32368e-07	1.68102e-06	81
High-fat	Phenylalanine	HMDB0000159	-0.0865776	0.0193101	2.45543e-05	4.96752e-05	80
Low-protein	Phenylalanine	HMDB0000159	-0.189638	0.0209878	1.27371e-13	9.05366e-13	78
High-protein	Phenylalanine	HMDB0000159	0.0117447	0.026929	0.664253	0.727911	65
Energy balance	3-Methylhistidine	HMDB0000479	-0.137614	0.0532792	0.0113237	0.0216084	96
24-hr fasting	3-Methylhistidine	HMDB0000479	-0.918457	0.039359	1.06426e-39	1.03667e-38	92
High-carbohydrate	3-Methylhistidine	HMDB0000479	0.322829	0.0541207	6.33591e-08	2.38049e-07	82
Balanced overfeeding	3-Methylhistidine	HMDB0000479	0.618473	0.0714645	4.20046e-13	5.26058e-12	81
High-fat	3-Methylhistidine	HMDB0000479	0.829567	0.0793566	1.47121e-16	1.17251e-15	80
Low-protein	3-Methylhistidine	HMDB0000479	-1.20862	0.0479523	2.36025e-38	3.10373e-36	78
High-protein	3-Methylhistidine	HMDB0000479	-0.354931	0.0795407	3.48701e-05	8.90373e-05	65
Energy balance	N-Acetylornithine	HMDB0003357	-0.337092	0.0425055	4.21534e-12	3.69545e-11	96
24-hr fasting	N-Acetylornithine	HMDB0003357	-0.336817	0.0373921	3.62096e-14	7.74239e-14	92
High-carbohydrate	N-Acetylornithine	HMDB0003357	-0.16726	0.0322538	1.58471e-06	4.87471e-06	82
Balanced overfeeding	N-Acetylornithine	HMDB0003357	-0.194184	0.0599109	0.0017358	0.00407602	81
High-fat	N-Acetylornithine	HMDB0003357	-0.155512	0.0250564	2.34616e-08	7.01182e-08	80
Low-protein	N-Acetylornithine	HMDB0003357	-0.225195	0.0450091	3.61082e-06	9.79015e-06	78
High-protein	N-Acetylornithine	HMDB0003357	-0.0735931	0.0467813	0.120778	0.162896	65
Energy balance	Arginine	HMDB0000517	-0.0264863	0.0334243	0.430086	0.500499	96
24-hr fasting	Arginine	HMDB0000517	-0.259313	0.0412808	1.20198e-08	2.13595e-08	92
High-carbohydrate	Arginine	HMDB0000517	-0.0546665	0.0427503	0.204686	0.267822	82
Balanced overfeeding	Arginine	HMDB0000517	-0.0669178	0.0378169	0.0806173	0.125458	81
High-fat	Arginine	HMDB0000517	-0.101649	0.0293428	0.000862112	0.00145343	80
Low-protein	Arginine	HMDB0000517	-0.00494748	0.0364192	0.892305	0.916704	78
High-protein	Arginine	HMDB0000517	-0.126548	0.0441573	0.00567237	0.0100011	65
Energy balance	N(6),N(6)-Dimethyl-lysine	HMDB0013287	-0.042689	0.0252898	0.0946933	0.138357	96
24-hr fasting	N(6),N(6)-Dimethyl-lysine	HMDB0013287	0.0578846	0.0184001	0.00225196	0.00308472	92
High-carbohydrate	N(6),N(6)-Dimethyl-lysine	HMDB0013287	-0.113601	0.0186836	3.88191e-08	1.50139e-07	82
Balanced overfeeding	N(6),N(6)-Dimethyl-lysine	HMDB0013287	-0.0838278	0.0249723	0.00120856	0.00297058	81
High-fat	N(6),N(6)-Dimethyl-lysine	HMDB0013287	-0.0799784	0.0257298	0.00261482	0.00416787	80
Low-protein	N(6),N(6)-Dimethyl-lysine	HMDB0013287	-0.120763	0.0307859	0.000192319	0.000436033	78
High-protein	N(6),N(6)-Dimethyl-lysine	HMDB0013287	-0.0648769	0.0328085	0.0524417	0.0761998	65
Energy balance	Citrulline	HMDB0000904	-0.118168	0.017818	2.01274e-09	1.12628e-08	96
24-hr fasting	Citrulline	HMDB0000904	-0.269233	0.0203501	9.92857e-23	3.577e-22	92
High-carbohydrate	Citrulline	HMDB0000904	-0.00679276	0.0208072	0.744927	0.799656	82
Balanced overfeeding	Citrulline	HMDB0000904	-0.0371079	0.0294787	0.211761	0.299426	81
High-fat	Citrulline	HMDB0000904	-0.0140223	0.0270445	0.605567	0.655408	80
Low-protein	Citrulline	HMDB0000904	-0.176584	0.0242823	2.85924e-10	1.34282e-09	78
High-protein	Citrulline	HMDB0000904	0.0896525	0.0301578	0.00419817	0.00761462	65
Energy balance	Tyrosine	HMDB0000158	-0.0952598	0.0163371	7.56365e-08	3.10819e-07	96
24-hr fasting	Tyrosine	HMDB0000158	-0.136286	0.0281707	5.47092e-06	8.51391e-06	92
High-carbohydrate	Tyrosine	HMDB0000158	0.00930996	0.0233238	0.690838	0.757044	82
Balanced overfeeding	Tyrosine	HMDB0000158	-0.0550737	0.0267707	0.0429215	0.0767915	81
High-fat	Tyrosine	HMDB0000158	-0.104484	0.023276	2.40661e-05	4.9065e-05	80
Low-protein	Tyrosine	HMDB0000158	-0.0304244	0.0232199	0.194102	0.246612	78
High-protein	Tyrosine	HMDB0000158	0.0576658	0.030709	0.0651121	0.0925647	65
Energy balance	Targinine	HMDB0029416	0.000560575	0.022824	0.980457	0.98797	96
24-hr fasting	Targinine	HMDB0029416	0.0114737	0.024472	0.640324	0.663302	92
High-carbohydrate	Targinine	HMDB0029416	-0.0723532	0.0275381	0.0103106	0.0179583	82
Balanced overfeeding	Targinine	HMDB0029416	-0.124134	0.0309839	0.000137312	0.000415092	81
High-fat	Targinine	HMDB0029416	-0.0158803	0.0273759	0.563511	0.614952	80
Low-protein	Targinine	HMDB0029416	-0.0105742	0.0283427	0.710139	0.759213	78
High-protein	Targinine	HMDB0029416	0.0136637	0.0366324	0.710425	0.772073	65
Energy balance	Homoarginine	HMDB0000670	-0.0406266	0.0362787	0.265602	0.334227	96
24-hr fasting	Homoarginine	HMDB0000670	0.0482602	0.044409	0.280094	0.310822	92
High-carbohydrate	Homoarginine	HMDB0000670	-0.116269	0.0439596	0.00983263	0.0173556	82
Balanced overfeeding	Homoarginine	HMDB0000670	-0.183574	0.0445074	9.02627e-05	0.000276036	81
High-fat	Homoarginine	HMDB0000670	-0.0596909	0.0323443	0.0687138	0.088587	80
Low-protein	Homoarginine	HMDB0000670	-0.0897246	0.0446433	0.0480483	0.0709927	78
High-protein	Homoarginine	HMDB0000670	0.0186715	0.0529831	0.725729	0.78546	65
Energy balance	N-6-Trimethyllysine	HMDB0001325	-0.258956	0.0263039	3.54614e-16	7.17411e-15	96
24-hr fasting	N-6-Trimethyllysine	HMDB0001325	-0.462035	0.0348081	8.16097e-23	3.02301e-22	92
High-carbohydrate	N-6-Trimethyllysine	HMDB0001325	-0.199526	0.0320676	2.11631e-08	8.56291e-08	82
Balanced overfeeding	N-6-Trimethyllysine	HMDB0001325	0.153045	0.03661	7.38533e-05	0.000231231	81
High-fat	N-6-Trimethyllysine	HMDB0001325	0.22789	0.0429294	9.87791e-07	2.42794e-06	80
Low-protein	N-6-Trimethyllysine	HMDB0001325	-0.529592	0.0356928	5.1621e-24	1.13136e-22	78
High-protein	N-6-Trimethyllysine	HMDB0001325	0.137846	0.0562497	0.0170961	0.0279272	65
Energy balance	Symmetric dimethyl-arginine	HMDB0003334	0.103194	0.0255611	0.000109565	0.000277073	96
24-hr fasting	Symmetric dimethyl-arginine	HMDB0003334	0.52176	0.0287538	1.17413e-31	7.18129e-31	92
High-carbohydrate	Symmetric dimethyl-arginine	HMDB0003334	-0.168802	0.0307998	4.78467e-07	1.59287e-06	82
Balanced overfeeding	Symmetric dimethyl-arginine	HMDB0003334	-0.122067	0.0429208	0.00565386	0.0118957	81
High-fat	Symmetric dimethyl-arginine	HMDB0003334	-0.0826317	0.0307233	0.00872613	0.0128931	80
Low-protein	Symmetric dimethyl-arginine	HMDB0003334	0.178708	0.0318387	3.18676e-07	1.03471e-06	78
High-protein	Symmetric dimethyl-arginine	HMDB0003334	-0.146769	0.0324544	2.81929e-05	7.26935e-05	65
Energy balance	Dimethylarginine	HMDB0001539	-0.0121605	0.043052	0.778205	0.81501	96
24-hr fasting	Dimethylarginine	HMDB0001539	-0.471667	0.0456537	6.63949e-17	1.66303e-16	92
High-carbohydrate	Dimethylarginine	HMDB0001539	0.151373	0.052925	0.00539946	0.0100004	82
Balanced overfeeding	Dimethylarginine	HMDB0001539	0.316109	0.0524491	4.87031e-08	2.97882e-07	81
High-fat	Dimethylarginine	HMDB0001539	0.303551	0.0511415	7.40934e-08	2.14138e-07	80
Low-protein	Dimethylarginine	HMDB0001539	-0.301524	0.050895	8.86791e-08	3.02891e-07	78
High-protein	Dimethylarginine	HMDB0001539	-0.199424	0.0541699	0.000488078	0.0010352	65
Energy balance	Tryptophan	HMDB0000929	-0.127514	0.0156767	1.57044e-12	1.52973e-11	96
24-hr fasting	Tryptophan	HMDB0000929	-0.272609	0.0385966	3.46518e-10	6.55641e-10	92
High-carbohydrate	Tryptophan	HMDB0000929	-0.0547485	0.0199138	0.00738114	0.0132962	82
Balanced overfeeding	Tryptophan	HMDB0000929	-0.098618	0.0208824	9.78766e-06	3.57521e-05	81
High-fat	Tryptophan	HMDB0000929	-0.0801016	0.0207241	0.000226448	0.000410729	80
Low-protein	Tryptophan	HMDB0000929	-0.151445	0.0234545	9.49576e-09	3.67262e-08	78
High-protein	Tryptophan	HMDB0000929	-0.0853832	0.0246013	0.000950908	0.00193867	65
Energy balance	N-Acetylarginine	HMDB0004620	-0.146472	0.0368748	0.000138588	0.000343856	96
24-hr fasting	N-Acetylarginine	HMDB0004620	-0.388947	0.0487697	4.88495e-12	9.7329e-12	92
High-carbohydrate	N-Acetylarginine	HMDB0004620	-0.0493131	0.0444628	0.270716	0.342299	82
Balanced overfeeding	N-Acetylarginine	HMDB0004620	0.0208176	0.0486676	0.669982	0.775792	81
High-fat	N-Acetylarginine	HMDB0004620	0.069252	0.0378359	0.0709729	0.0910531	80
Low-protein	N-Acetylarginine	HMDB0004620	-0.65356	0.0444714	8.82615e-24	1.7856e-22	78
High-protein	N-Acetylarginine	HMDB0004620	0.212166	0.0492119	5.91727e-05	0.000144096	65
Energy balance	Pantothenic acid	HMDB0000210	0.0500018	0.0287955	0.0857268	0.126664	96
24-hr fasting	Pantothenic acid	HMDB0000210	0.260874	0.0503535	1.36428e-06	2.18783e-06	92
High-carbohydrate	Pantothenic acid	HMDB0000210	-0.263279	0.0425406	2.43984e-08	9.72238e-08	82
Balanced overfeeding	Pantothenic acid	HMDB0000210	-0.0892487	0.0457502	0.0545842	0.0938278	81
High-fat	Pantothenic acid	HMDB0000210	-0.0907575	0.0422645	0.0348297	0.0479592	80
Low-protein	Pantothenic acid	HMDB0000210	0.00680373	0.0440468	0.877657	0.905192	78
High-protein	Pantothenic acid	HMDB0000210	-0.171074	0.054297	0.00250761	0.00467731	65
Energy balance	alpha-N-Phenylacetylglutamine	HMDB0006344	0.132312	0.0616486	0.0344019	0.0591354	96
24-hr fasting	alpha-N-Phenylacetylglutamine	HMDB0006344	0.285507	0.138119	0.0416289	0.0504534	92
High-carbohydrate	alpha-N-Phenylacetylglutamine	HMDB0006344	-0.0893661	0.0656765	0.177429	0.236873	82
Balanced overfeeding	alpha-N-Phenylacetylglutamine	HMDB0006344	0.200542	0.0642958	0.00252235	0.00566989	81
High-fat	alpha-N-Phenylacetylglutamine	HMDB0006344	0.285967	0.0667586	5.13556e-05	0.000100795	80
Low-protein	alpha-N-Phenylacetylglutamine	HMDB0006344	-0.92427	0.110903	2.75942e-12	1.61273e-11	78
High-protein	alpha-N-Phenylacetylglutamine	HMDB0006344	0.907845	0.0926551	3.26149e-14	3.29912e-13	65
Energy balance	Glu-Gln	HMDB0028817	-0.0529313	0.0316515	0.0977527	0.142038	96
24-hr fasting	Glu-Gln	HMDB0028817	-0.106679	0.0434285	0.0159741	0.0202955	92
High-carbohydrate	Glu-Gln	HMDB0028817	-0.135451	0.0395604	0.000976063	0.0020702	82
Balanced overfeeding	Glu-Gln	HMDB0028817	-0.139393	0.0471784	0.00411082	0.00878981	81
High-fat	Glu-Gln	HMDB0028817	-0.210887	0.0398711	1.06777e-06	2.60022e-06	80
Low-protein	Glu-Gln	HMDB0028817	0.167481	0.0454895	0.00043425	0.000936128	78
High-protein	Glu-Gln	HMDB0028817	-0.288602	0.0412276	2.14839e-09	8.96866e-09	65
Energy balance	Phe-Trp	HMDB0029006	-0.0544788	0.0438183	0.216821	0.282296	96
24-hr fasting	Phe-Trp	HMDB0029006	0.439	0.051379	3.29016e-13	6.86755e-13	92
High-carbohydrate	Phe-Trp	HMDB0029006	-0.0792018	0.0386647	0.0437976	0.0658215	82
Balanced overfeeding	Phe-Trp	HMDB0029006	-0.083107	0.0435992	0.060221	0.10088	81
High-fat	Phe-Trp	HMDB0029006	0.14569	0.0517737	0.00617318	0.00928309	80
Low-protein	Phe-Trp	HMDB0029006	-0.0380827	0.0597004	0.525484	0.593143	78
High-protein	Phe-Trp	HMDB0029006	0.00907143	0.053351	0.865538	0.892692	65
Energy balance	N-Acetylputrescine	HMDB0002064	0.0743929	0.0416824	0.0774931	0.116461	96
24-hr fasting	N-Acetylputrescine	HMDB0002064	-0.0412314	0.0456802	0.369169	0.40287	92
High-carbohydrate	N-Acetylputrescine	HMDB0002064	-0.0224376	0.0544322	0.681287	0.749701	82
Balanced overfeeding	N-Acetylputrescine	HMDB0002064	0.054157	0.0414564	0.195174	0.280496	81
High-fat	N-Acetylputrescine	HMDB0002064	-0.134016	0.068024	0.0523285	0.068812	80
Low-protein	N-Acetylputrescine	HMDB0002064	0.0800313	0.0414293	0.0571676	0.0826103	78
High-protein	N-Acetylputrescine	HMDB0002064	-0.0423531	0.0593527	0.478162	0.544401	65
Energy balance	N-Acetylcadaverine	HMDB0002284	0.121931	0.0634405	0.0576059	0.0912671	96
24-hr fasting	N-Acetylcadaverine	HMDB0002284	0.0657062	0.0731522	0.371496	0.403733	92
High-carbohydrate	N-Acetylcadaverine	HMDB0002284	0.215234	0.0556465	0.000222536	0.000504542	82
Balanced overfeeding	N-Acetylcadaverine	HMDB0002284	0.051427	0.044323	0.249387	0.343396	81
High-fat	N-Acetylcadaverine	HMDB0002284	0.29896	0.0659327	2.03028e-05	4.27171e-05	80
Low-protein	N-Acetylcadaverine	HMDB0002284	-0.526236	0.0778845	2.64495e-09	1.12197e-08	78
High-protein	N-Acetylcadaverine	HMDB0002284	0.752801	0.0998674	2.50879e-10	1.22188e-09	65
Energy balance	N1-Acetylspermidine	HMDB0001276	-0.000767443	0.0310657	0.980343	0.98797	96
24-hr fasting	N1-Acetylspermidine	HMDB0001276	0.154081	0.0445025	0.000825196	0.00116681	92
High-carbohydrate	N1-Acetylspermidine	HMDB0001276	-0.307886	0.0455132	2.00147e-09	9.23487e-09	82
Balanced overfeeding	N1-Acetylspermidine	HMDB0001276	-0.246901	0.0521734	9.42656e-06	3.49181e-05	81
High-fat	N1-Acetylspermidine	HMDB0001276	-0.128708	0.0359708	0.000594955	0.00101606	80
Low-protein	N1-Acetylspermidine	HMDB0001276	0.159863	0.0317576	3.20648e-06	8.8769e-06	78
High-protein	N1-Acetylspermidine	HMDB0001276	-0.286339	0.0378256	2.20771e-10	1.09552e-09	65
Energy balance	DMGV	HMDB0240212	-0.286999	0.0405496	2.50176e-10	1.53015e-09	96
24-hr fasting	DMGV	HMDB0240212	-1.03583	0.0721481	6.83232e-25	2.89822e-24	92
High-carbohydrate	DMGV	HMDB0240212	0.277751	0.0457598	4.05957e-08	1.54734e-07	82
Balanced overfeeding	DMGV	HMDB0240212	0.156015	0.0497575	0.0023999	0.00544115	81
High-fat	DMGV	HMDB0240212	-0.1443	0.0505368	0.00548975	0.00834569	80
Low-protein	DMGV	HMDB0240212	0.0152565	0.0365928	0.677923	0.741666	78
High-protein	DMGV	HMDB0240212	0.0902753	0.0607822	0.142551	0.187455	65
Energy balance	Taurine	HMDB0000251	-0.195374	0.0752022	0.0108698	0.0210203	96
24-hr fasting	Taurine	HMDB0000251	0.0328727	0.0761637	0.667071	0.682645	92
High-carbohydrate	Taurine	HMDB0000251	-0.329078	0.083837	0.000182442	0.000420897	82
Balanced overfeeding	Taurine	HMDB0000251	-0.246783	0.0772652	0.00200791	0.00459201	81
High-fat	Taurine	HMDB0000251	-0.294051	0.0784942	0.000339797	0.000595777	80
Low-protein	Taurine	HMDB0000251	-0.116194	0.0876884	0.189168	0.243879	78
High-protein	Taurine	HMDB0000251	-0.322963	0.0914583	0.000786768	0.00162929	65
Energy balance	Diethanolamine	HMDB0004437	0.171728	0.0783074	0.0307486	0.0535555	96
24-hr fasting	Diethanolamine	HMDB0004437	0.121513	0.0862403	0.162317	0.186417	92
High-carbohydrate	Diethanolamine	HMDB0004437	0.0969312	0.090525	0.287494	0.361775	82
Balanced overfeeding	Diethanolamine	HMDB0004437	-0.0597966	0.0896024	0.506466	0.612982	81
High-fat	Diethanolamine	HMDB0004437	0.059023	0.097145	0.545211	0.59746	80
Low-protein	Diethanolamine	HMDB0004437	0.0944522	0.0970058	0.333348	0.40777	78
High-protein	Diethanolamine	HMDB0004437	0.0248613	0.116024	0.831034	0.874248	65
Energy balance	Trimethylamine N-oxide	HMDB0000925	0.141767	0.0688191	0.0421342	0.0705815	96
24-hr fasting	Trimethylamine N-oxide	HMDB0000925	-0.936407	0.0819725	3.8925e-19	1.13748e-18	92
High-carbohydrate	Trimethylamine N-oxide	HMDB0000925	-0.558733	0.0732552	4.32877e-11	2.23228e-10	82
Balanced overfeeding	Trimethylamine N-oxide	HMDB0000925	0.54266	0.0737304	1.43153e-10	1.43262e-09	81
High-fat	Trimethylamine N-oxide	HMDB0000925	0.0745874	0.0743476	0.318815	0.369136	80
Low-protein	Trimethylamine N-oxide	HMDB0000925	-0.886847	0.065064	5.47526e-22	9.59995e-21	78
High-protein	Trimethylamine N-oxide	HMDB0000925	0.505293	0.0678904	3.67109e-10	1.7241e-09	65
Energy balance	Histamine	HMDB0000870	-0.0102885	0.0748303	0.890934	0.915295	96
24-hr fasting	Histamine	HMDB0000870	0.13189	0.0511325	0.0115382	0.0149485	92
High-carbohydrate	Histamine	HMDB0000870	0.0946568	0.0549541	0.0888482	0.126309	82
Balanced overfeeding	Histamine	HMDB0000870	0.102607	0.0523014	0.0532598	0.0927638	81
High-fat	Histamine	HMDB0000870	0.127047	0.0794218	0.113668	0.141012	80
Low-protein	Histamine	HMDB0000870	0.0226896	0.0711679	0.75075	0.796159	78
High-protein	Histamine	HMDB0000870	-0.0676446	0.0655474	0.306083	0.379716	65
Energy balance	Triethanolamine	HMDB0032538	0.198255	0.149569	0.188181	0.247458	96
24-hr fasting	Triethanolamine	HMDB0032538	0.150332	0.125492	0.23412	0.263135	92
High-carbohydrate	Triethanolamine	HMDB0032538	0.0644362	0.120373	0.593923	0.679552	82
Balanced overfeeding	Triethanolamine	HMDB0032538	0.149769	0.139177	0.285115	0.386522	81
High-fat	Triethanolamine	HMDB0032538	-0.00572917	0.103014	0.955789	0.966817	80
Low-protein	Triethanolamine	HMDB0032538	0.167001	0.127348	0.193729	0.246612	78
High-protein	Triethanolamine	HMDB0032538	-0.00267753	0.179101	0.98812	0.995692	65
Energy balance	Carnitine	HMDB0000062	0.0159647	0.0105687	0.134219	0.185787	96
24-hr fasting	Carnitine	HMDB0000062	-0.113637	0.0209398	4.90125e-07	8.10709e-07	92
High-carbohydrate	Carnitine	HMDB0000062	-0.103471	0.0162696	1.16917e-08	5.02025e-08	82
Balanced overfeeding	Carnitine	HMDB0000062	-0.0238527	0.0199116	0.234483	0.324574	81
High-fat	Carnitine	HMDB0000062	-0.050923	0.0127174	0.000139631	0.000256803	80
Low-protein	Carnitine	HMDB0000062	-0.0866888	0.0137179	1.69974e-08	6.47873e-08	78
High-protein	Carnitine	HMDB0000062	-0.0961561	0.0149583	2.07669e-08	7.48178e-08	65
Energy balance	Choline	HMDB0000097	-0.00678214	0.0195523	0.729455	0.773575	96
24-hr fasting	Choline	HMDB0000097	0.0128405	0.027229	0.638385	0.663302	92
High-carbohydrate	Choline	HMDB0000097	-0.296002	0.0337836	2.58294e-13	1.69828e-12	82
Balanced overfeeding	Choline	HMDB0000097	-0.010193	0.0283954	0.720565	0.816848	81
High-fat	Choline	HMDB0000097	-0.026954	0.027013	0.321415	0.369136	80
Low-protein	Choline	HMDB0000097	-0.0896325	0.0288094	0.00263526	0.00513388	78
High-protein	Choline	HMDB0000097	-0.256773	0.0339159	2.19988e-10	1.09552e-09	65
Energy balance	Acetylcholine	HMDB0000895	0.142158	0.0668251	0.035984	0.0614532	96
24-hr fasting	Acetylcholine	HMDB0000895	-0.347035	0.0723526	6.44942e-06	9.97763e-06	92
High-carbohydrate	Acetylcholine	HMDB0000895	-0.115866	0.0902115	0.202716	0.266572	82
Balanced overfeeding	Acetylcholine	HMDB0000895	0.892954	0.0888946	7.89579e-16	2.30733e-14	81
High-fat	Acetylcholine	HMDB0000895	-0.0796584	0.0796123	0.320085	0.369136	80
Low-protein	Acetylcholine	HMDB0000895	0.312545	0.104952	0.00390644	0.00718457	78
High-protein	Acetylcholine	HMDB0000895	-0.754909	0.0828522	4.78734e-13	3.89636e-12	65
Energy balance	Choline phosphate	HMDB0001565	-0.118599	0.0753062	0.118607	0.168614	96
24-hr fasting	Choline phosphate	HMDB0001565	-0.15187	0.0800497	0.061044	0.0726451	92
High-carbohydrate	Choline phosphate	HMDB0001565	-0.292794	0.0925003	0.00219177	0.00420756	82
Balanced overfeeding	Choline phosphate	HMDB0001565	-0.0752202	0.0814554	0.358548	0.464523	81
High-fat	Choline phosphate	HMDB0001565	-0.183843	0.0897107	0.0437535	0.0593153	80
Low-protein	Choline phosphate	HMDB0001565	0.0200825	0.0835372	0.810674	0.846061	78
High-protein	Choline phosphate	HMDB0001565	-0.200823	0.0945751	0.0377163	0.057008	65
Energy balance	Methylguanidine	HMDB0001522	-0.0858236	0.0591521	0.150103	0.205609	96
24-hr fasting	Methylguanidine	HMDB0001522	-0.28959	0.0429796	1.53839e-09	2.82934e-09	92
High-carbohydrate	Methylguanidine	HMDB0001522	-0.0606482	0.0497463	0.22637	0.29184	82
Balanced overfeeding	Methylguanidine	HMDB0001522	0.127859	0.0397583	0.00187693	0.00436843	81
High-fat	Methylguanidine	HMDB0001522	0.179859	0.053476	0.00118978	0.001968	80
Low-protein	Methylguanidine	HMDB0001522	-0.198123	0.0511477	0.0002276	0.000507278	78
High-protein	Methylguanidine	HMDB0001522	-0.00907514	0.0390407	0.816951	0.866364	65
Energy balance	Creatinine	HMDB0000562	-0.00613881	0.0105561	0.562254	0.623935	96
24-hr fasting	Creatinine	HMDB0000562	-0.0874898	0.117077	0.456861	0.486455	92
High-carbohydrate	Creatinine	HMDB0000562	-0.0574915	0.01225	1.09541e-05	3.00096e-05	82
Balanced overfeeding	Creatinine	HMDB0000562	-0.0270736	0.013846	0.0540346	0.093494	81
High-fat	Creatinine	HMDB0000562	-0.0481152	0.0148884	0.00179536	0.00291469	80
Low-protein	Creatinine	HMDB0000562	0.0403799	0.0130726	0.00281717	0.00540815	78
High-protein	Creatinine	HMDB0000562	-0.116213	0.0156006	3.57751e-10	1.7107e-09	65
Energy balance	Biliverdin	HMDB0001008	0.234288	0.0497629	8.50805e-06	2.57197e-05	96
24-hr fasting	Biliverdin	HMDB0001008	0.972625	0.0567678	6.31243e-30	3.1324e-29	92
High-carbohydrate	Biliverdin	HMDB0001008	-0.0337196	0.0477857	0.48246	0.579393	82
Balanced overfeeding	Biliverdin	HMDB0001008	-0.328532	0.0559574	9.42008e-08	5.38583e-07	81
High-fat	Biliverdin	HMDB0001008	-0.302407	0.0668787	2.12859e-05	4.40803e-05	80
Low-protein	Biliverdin	HMDB0001008	-0.290768	0.0590962	4.98174e-06	1.3102e-05	78
High-protein	Biliverdin	HMDB0001008	-0.562197	0.0696056	2.91092e-11	1.66429e-10	65
Energy balance	Imidazoleacetic acid	HMDB0002024	0.0330064	0.04231	0.437267	0.506613	96
24-hr fasting	Imidazoleacetic acid	HMDB0002024	0.0485026	0.0396027	0.223909	0.252738	92
High-carbohydrate	Imidazoleacetic acid	HMDB0002024	-0.0641446	0.0381045	0.096199	0.135296	82
Balanced overfeeding	Imidazoleacetic acid	HMDB0002024	-0.0693107	0.0546802	0.208631	0.296594	81
High-fat	Imidazoleacetic acid	HMDB0002024	-0.00964575	0.0631382	0.878968	0.903002	80
Low-protein	Imidazoleacetic acid	HMDB0002024	0.10135	0.0646994	0.121448	0.162137	78
High-protein	Imidazoleacetic acid	HMDB0002024	-0.344031	0.0773769	3.69037e-05	9.33237e-05	65
Energy balance	Urocanic acid	HMDB0000301	0.154237	0.0986881	0.121409	0.168945	96
24-hr fasting	Urocanic acid	HMDB0000301	0.343475	0.0931571	0.000389681	0.00056311	92
High-carbohydrate	Urocanic acid	HMDB0000301	0.0777459	0.125653	0.537848	0.628685	82
Balanced overfeeding	Urocanic acid	HMDB0000301	0.1226	0.122804	0.321126	0.426547	81
High-fat	Urocanic acid	HMDB0000301	0.0036799	0.10792	0.972885	0.98034	80
Low-protein	Urocanic acid	HMDB0000301	0.348356	0.147785	0.0210249	0.0345831	78
High-protein	Urocanic acid	HMDB0000301	-0.398644	0.142001	0.00666914	0.0115394	65
Energy balance	Methylimidazoleacetic acid	HMDB0002820	-0.119055	0.0422213	0.00584943	0.0116545	96
24-hr fasting	Methylimidazoleacetic acid	HMDB0002820	-0.588829	0.0460247	7.09868e-22	2.45652e-21	92
High-carbohydrate	Methylimidazoleacetic acid	HMDB0002820	0.216564	0.0513718	6.50297e-05	0.000162884	82
Balanced overfeeding	Methylimidazoleacetic acid	HMDB0002820	0.420792	0.0637788	4.15972e-09	3.03891e-08	81
High-fat	Methylimidazoleacetic acid	HMDB0002820	0.424629	0.0663722	1.03261e-08	3.31191e-08	80
Low-protein	Methylimidazoleacetic acid	HMDB0002820	-0.876774	0.0464823	3.41168e-30	1.28182e-28	78
High-protein	Methylimidazoleacetic acid	HMDB0002820	-0.435807	0.0701109	4.78695e-08	1.61406e-07	65
Energy balance	Imidazolepropionic acid	HMDB0002271	-0.0954031	0.0501246	0.0600262	0.0939696	96
24-hr fasting	Imidazolepropionic acid	HMDB0002271	0.13506	0.0671178	0.0472134	0.0569593	92
High-carbohydrate	Imidazolepropionic acid	HMDB0002271	0.161391	0.0368142	3.51145e-05	8.96613e-05	82
Balanced overfeeding	Imidazolepropionic acid	HMDB0002271	0.249949	0.0695856	0.000564959	0.00148584	81
High-fat	Imidazolepropionic acid	HMDB0002271	0.0563832	0.0447801	0.211697	0.25423	80
Low-protein	Imidazolepropionic acid	HMDB0002271	-0.123938	0.0502541	0.0159387	0.0270444	78
High-protein	Imidazolepropionic acid	HMDB0002271	0.160528	0.0966327	0.101718	0.140062	65
Energy balance	Indoleacetic acid	HMDB0000197	-0.240233	0.0531577	1.78684e-05	5.16416e-05	96
24-hr fasting	Indoleacetic acid	HMDB0000197	-0.389166	0.076702	2.11562e-06	3.37218e-06	92
High-carbohydrate	Indoleacetic acid	HMDB0000197	-0.496453	0.078096	1.18348e-08	5.02025e-08	82
Balanced overfeeding	Indoleacetic acid	HMDB0000197	-0.209268	0.0703668	0.00388453	0.00837404	81
High-fat	Indoleacetic acid	HMDB0000197	-0.0685532	0.0588722	0.24775	0.292189	80
Low-protein	Indoleacetic acid	HMDB0000197	-0.435879	0.0888029	5.21511e-06	1.35799e-05	78
High-protein	Indoleacetic acid	HMDB0000197	0.142111	0.0846359	0.098169	0.136606	65
Energy balance	Acisoga	HMDB0061384	0.0177614	0.0243208	0.467004	0.531697	96
24-hr fasting	Acisoga	HMDB0061384	-0.0677867	0.0278301	0.0168549	0.0213118	92
High-carbohydrate	Acisoga	HMDB0061384	-0.254968	0.0358119	4.17527e-10	1.99654e-09	82
Balanced overfeeding	Acisoga	HMDB0061384	-0.203254	0.0373598	5.64176e-07	2.69779e-06	81
High-fat	Acisoga	HMDB0061384	-0.266986	0.0341694	2.00984e-11	7.4449e-11	80
Low-protein	Acisoga	HMDB0061384	-0.052901	0.0315079	0.0973188	0.132616	78
High-protein	Acisoga	HMDB0061384	-0.631567	0.0556401	8.89653e-17	1.55986e-15	65
Energy balance	N1-Methyl-2-pyridone-5-carboxamide	HMDB0004193	0.109483	0.0266539	8.47043e-05	0.000218404	96
24-hr fasting	N1-Methyl-2-pyridone-5-carboxamide	HMDB0004193	0.108318	0.0329783	0.00146174	0.00204488	92
High-carbohydrate	N1-Methyl-2-pyridone-5-carboxamide	HMDB0004193	-0.103631	0.0337078	0.00288497	0.00545861	82
Balanced overfeeding	N1-Methyl-2-pyridone-5-carboxamide	HMDB0004193	0.198614	0.0348093	1.8841e-07	9.97721e-07	81
High-fat	N1-Methyl-2-pyridone-5-carboxamide	HMDB0004193	0.32105	0.030664	1.36907e-16	1.1252e-15	80
Low-protein	N1-Methyl-2-pyridone-5-carboxamide	HMDB0004193	-1.07504	0.0455044	1.77058e-36	1.16416e-34	78
High-protein	N1-Methyl-2-pyridone-5-carboxamide	HMDB0004193	0.139281	0.0426041	0.0017621	0.00339192	65
Energy balance	Niacinamide	HMDB0001406	-0.269244	0.117119	0.0237028	0.0421206	96
24-hr fasting	Niacinamide	HMDB0001406	0.056673	0.125442	0.652521	0.672059	92
High-carbohydrate	Niacinamide	HMDB0001406	-0.20138	0.133724	0.136021	0.186461	82
Balanced overfeeding	Niacinamide	HMDB0001406	-0.274418	0.118119	0.0227075	0.0429646	81
High-fat	Niacinamide	HMDB0001406	-0.232128	0.113723	0.044573	0.0601164	80
Low-protein	Niacinamide	HMDB0001406	-0.42972	0.141137	0.00321182	0.00599085	78
High-protein	Niacinamide	HMDB0001406	-0.310577	0.12755	0.0177847	0.0288727	65
Energy balance	1-Methyl nicotinamide	HMDB0000699	0.0497358	0.0515998	0.337555	0.40911	96
24-hr fasting	1-Methyl nicotinamide	HMDB0000699	0.177291	0.0542306	0.00153411	0.00213477	92
High-carbohydrate	1-Methyl nicotinamide	HMDB0000699	-0.181775	0.0564391	0.00184926	0.00362953	82
Balanced overfeeding	1-Methyl nicotinamide	HMDB0000699	-0.0624745	0.05844	0.288268	0.388792	81
High-fat	1-Methyl nicotinamide	HMDB0000699	0.373475	0.0451989	2.67754e-12	1.17365e-11	80
Low-protein	1-Methyl nicotinamide	HMDB0000699	-0.787613	0.0628198	4.36992e-20	6.04889e-19	78
High-protein	1-Methyl nicotinamide	HMDB0000699	0.268189	0.0618023	5.36406e-05	0.000133089	65
Energy balance	Trigonelline	HMDB0000875	-1.67417	0.0932684	2.76802e-32	7.2799e-30	96
24-hr fasting	Trigonelline	HMDB0000875	-2.63196	0.0977628	1.51576e-44	4.42939e-43	92
High-carbohydrate	Trigonelline	HMDB0000875	-0.110764	0.10605	0.299422	0.373213	82
Balanced overfeeding	Trigonelline	HMDB0000875	-0.694475	0.110953	1.80418e-08	1.18625e-07	81
High-fat	Trigonelline	HMDB0000875	-1.74068	0.0913903	2.91245e-31	7.65974e-29	80
Low-protein	Trigonelline	HMDB0000875	-1.06864	0.101742	2.1848e-16	2.12816e-15	78
High-protein	Trigonelline	HMDB0000875	-0.169927	0.137382	0.22079	0.279172	65
Energy balance	4-Pyridoxic acid	HMDB0000017	-0.0718308	0.039522	0.0722946	0.110543	96
24-hr fasting	4-Pyridoxic acid	HMDB0000017	-0.0373959	0.0488414	0.445904	0.476719	92
High-carbohydrate	4-Pyridoxic acid	HMDB0000017	-0.239773	0.0272792	2.27614e-13	1.53494e-12	82
Balanced overfeeding	4-Pyridoxic acid	HMDB0000017	-0.0258842	0.0354689	0.467662	0.574744	81
High-fat	4-Pyridoxic acid	HMDB0000017	0.100894	0.0456032	0.0298239	0.0417218	80
Low-protein	4-Pyridoxic acid	HMDB0000017	-0.274137	0.0452836	5.18e-08	1.89214e-07	78
High-protein	4-Pyridoxic acid	HMDB0000017	-0.00946023	0.0515174	0.854902	0.888692	65
Energy balance	Kynurenic acid	HMDB0000715	0.00757467	0.0383193	0.843724	0.87362	96
24-hr fasting	Kynurenic acid	HMDB0000715	0.288389	0.0646672	2.38901e-05	3.59034e-05	92
High-carbohydrate	Kynurenic acid	HMDB0000715	0.0859364	0.0381975	0.0272094	0.0425956	82
Balanced overfeeding	Kynurenic acid	HMDB0000715	0.288421	0.0426854	2.07181e-09	1.61326e-08	81
High-fat	Kynurenic acid	HMDB0000715	0.417758	0.0432325	4.96588e-15	3.10958e-14	80
Low-protein	Kynurenic acid	HMDB0000715	-0.553845	0.0644274	8.72875e-13	5.38012e-12	78
High-protein	Kynurenic acid	HMDB0000715	0.595852	0.0554421	8.55843e-16	1.25048e-14	65
Energy balance	Allantoin	HMDB0000462	-0.326736	0.0366855	3.5898e-14	5.55363e-13	96
24-hr fasting	Allantoin	HMDB0000462	-1.16055	0.0997257	1.43657e-19	4.29338e-19	92
High-carbohydrate	Allantoin	HMDB0000462	0.0787587	0.052855	0.140133	0.189974	82
Balanced overfeeding	Allantoin	HMDB0000462	0.0805827	0.043026	0.0647373	0.105751	81
High-fat	Allantoin	HMDB0000462	-0.542995	0.0580203	1.94202e-14	1.135e-13	80
Low-protein	Allantoin	HMDB0000462	-0.745834	0.0428787	4.87293e-28	1.60198e-26	78
High-protein	Allantoin	HMDB0000462	-0.115918	0.0573456	0.0475611	0.0706698	65
Energy balance	Retinol	HMDB0000305	0.0238369	0.024347	0.330041	0.401856	96
24-hr fasting	Retinol	HMDB0000305	-0.0652304	0.0282716	0.0233594	0.0289789	92
High-carbohydrate	Retinol	HMDB0000305	0.0267999	0.0287165	0.353494	0.434435	82
Balanced overfeeding	Retinol	HMDB0000305	0.0702123	0.0339049	0.0415965	0.0754474	81
High-fat	Retinol	HMDB0000305	0.099263	0.0258695	0.000249368	0.000446149	80
Low-protein	Retinol	HMDB0000305	-0.0257445	0.0346202	0.459425	0.537722	78
High-protein	Retinol	HMDB0000305	0.0904761	0.0381863	0.0209479	0.0333897	65
Energy balance	gamma-Tocopherol	HMDB0001492	0.03818	0.0745688	0.609832	0.67107	96
24-hr fasting	gamma-Tocopherol	HMDB0001492	0.535934	0.0673754	5.38712e-12	1.06527e-11	92
High-carbohydrate	gamma-Tocopherol	HMDB0001492	-0.4264	0.0822487	1.59401e-06	4.87471e-06	82
Balanced overfeeding	gamma-Tocopherol	HMDB0001492	-0.370945	0.0815444	1.89521e-05	6.55843e-05	81
High-fat	gamma-Tocopherol	HMDB0001492	0.455413	0.0723478	1.60755e-08	4.97395e-08	80
Low-protein	gamma-Tocopherol	HMDB0001492	0.570964	0.0618196	5.30374e-14	3.87467e-13	78
High-protein	gamma-Tocopherol	HMDB0001492	-0.635447	0.072727	2.10005e-12	1.41619e-11	65
Energy balance	1-DeoxyCer 18:0;O2/24:1	NA	0.0701609	0.027966	0.0138081	0.0255741	96
24-hr fasting	1-DeoxyCer 18:0;O2/24:1	NA	0.0487396	0.0363587	0.183488	0.208906	92
High-carbohydrate	1-DeoxyCer 18:0;O2/24:1	NA	0.0953681	0.034948	0.00781157	0.0139758	82
Balanced overfeeding	1-DeoxyCer 18:0;O2/24:1	NA	-0.152132	0.0437687	0.000825799	0.00212927	81
High-fat	1-DeoxyCer 18:0;O2/24:1	NA	-0.387312	0.0376671	3.14121e-16	2.29483e-15	80
Low-protein	1-DeoxyCer 18:0;O2/24:1	NA	0.00306955	0.0336991	0.927666	0.93837	78
High-protein	1-DeoxyCer 18:0;O2/24:1	NA	-0.171125	0.0337312	3.80762e-06	1.06532e-05	65
Energy balance	Cer 18:1;O2/14:0	HMDB0011773	0.145296	0.0379912	0.000234316	0.000550223	96
24-hr fasting	Cer 18:1;O2/14:0	HMDB0011773	0.181135	0.0498998	0.000472808	0.0006795	92
High-carbohydrate	Cer 18:1;O2/14:0	HMDB0011773	0.0131868	0.0748215	0.860549	0.887546	82
Balanced overfeeding	Cer 18:1;O2/14:0	HMDB0011773	0.0590539	0.0463782	0.206595	0.295296	81
High-fat	Cer 18:1;O2/14:0	HMDB0011773	0.0652862	0.0349133	0.0651948	0.0844642	80
Low-protein	Cer 18:1;O2/14:0	HMDB0011773	0.0440531	0.0418468	0.295848	0.365296	78
High-protein	Cer 18:1;O2/14:0	HMDB0011773	0.328105	0.0474647	3.04543e-09	1.23223e-08	65
Energy balance	Cer 18:1;O2/15:0	HMDB0240685	0.094533	0.0529637	0.0774753	0.116461	96
24-hr fasting	Cer 18:1;O2/15:0	HMDB0240685	0.161277	0.0576543	0.00631485	0.00834576	92
High-carbohydrate	Cer 18:1;O2/15:0	HMDB0240685	0.00941351	0.0807794	0.907522	0.921537	82
Balanced overfeeding	Cer 18:1;O2/15:0	HMDB0240685	0.0282764	0.0453132	0.53439	0.638839	81
High-fat	Cer 18:1;O2/15:0	HMDB0240685	0.00984989	0.035847	0.784206	0.818437	80
Low-protein	Cer 18:1;O2/15:0	HMDB0240685	0.000689301	0.0427915	0.987191	0.987191	78
High-protein	Cer 18:1;O2/15:0	HMDB0240685	0.240665	0.0555449	5.4903e-05	0.000134948	65
Energy balance	Cer 18:1;O2/16:1	HMDB0240686	0.118126	0.0320932	0.000385959	0.000882671	96
24-hr fasting	Cer 18:1;O2/16:1	HMDB0240686	0.416148	0.0434868	2.48581e-15	5.58777e-15	92
High-carbohydrate	Cer 18:1;O2/16:1	HMDB0240686	0.0406562	0.0455381	0.374645	0.458287	82
Balanced overfeeding	Cer 18:1;O2/16:1	HMDB0240686	-0.0207784	0.0367428	0.573311	0.682266	81
High-fat	Cer 18:1;O2/16:1	HMDB0240686	-0.0115421	0.0298746	0.700274	0.745635	80
Low-protein	Cer 18:1;O2/16:1	HMDB0240686	0.0249187	0.0358294	0.488903	0.563953	78
High-protein	Cer 18:1;O2/16:1	HMDB0240686	0.0351501	0.044098	0.428441	0.496387	65
Energy balance	Cer 18:1;O2/16:0	HMDB0004949	0.031901	0.0228537	0.166003	0.223892	96
24-hr fasting	Cer 18:1;O2/16:0	HMDB0004949	0.0838883	0.0303042	0.00685725	0.00901729	92
High-carbohydrate	Cer 18:1;O2/16:0	HMDB0004949	0.0179449	0.0298293	0.549151	0.639056	82
Balanced overfeeding	Cer 18:1;O2/16:0	HMDB0004949	-0.000812131	0.026943	0.976028	0.98729	81
High-fat	Cer 18:1;O2/16:0	HMDB0004949	0.0152261	0.020758	0.465423	0.520877	80
Low-protein	Cer 18:1;O2/16:0	HMDB0004949	-0.031865	0.0271225	0.24377	0.303846	78
High-protein	Cer 18:1;O2/16:0	HMDB0004949	0.0708796	0.0354802	0.0501387	0.0736675	65
Energy balance	Cer 18:1;O2/18:1	HMDB0004948	0.185502	0.0372742	2.87865e-06	9.12152e-06	96
24-hr fasting	Cer 18:1;O2/18:1	HMDB0004948	0.528673	0.0520606	1.53334e-16	3.6997e-16	92
High-carbohydrate	Cer 18:1;O2/18:1	HMDB0004948	0.0458094	0.03978	0.252928	0.321353	82
Balanced overfeeding	Cer 18:1;O2/18:1	HMDB0004948	0.00447608	0.0394043	0.909844	0.954344	81
High-fat	Cer 18:1;O2/18:1	HMDB0004948	0.0606926	0.0318605	0.0604263	0.0786739	80
Low-protein	Cer 18:1;O2/18:1	HMDB0004948	-0.251991	0.0373876	2.84069e-09	1.17637e-08	78
High-protein	Cer 18:1;O2/18:1	HMDB0004948	0.0926412	0.0490381	0.0635484	0.0913291	65
Energy balance	Cer 18:1;O2/18:0	HMDB0004950	0.110097	0.0264023	6.72903e-05	0.000175221	96
24-hr fasting	Cer 18:1;O2/18:0	HMDB0004950	0.149576	0.037734	0.000148574	0.000219522	92
High-carbohydrate	Cer 18:1;O2/18:0	HMDB0004950	-0.00454199	0.0287344	0.874801	0.895225	82
Balanced overfeeding	Cer 18:1;O2/18:0	HMDB0004950	0.00153847	0.0286181	0.957262	0.979593	81
High-fat	Cer 18:1;O2/18:0	HMDB0004950	0.0355525	0.0210519	0.0952004	0.120955	80
Low-protein	Cer 18:1;O2/18:0	HMDB0004950	-0.19709	0.0280137	7.96679e-10	3.5513e-09	78
High-protein	Cer 18:1;O2/18:0	HMDB0004950	0.0562276	0.0370602	0.1343	0.179294	65
Energy balance	Cer 18:1;O2/20:1	NA	0.123017	0.0464783	0.00951357	0.0185338	96
24-hr fasting	Cer 18:1;O2/20:1	NA	-0.00182577	0.0662858	0.978088	0.978088	92
High-carbohydrate	Cer 18:1;O2/20:1	NA	0.025364	0.0513092	0.622423	0.696584	82
Balanced overfeeding	Cer 18:1;O2/20:1	NA	0.036787	0.0438924	0.404462	0.513881	81
High-fat	Cer 18:1;O2/20:1	NA	-0.0416076	0.0371767	0.266453	0.312844	80
Low-protein	Cer 18:1;O2/20:1	NA	-0.0353819	0.0479605	0.46298	0.538778	78
High-protein	Cer 18:1;O2/20:1	NA	-0.0273907	0.0590601	0.644432	0.709144	65
Energy balance	Cer 18:1;O2/20:0	HMDB0004951	0.0118318	0.0303806	0.697814	0.746037	96
24-hr fasting	Cer 18:1;O2/20:0	HMDB0004951	-0.211284	0.0392357	5.8426e-07	9.54413e-07	92
High-carbohydrate	Cer 18:1;O2/20:0	HMDB0004951	-0.0081623	0.0316855	0.797374	0.839736	82
Balanced overfeeding	Cer 18:1;O2/20:0	HMDB0004951	0.0252344	0.032435	0.438865	0.547021	81
High-fat	Cer 18:1;O2/20:0	HMDB0004951	-0.00279522	0.0294632	0.924657	0.938937	80
Low-protein	Cer 18:1;O2/20:0	HMDB0004951	0.0741169	0.0341748	0.0332712	0.0519763	78
High-protein	Cer 18:1;O2/20:0	HMDB0004951	-0.0481642	0.0356331	0.181392	0.233853	65
Energy balance	Cer 18:1;O2/22:1	NA	0.0919505	0.0261182	0.000663319	0.00146599	96
24-hr fasting	Cer 18:1;O2/22:1	NA	-0.0511083	0.0369445	0.170009	0.194402	92
High-carbohydrate	Cer 18:1;O2/22:1	NA	0.119013	0.032549	0.000456135	0.00102533	82
Balanced overfeeding	Cer 18:1;O2/22:1	NA	0.057598	0.031707	0.0730283	0.117112	81
High-fat	Cer 18:1;O2/22:1	NA	-0.089753	0.0273388	0.00153141	0.00251726	80
Low-protein	Cer 18:1;O2/22:1	NA	0.0878404	0.0328393	0.00917317	0.0159771	78
High-protein	Cer 18:1;O2/22:1	NA	-0.0669827	0.0409121	0.106648	0.145328	65
Energy balance	Cer 18:1;O2/22:0	HMDB0004952	-0.0744929	0.0328811	0.0257517	0.0454543	96
24-hr fasting	Cer 18:1;O2/22:0	HMDB0004952	-0.193967	0.0385491	2.5102e-06	3.977e-06	92
High-carbohydrate	Cer 18:1;O2/22:0	HMDB0004952	0.0252911	0.0356285	0.479858	0.578911	82
Balanced overfeeding	Cer 18:1;O2/22:0	HMDB0004952	0.0761341	0.0353188	0.0341181	0.0623129	81
High-fat	Cer 18:1;O2/22:0	HMDB0004952	0.0507572	0.0405653	0.214537	0.256469	80
Low-protein	Cer 18:1;O2/22:0	HMDB0004952	0.0857211	0.0396161	0.0336645	0.0519763	78
High-protein	Cer 18:1;O2/22:0	HMDB0004952	0.0408789	0.0454312	0.37171	0.442351	65
Energy balance	Cer 18:1;O2/23:1	NA	0.139606	0.0251897	2.6661e-07	9.34913e-07	96
24-hr fasting	Cer 18:1;O2/23:1	NA	0.0373586	0.0341163	0.276454	0.308083	92
High-carbohydrate	Cer 18:1;O2/23:1	NA	0.167147	0.0312114	7.98622e-07	2.59306e-06	82
Balanced overfeeding	Cer 18:1;O2/23:1	NA	0.0704578	0.0310553	0.0259754	0.0487967	81
High-fat	Cer 18:1;O2/23:1	NA	-0.124509	0.0261918	8.81795e-06	1.9326e-05	80
Low-protein	Cer 18:1;O2/23:1	NA	-0.046461	0.0282425	0.10414	0.141179	78
High-protein	Cer 18:1;O2/23:1	NA	-0.0760971	0.0377706	0.0482764	0.0713297	65
Energy balance	Cer 18:1;O2/23:0	NA	-0.0220641	0.0325346	0.49931	0.563599	96
24-hr fasting	Cer 18:1;O2/23:0	NA	-0.0141371	0.0375844	0.707707	0.721422	92
High-carbohydrate	Cer 18:1;O2/23:0	NA	-0.0229682	0.038744	0.554974	0.642987	82
Balanced overfeeding	Cer 18:1;O2/23:0	NA	0.103592	0.0340204	0.00314952	0.0070197	81
High-fat	Cer 18:1;O2/23:0	NA	0.131144	0.0356452	0.000425634	0.000741336	80
Low-protein	Cer 18:1;O2/23:0	NA	-0.0659409	0.0351663	0.0646696	0.0914415	78
High-protein	Cer 18:1;O2/23:0	NA	0.20671	0.0399189	2.57465e-06	7.60825e-06	65
Energy balance	Cer 18:1;O2/24:2	NA	0.142467	0.0238739	4.12853e-08	1.75129e-07	96
24-hr fasting	Cer 18:1;O2/24:2	NA	0.0364037	0.0369736	0.327498	0.360384	92
High-carbohydrate	Cer 18:1;O2/24:2	NA	0.105294	0.0310439	0.00108154	0.00225749	82
Balanced overfeeding	Cer 18:1;O2/24:2	NA	0.0531375	0.0300267	0.0805917	0.125458	81
High-fat	Cer 18:1;O2/24:2	NA	-0.140306	0.0268155	1.34273e-06	3.2398e-06	80
Low-protein	Cer 18:1;O2/24:2	NA	-0.194569	0.0282699	1.54021e-09	6.75125e-09	78
High-protein	Cer 18:1;O2/24:2	NA	-0.10048	0.0395446	0.0135725	0.0225922	65
Energy balance	Cer 18:1;O2/24:1	HMDB0004953	0.0755253	0.0196704	0.000222212	0.000526502	96
24-hr fasting	Cer 18:1;O2/24:1	HMDB0004953	0.0816312	0.0272343	0.00352901	0.00475964	92
High-carbohydrate	Cer 18:1;O2/24:1	HMDB0004953	0.0176101	0.0252378	0.487346	0.5826	82
Balanced overfeeding	Cer 18:1;O2/24:1	HMDB0004953	-0.000191493	0.025772	0.99409	0.99409	81
High-fat	Cer 18:1;O2/24:1	HMDB0004953	-0.0932053	0.0221652	6.82933e-05	0.000132067	80
Low-protein	Cer 18:1;O2/24:1	HMDB0004953	-0.053146	0.0236065	0.0272934	0.0440379	78
High-protein	Cer 18:1;O2/24:1	HMDB0004953	-0.0247812	0.0312764	0.43119	0.497382	65
Energy balance	Cer 18:1;O2/24:0	HMDB0004956	-0.0541281	0.0277957	0.0544452	0.0878472	96
24-hr fasting	Cer 18:1;O2/24:0	HMDB0004956	0.17568	0.0354521	3.417e-06	5.34923e-06	92
High-carbohydrate	Cer 18:1;O2/24:0	HMDB0004956	-0.0932267	0.0359741	0.011355	0.0195187	82
Balanced overfeeding	Cer 18:1;O2/24:0	HMDB0004956	0.0046358	0.031789	0.884422	0.934149	81
High-fat	Cer 18:1;O2/24:0	HMDB0004956	0.0850148	0.0334269	0.012933	0.0187922	80
Low-protein	Cer 18:1;O2/24:0	HMDB0004956	-0.0824233	0.0349709	0.0210391	0.0345831	78
High-protein	Cer 18:1;O2/24:0	HMDB0004956	0.16075	0.0332118	8.97794e-06	2.38505e-05	65
Energy balance	GlcCer 18:2;O2/22:0	NA	0.0896538	0.0263205	0.000966915	0.00211916	96
24-hr fasting	GlcCer 18:2;O2/22:0	NA	0.159494	0.0298294	6.85207e-07	1.1124e-06	92
High-carbohydrate	GlcCer 18:2;O2/22:0	NA	-0.0152806	0.0297723	0.609193	0.68763	82
Balanced overfeeding	GlcCer 18:2;O2/22:0	NA	0.0138789	0.0437977	0.752156	0.838208	81
High-fat	GlcCer 18:2;O2/22:0	NA	-0.0777638	0.0285831	0.0080111	0.0119711	80
Low-protein	GlcCer 18:2;O2/22:0	NA	0.215461	0.0259654	3.23172e-12	1.8477e-11	78
High-protein	GlcCer 18:2;O2/22:0	NA	-0.0902019	0.0380472	0.0208727	0.0333897	65
Energy balance	GlcCer 18:1;O2/22:0	HMDB0004974	-0.0322285	0.0342936	0.349713	0.418066	96
24-hr fasting	GlcCer 18:1;O2/22:0	HMDB0004974	-0.149116	0.039187	0.000259575	0.000381386	92
High-carbohydrate	GlcCer 18:1;O2/22:0	HMDB0004974	0.0152511	0.0344609	0.659275	0.731601	82
Balanced overfeeding	GlcCer 18:1;O2/22:0	HMDB0004974	-0.0278969	0.0510505	0.586273	0.694549	81
High-fat	GlcCer 18:1;O2/22:0	HMDB0004974	-0.089523	0.0378141	0.0203577	0.0290982	80
Low-protein	GlcCer 18:1;O2/22:0	HMDB0004974	0.168735	0.0339636	4.13996e-06	1.09981e-05	78
High-protein	GlcCer 18:1;O2/22:0	HMDB0004974	-0.186212	0.04795	0.000252624	0.000553669	65
Energy balance	Phytosphingosine	HMDB0004610	0.0361258	0.0468876	0.442929	0.510922	96
24-hr fasting	Phytosphingosine	HMDB0004610	-0.107308	0.0463104	0.0227902	0.028542	92
High-carbohydrate	Phytosphingosine	HMDB0004610	0.0954426	0.0817317	0.246374	0.31608	82
Balanced overfeeding	Phytosphingosine	HMDB0004610	-0.0116367	0.0476113	0.807538	0.87042	81
High-fat	Phytosphingosine	HMDB0004610	0.0014117	0.0526709	0.978685	0.981204	80
Low-protein	Phytosphingosine	HMDB0004610	0.0792594	0.0766174	0.304235	0.373896	78
High-protein	Phytosphingosine	HMDB0004610	0.123787	0.132381	0.353375	0.422443	65
Energy balance	Sphinganine	HMDB0000269	0.00755111	0.0716179	0.916252	0.934009	96
24-hr fasting	Sphinganine	HMDB0000269	-0.0217236	0.100924	0.830067	0.842887	92
High-carbohydrate	Sphinganine	HMDB0000269	-0.0420374	0.079509	0.598469	0.681373	82
Balanced overfeeding	Sphinganine	HMDB0000269	-0.0401175	0.105925	0.705887	0.807166	81
High-fat	Sphinganine	HMDB0000269	-0.244521	0.102699	0.0196763	0.028278	80
Low-protein	Sphinganine	HMDB0000269	-0.360347	0.145303	0.0153834	0.0262716	78
High-protein	Sphinganine	HMDB0000269	-0.360949	0.12525	0.00542531	0.00964093	65
Energy balance	SM 18:1;O2/14:1	NA	0.110572	0.0178527	1.49656e-08	6.90519e-08	96
24-hr fasting	SM 18:1;O2/14:1	NA	0.0389411	0.0196523	0.0506213	0.0607918	92
High-carbohydrate	SM 18:1;O2/14:1	NA	-0.0236479	0.0238925	0.325275	0.403525	82
Balanced overfeeding	SM 18:1;O2/14:1	NA	0.10021	0.0214525	1.19142e-05	4.17791e-05	81
High-fat	SM 18:1;O2/14:1	NA	0.0295393	0.0222206	0.187554	0.226269	80
Low-protein	SM 18:1;O2/14:1	NA	0.055373	0.0256099	0.0337945	0.0519763	78
High-protein	SM 18:1;O2/14:1	NA	0.122455	0.0241062	3.71526e-06	1.05325e-05	65
Energy balance	SM 18:1;O2/14:0	HMDB0012097	0.0751562	0.0174153	3.90181e-05	0.000105791	96
24-hr fasting	SM 18:1;O2/14:0	HMDB0012097	0.0973099	0.020617	8.7234e-06	1.33387e-05	92
High-carbohydrate	SM 18:1;O2/14:0	HMDB0012097	-0.0522473	0.02077	0.0138879	0.0232644	82
Balanced overfeeding	SM 18:1;O2/14:0	HMDB0012097	0.0391104	0.0225591	0.0868262	0.13354	81
High-fat	SM 18:1;O2/14:0	HMDB0012097	0.0408927	0.0213258	0.0587867	0.0769199	80
Low-protein	SM 18:1;O2/14:0	HMDB0012097	0.0578506	0.0236597	0.0168275	0.0283694	78
High-protein	SM 18:1;O2/14:0	HMDB0012097	0.14197	0.0272107	2.22367e-06	6.64574e-06	65
Energy balance	SM 18:1;O2/15:0	NA	0.0810752	0.0178187	1.58528e-05	4.63253e-05	96
24-hr fasting	SM 18:1;O2/15:0	NA	0.132194	0.021533	2.26275e-08	3.96736e-08	92
High-carbohydrate	SM 18:1;O2/15:0	NA	-0.0437602	0.0211317	0.0415995	0.0632409	82
Balanced overfeeding	SM 18:1;O2/15:0	NA	0.0384883	0.0228848	0.0965019	0.146705	81
High-fat	SM 18:1;O2/15:0	NA	0.0350753	0.020898	0.0972201	0.122927	80
Low-protein	SM 18:1;O2/15:0	NA	0.0435624	0.0227769	0.0596217	0.0856859	78
High-protein	SM 18:1;O2/15:0	NA	0.0923319	0.0278646	0.00154094	0.00307021	65
Energy balance	SM 18:1;O2/16:1	HMDB0013464	0.0765557	0.017232	2.40261e-05	6.72219e-05	96
24-hr fasting	SM 18:1;O2/16:1	HMDB0013464	0.189936	0.0197407	1.9401e-15	4.39867e-15	92
High-carbohydrate	SM 18:1;O2/16:1	HMDB0013464	-0.0324068	0.0189522	0.0911557	0.128892	82
Balanced overfeeding	SM 18:1;O2/16:1	HMDB0013464	0.0243482	0.0229836	0.292619	0.392646	81
High-fat	SM 18:1;O2/16:1	HMDB0013464	0.0211679	0.0191997	0.273588	0.319794	80
Low-protein	SM 18:1;O2/16:1	HMDB0013464	0.0409077	0.0199848	0.0441674	0.0663773	78
High-protein	SM 18:1;O2/16:1	HMDB0013464	0.0192701	0.0256531	0.455386	0.520724	65
Energy balance	SM 18:1;O2/16:0	HMDB0010169	0.0693711	0.017555	0.000149181	0.00036668	96
24-hr fasting	SM 18:1;O2/16:0	HMDB0010169	0.139103	0.0216323	6.18169e-09	1.10598e-08	92
High-carbohydrate	SM 18:1;O2/16:0	HMDB0010169	-0.0481608	0.0208069	0.0231968	0.0367515	82
Balanced overfeeding	SM 18:1;O2/16:0	HMDB0010169	-0.00132839	0.0238735	0.955765	0.979593	81
High-fat	SM 18:1;O2/16:0	HMDB0010169	0.0126338	0.0205141	0.539758	0.59396	80
Low-protein	SM 18:1;O2/16:0	HMDB0010169	0.0464079	0.0220435	0.0386148	0.0583661	78
High-protein	SM 18:1;O2/16:0	HMDB0010169	0.0125576	0.0270041	0.643541	0.709144	65
Energy balance	SM 18:1;O2/17:1	NA	0.115643	0.0184927	1.14126e-08	5.45732e-08	96
24-hr fasting	SM 18:1;O2/17:1	NA	0.26056	0.0243302	1.11127e-17	2.98228e-17	92
High-carbohydrate	SM 18:1;O2/17:1	NA	-0.09586	0.0212912	2.25887e-05	5.94083e-05	82
Balanced overfeeding	SM 18:1;O2/17:1	NA	0.0223344	0.0250143	0.374607	0.478261	81
High-fat	SM 18:1;O2/17:1	NA	0.0803491	0.0221679	0.00051042	0.000877389	80
Low-protein	SM 18:1;O2/17:1	NA	-0.0220406	0.0228477	0.337808	0.411313	78
High-protein	SM 18:1;O2/17:1	NA	0.120178	0.0286794	8.9832e-05	0.00021478	65
Energy balance	SM 18:1;O2/17:0	NA	0.114696	0.0183235	1.11033e-08	5.40773e-08	96
24-hr fasting	SM 18:1;O2/17:0	NA	0.251857	0.0238086	2.0627e-17	5.3712e-17	92
High-carbohydrate	SM 18:1;O2/17:0	NA	-0.0591018	0.0219466	0.00862388	0.0153249	82
Balanced overfeeding	SM 18:1;O2/17:0	NA	0.0027613	0.02457	0.9108	0.954344	81
High-fat	SM 18:1;O2/17:0	NA	0.0339795	0.0216493	0.120519	0.14881	80
Low-protein	SM 18:1;O2/17:0	NA	-0.00976874	0.0234923	0.678723	0.741666	78
High-protein	SM 18:1;O2/17:0	NA	0.0846638	0.0295629	0.00570403	0.0100011	65
Energy balance	SM 18:1;O2/18:3	NA	0.022395	0.0107754	0.0403736	0.0680657	96
24-hr fasting	SM 18:1;O2/18:3	NA	0.0442723	0.0133438	0.00131524	0.00184978	92
High-carbohydrate	SM 18:1;O2/18:3	NA	-0.031636	0.0123299	0.0121608	0.0207682	82
Balanced overfeeding	SM 18:1;O2/18:3	NA	0.00583222	0.0146894	0.692398	0.7952	81
High-fat	SM 18:1;O2/18:3	NA	0.0117559	0.0117677	0.320843	0.369136	80
Low-protein	SM 18:1;O2/18:3	NA	0.0458362	0.0100579	1.97417e-05	4.89817e-05	78
High-protein	SM 18:1;O2/18:3	NA	-0.0256997	0.0151031	0.0938369	0.131272	65
Energy balance	SM 18:1;O2/18:1	HMDB0012101	0.110932	0.0171832	4.53207e-09	2.4832e-08	96
24-hr fasting	SM 18:1;O2/18:1	HMDB0012101	0.393701	0.0225496	1.72539e-30	8.8976e-30	92
High-carbohydrate	SM 18:1;O2/18:1	HMDB0012101	-0.0523066	0.0199338	0.0104047	0.0180028	82
Balanced overfeeding	SM 18:1;O2/18:1	HMDB0012101	-0.00845561	0.0259077	0.744994	0.833759	81
High-fat	SM 18:1;O2/18:1	HMDB0012101	0.0488852	0.0217072	0.0270967	0.0381092	80
Low-protein	SM 18:1;O2/18:1	HMDB0012101	-0.0620128	0.0226488	0.00771616	0.0136198	78
High-protein	SM 18:1;O2/18:1	HMDB0012101	0.0499538	0.0299409	0.100277	0.138804	65
Energy balance	SM 18:1;O2/18:0	HMDB0001348	0.114385	0.0179912	7.09741e-09	3.73324e-08	96
24-hr fasting	SM 18:1;O2/18:0	HMDB0001348	0.375475	0.0239409	2.37927e-27	1.07888e-26	92
High-carbohydrate	SM 18:1;O2/18:0	HMDB0001348	-0.058567	0.0222828	0.0102836	0.0179583	82
Balanced overfeeding	SM 18:1;O2/18:0	HMDB0001348	-0.0476603	0.0258997	0.0694491	0.112056	81
High-fat	SM 18:1;O2/18:0	HMDB0001348	0.0331858	0.0226566	0.146963	0.180614	80
Low-protein	SM 18:1;O2/18:0	HMDB0001348	-0.0543141	0.0248451	0.0319281	0.050282	78
High-protein	SM 18:1;O2/18:0	HMDB0001348	0.0296564	0.0311077	0.344117	0.414412	65
Energy balance	SM 18:1;O2/19:1	NA	0.166718	0.0300088	2.51586e-07	8.94151e-07	96
24-hr fasting	SM 18:1;O2/19:1	NA	0.406155	0.032262	1.79773e-21	6.06159e-21	92
High-carbohydrate	SM 18:1;O2/19:1	NA	-0.15124	0.0315925	7.62757e-06	2.15704e-05	82
Balanced overfeeding	SM 18:1;O2/19:1	NA	0.00545764	0.034534	0.874826	0.930341	81
High-fat	SM 18:1;O2/19:1	NA	0.0841671	0.0262139	0.00191497	0.00308979	80
Low-protein	SM 18:1;O2/19:1	NA	-0.089306	0.0291395	0.00302656	0.00572652	78
High-protein	SM 18:1;O2/19:1	NA	0.147144	0.0394295	0.000414861	0.000887059	65
Energy balance	SM 18:1;O2/19:0	NA	0.167983	0.0226029	4.64798e-11	3.21689e-10	96
24-hr fasting	SM 18:1;O2/19:0	NA	0.389418	0.0293953	9.17549e-23	3.3516e-22	92
High-carbohydrate	SM 18:1;O2/19:0	NA	-0.100415	0.0280517	0.000588398	0.00128957	82
Balanced overfeeding	SM 18:1;O2/19:0	NA	-0.028269	0.0310854	0.365872	0.471688	81
High-fat	SM 18:1;O2/19:0	NA	0.0802575	0.0269332	0.00383053	0.0059966	80
Low-protein	SM 18:1;O2/19:0	NA	-0.0648629	0.0291514	0.0290853	0.0466428	78
High-protein	SM 18:1;O2/19:0	NA	0.104177	0.0356019	0.0047905	0.00862947	65
Energy balance	SM 18:1;O2/20:1	NA	0.104934	0.0190417	3.05249e-07	1.05632e-06	96
24-hr fasting	SM 18:1;O2/20:1	NA	0.270042	0.0249416	6.38195e-18	1.74839e-17	92
High-carbohydrate	SM 18:1;O2/20:1	NA	-0.0453901	0.0234081	0.0560176	0.0818479	82
Balanced overfeeding	SM 18:1;O2/20:1	NA	-0.0255119	0.0282453	0.369116	0.473549	81
High-fat	SM 18:1;O2/20:1	NA	0.00886627	0.0241413	0.714403	0.757613	80
Low-protein	SM 18:1;O2/20:1	NA	-0.00400432	0.0247792	0.872055	0.902955	78
High-protein	SM 18:1;O2/20:1	NA	-0.0132066	0.0319646	0.680913	0.743071	65
Energy balance	SM 18:1;O2/20:0	HMDB0012102	0.100375	0.0207739	5.1861e-06	1.58598e-05	96
24-hr fasting	SM 18:1;O2/20:0	HMDB0012102	0.275652	0.0272772	1.93852e-16	4.63483e-16	92
High-carbohydrate	SM 18:1;O2/20:0	HMDB0012102	-0.0667668	0.0266021	0.0140965	0.0234644	82
Balanced overfeeding	SM 18:1;O2/20:0	HMDB0012102	-0.0814146	0.0326114	0.0145965	0.0284362	81
High-fat	SM 18:1;O2/20:0	HMDB0012102	-0.006787	0.0274395	0.805284	0.837113	80
Low-protein	SM 18:1;O2/20:0	HMDB0012102	0.0424325	0.027825	0.131471	0.172885	78
High-protein	SM 18:1;O2/20:0	HMDB0012102	-0.0362001	0.0329181	0.275714	0.343662	65
Energy balance	SM 18:1;O2/21:0	NA	0.129202	0.0208741	1.52394e-08	6.91027e-08	96
24-hr fasting	SM 18:1;O2/21:0	NA	0.285976	0.0279804	1.12305e-16	2.73484e-16	92
High-carbohydrate	SM 18:1;O2/21:0	NA	-0.0410638	0.0272765	0.136143	0.186461	82
Balanced overfeeding	SM 18:1;O2/21:0	NA	-0.0671704	0.0376747	0.0783945	0.124203	81
High-fat	SM 18:1;O2/21:0	NA	-0.0134253	0.028917	0.643731	0.693858	80
Low-protein	SM 18:1;O2/21:0	NA	0.0493626	0.0278138	0.0799963	0.110732	78
High-protein	SM 18:1;O2/21:0	NA	-0.00550108	0.0310244	0.859839	0.890306	65
Energy balance	SM 18:1;O2/22:3	NA	0.0384378	0.0278743	0.171142	0.229645	96
24-hr fasting	SM 18:1;O2/22:3	NA	0.238072	0.0347926	9.53711e-10	1.77891e-09	92
High-carbohydrate	SM 18:1;O2/22:3	NA	-0.112707	0.0356786	0.00223491	0.00425929	82
Balanced overfeeding	SM 18:1;O2/22:3	NA	-0.0877512	0.0334431	0.0104082	0.0211259	81
High-fat	SM 18:1;O2/22:3	NA	0.0234127	0.0266865	0.38297	0.43228	80
Low-protein	SM 18:1;O2/22:3	NA	-0.0496075	0.0321304	0.126812	0.167596	78
High-protein	SM 18:1;O2/22:3	NA	-0.0070247	0.0433679	0.871849	0.895688	65
Energy balance	SM 18:1;O2/22:2	NA	0.114557	0.0204259	2.00194e-07	7.21246e-07	96
24-hr fasting	SM 18:1;O2/22:2	NA	0.272576	0.0278204	8.38366e-16	1.91731e-15	92
High-carbohydrate	SM 18:1;O2/22:2	NA	-0.061979	0.0261996	0.0204193	0.0329464	82
Balanced overfeeding	SM 18:1;O2/22:2	NA	-0.030116	0.0320833	0.35072	0.456631	81
High-fat	SM 18:1;O2/22:2	NA	-0.000616263	0.0260744	0.981204	0.981204	80
Low-protein	SM 18:1;O2/22:2	NA	-0.0512897	0.028247	0.073404	0.102688	78
High-protein	SM 18:1;O2/22:2	NA	-0.00427283	0.0324862	0.895784	0.913144	65
Energy balance	SM 18:1;O2/23:2	NA	0.164795	0.0279282	5.55499e-08	2.31899e-07	96
24-hr fasting	SM 18:1;O2/23:2	NA	0.338953	0.0360293	5.37612e-15	1.16853e-14	92
High-carbohydrate	SM 18:1;O2/23:2	NA	0.012011	0.0358202	0.738267	0.796374	82
Balanced overfeeding	SM 18:1;O2/23:2	NA	-0.0255509	0.0371682	0.493794	0.60124	81
High-fat	SM 18:1;O2/23:2	NA	-0.0474844	0.0328921	0.152793	0.186905	80
Low-protein	SM 18:1;O2/23:2	NA	-0.0266141	0.0351997	0.451963	0.534354	78
High-protein	SM 18:1;O2/23:2	NA	-0.0360608	0.0325018	0.271499	0.340021	65
Energy balance	Glycodeoxycholic acid/Glycochenodeoxycholic acid	HMDB0000631	-0.72388	0.146714	3.42729e-06	1.07307e-05	96
24-hr fasting	Glycodeoxycholic acid/Glycochenodeoxycholic acid	HMDB0000631	-0.955273	0.213718	2.29788e-05	3.47324e-05	92
High-carbohydrate	Glycodeoxycholic acid/Glycochenodeoxycholic acid	HMDB0000631	-0.711647	0.161524	3.23788e-05	8.34864e-05	82
Balanced overfeeding	Glycodeoxycholic acid/Glycochenodeoxycholic acid	HMDB0000631	-0.330149	0.165373	0.0492935	0.0867098	81
High-fat	Glycodeoxycholic acid/Glycochenodeoxycholic acid	HMDB0000631	0.120364	0.168535	0.477222	0.531819	80
Low-protein	Glycodeoxycholic acid/Glycochenodeoxycholic acid	HMDB0000631	-0.388342	0.153499	0.0135065	0.0233698	78
High-protein	Glycodeoxycholic acid/Glycochenodeoxycholic acid	HMDB0000631	-0.196672	0.174919	0.265193	0.333712	65
Energy balance	7alpha-Hydroxy-4-cholesten-3-one	HMDB0001993	-0.481161	0.0833581	9.79309e-08	3.9024e-07	96
24-hr fasting	7alpha-Hydroxy-4-cholesten-3-one	HMDB0001993	-1.15727	0.106937	6.53406e-18	1.77161e-17	92
High-carbohydrate	7alpha-Hydroxy-4-cholesten-3-one	HMDB0001993	-0.293583	0.0895567	0.00154742	0.00310664	82
Balanced overfeeding	7alpha-Hydroxy-4-cholesten-3-one	HMDB0001993	-0.340583	0.0883878	0.000234019	0.000676339	81
High-fat	7alpha-Hydroxy-4-cholesten-3-one	HMDB0001993	0.0208526	0.0756234	0.783466	0.818437	80
Low-protein	7alpha-Hydroxy-4-cholesten-3-one	HMDB0001993	0.92487	0.0828993	1.35379e-17	1.48353e-16	78
High-protein	7alpha-Hydroxy-4-cholesten-3-one	HMDB0001993	0.182238	0.0895941	0.0462321	0.0690855	65
Energy balance	3-hydroxynorvaline	NA	-0.0754959	0.0383827	0.0521095	0.085655	96
24-hr fasting	3-hydroxynorvaline	NA	-0.151822	0.0401066	0.000277981	0.000406161	92
High-carbohydrate	3-hydroxynorvaline	NA	-0.0510515	0.0523785	0.332665	0.410755	82
Balanced overfeeding	3-hydroxynorvaline	NA	-0.0174654	0.0411713	0.67255	0.775792	81
High-fat	3-hydroxynorvaline	NA	-0.214938	0.0558594	0.00024032	0.000432904	80
Low-protein	3-hydroxynorvaline	NA	0.0980164	0.0495012	0.0513629	0.075047	78
High-protein	3-hydroxynorvaline	NA	-0.146962	0.0575587	0.0131466	0.0220226	65
Energy balance	N-methyl pipecolic acid	HMDB0341360	-0.0468217	0.028697	0.106077	0.153287	96
24-hr fasting	N-methyl pipecolic acid	HMDB0341360	0.153846	0.0361865	5.22455e-05	7.80714e-05	92
High-carbohydrate	N-methyl pipecolic acid	HMDB0341360	-0.248946	0.042358	9.18164e-08	3.30791e-07	82
Balanced overfeeding	N-methyl pipecolic acid	HMDB0341360	-0.109598	0.0432894	0.0133079	0.0261193	81
High-fat	N-methyl pipecolic acid	HMDB0341360	0.0312831	0.0404454	0.441556	0.496279	80
Low-protein	N-methyl pipecolic acid	HMDB0341360	-0.264893	0.0369445	4.45183e-10	2.05409e-09	78
High-protein	N-methyl pipecolic acid	HMDB0341360	0.162138	0.0492307	0.00163797	0.00321482	65
Energy balance	indole-4-carboxaldehyde	NA	-0.121105	0.0449491	0.00834165	0.016372	96
24-hr fasting	indole-4-carboxaldehyde	NA	-0.031862	0.0680148	0.640603	0.663302	92
High-carbohydrate	indole-4-carboxaldehyde	NA	0.0593751	0.0934281	0.526906	0.618644	82
Balanced overfeeding	indole-4-carboxaldehyde	NA	0.0322776	0.0916396	0.725597	0.819022	81
High-fat	indole-4-carboxaldehyde	NA	-0.0815082	0.0882974	0.358761	0.408459	80
Low-protein	indole-4-carboxaldehyde	NA	-0.238082	0.0816676	0.00468355	0.00855399	78
High-protein	indole-4-carboxaldehyde	NA	0.0963583	0.0689633	0.167322	0.218934	65
Energy balance	N-Acetylisoputreanine	HMDB0094713	0.046891	0.0216283	0.0326541	0.0565001	96
24-hr fasting	N-Acetylisoputreanine	HMDB0094713	0.18314	0.0301972	3.14028e-08	5.46949e-08	92
High-carbohydrate	N-Acetylisoputreanine	HMDB0094713	-0.291767	0.0337894	4.58587e-13	2.94167e-12	82
Balanced overfeeding	N-Acetylisoputreanine	HMDB0094713	-0.227691	0.0396488	1.61496e-07	8.84865e-07	81
High-fat	N-Acetylisoputreanine	HMDB0094713	-0.244895	0.0309897	1.34992e-11	5.22103e-11	80
Low-protein	N-Acetylisoputreanine	HMDB0094713	0.0451135	0.0343192	0.192675	0.246612	78
High-protein	N-Acetylisoputreanine	HMDB0094713	-0.614389	0.0485886	8.06306e-19	1.9278e-17	65
Energy balance	N-palmitoyl glutamine	HMDB0241924	0.00542078	0.0260025	0.835307	0.868323	96
24-hr fasting	N-palmitoyl glutamine	HMDB0241924	-0.0489134	0.0411245	0.237446	0.265738	92
High-carbohydrate	N-palmitoyl glutamine	HMDB0241924	-0.0203978	0.0305599	0.506393	0.602631	82
Balanced overfeeding	N-palmitoyl glutamine	HMDB0241924	-0.0378657	0.0464339	0.417222	0.526531	81
High-fat	N-palmitoyl glutamine	HMDB0241924	-0.200286	0.0700734	0.00544477	0.00832543	80
Low-protein	N-palmitoyl glutamine	HMDB0241924	-0.162761	0.0370464	3.61345e-05	8.63942e-05	78
High-protein	N-palmitoyl glutamine	HMDB0241924	-0.140677	0.0344166	0.0001276	0.000296981	65
Energy balance	D-alpha-tocopherylquinone	HMDB0034408	0.21037	0.033178	7.67666e-09	3.88262e-08	96
24-hr fasting	D-alpha-tocopherylquinone	HMDB0034408	0.594715	0.0482658	6.10533e-21	1.93458e-20	92
High-carbohydrate	D-alpha-tocopherylquinone	HMDB0034408	-0.0722222	0.0467994	0.126722	0.176338	82
Balanced overfeeding	D-alpha-tocopherylquinone	HMDB0034408	-0.1368	0.0428026	0.00199498	0.00459201	81
High-fat	D-alpha-tocopherylquinone	HMDB0034408	-0.0404776	0.0727634	0.579585	0.629879	80
Low-protein	D-alpha-tocopherylquinone	HMDB0034408	-0.194619	0.0546289	0.000642497	0.00132013	78
High-protein	D-alpha-tocopherylquinone	HMDB0034408	-0.177218	0.0434706	0.000132329	0.00030263	65

## Sheet: ST04
ST04: Mixed model results for log2 fold change in metabolites by diet.
Model: post-chamber metabolite log2 level ~ diet + pre-chamber metabolite log2 level + chamber order + diet*chamber order + random effect per participant.
Diet is a categorial variable with energy balance as the referent level.
The reported beta coefficient is the effect of a diet on post-chamber metabolite level adjusted for covariates.
Metabolite	Diet	beta	Std.Error	t-value	p-value	fdr
Piperine	Balanced overfeeding	0.0247924	0.121319	0.204357	0.838165	0.910898
Piperine	High-carbohydrate	0.570272	0.127093	4.48706	9.14428e-06	3.94253e-05
Piperine	High-fat	-0.0125802	0.12636	-0.0995591	0.920738	0.934958
CAR 4:0;OH	Fasting	3.42535	0.132391	25.873	1.24507e-91	3.27452e-89
Piperine	High-protein	0.411642	0.134681	3.05642	0.00237091	0.00487148
Piperine	Low-protein	0.010281	0.130354	0.0788697	0.937171	0.966572
Hippuric acid	Balanced overfeeding	0.409406	0.143906	2.84495	0.00464085	0.0132668
Hippuric acid	High-carbohydrate	0.0590264	0.151149	0.390518	0.696335	0.782633
Hippuric acid	High-fat	-0.0437585	0.150247	-0.291244	0.770997	0.841378
CAR 14:1	Fasting	1.94489	0.115635	16.8192	8.79211e-50	2.31232e-48
Hippuric acid	High-protein	-0.429855	0.160055	-2.68567	0.00750129	0.0137961
Hippuric acid	Low-protein	-0.345477	0.154923	-2.23	0.0262316	0.0485839
4-Aminohippuric acid	Balanced overfeeding	0.0971854	0.0461897	2.10405	0.0359186	0.0743826
4-Aminohippuric acid	High-carbohydrate	-0.00928981	0.0485547	-0.191327	0.848354	0.899666
4-Aminohippuric acid	High-fat	0.177255	0.0482468	3.67392	0.00026709	0.000763529
CAR 14:2	Fasting	1.78404	0.14462	12.336	2.18164e-30	2.39071e-29
4-Aminohippuric acid	High-protein	0.504878	0.0513754	9.82725	8.27496e-21	1.14543e-19
4-Aminohippuric acid	Low-protein	-0.447582	0.0496744	-9.01032	5.5886e-18	6.68091e-17
3-Hydroxyhippuric acid	Balanced overfeeding	0.717104	0.134163	5.34504	1.42863e-07	6.95797e-07
3-Hydroxyhippuric acid	High-carbohydrate	0.273438	0.140287	1.94913	0.0518894	0.100345
3-Hydroxyhippuric acid	High-fat	-0.35637	0.139457	-2.5554	0.0109285	0.0221092
CAR 12:1	Fasting	1.51127	0.117192	12.8957	1.12031e-32	1.47321e-31
3-Hydroxyhippuric acid	High-protein	0.0136837	0.14873	0.0920032	0.926736	0.930273
3-Hydroxyhippuric acid	Low-protein	0.275956	0.143671	1.92075	0.055384	0.0899135
N-Acetyl-D-galactosamine	Balanced overfeeding	0.00156249	0.0445419	0.035079	0.972032	0.998096
N-Acetyl-D-galactosamine	High-carbohydrate	0.0263392	0.0470608	0.559685	0.575968	0.697551
N-Acetyl-D-galactosamine	High-fat	0.0293857	0.0466558	0.629839	0.529114	0.632364
CAR 10:0;OH	Fasting	1.50766	0.126629	11.9061	1.15773e-28	1.04994e-27
N-Acetyl-D-galactosamine	High-protein	-0.00597225	0.0494036	-0.120887	0.903834	0.917792
N-Acetyl-D-galactosamine	Low-protein	0.0939753	0.0481277	1.95262	0.0514729	0.0840831
Hexose	Balanced overfeeding	0.0257238	0.0439563	0.585214	0.558692	0.686617
Hexose	High-carbohydrate	0.00231928	0.0461987	0.0502021	0.959983	0.974809
Hexose	High-fat	0.034465	0.0460002	0.749236	0.454099	0.55548
CAR 12:0	Fasting	1.46216	0.104899	13.9388	4.60374e-37	7.5674e-36
Hexose	High-protein	-0.00778102	0.0482517	-0.161259	0.871961	0.892287
Hexose	Low-protein	-0.0558344	0.0481468	-1.15967	0.246787	0.334562
gamma-Aminobutyric acid	Balanced overfeeding	-0.155726	0.0709908	-2.1936	0.0287657	0.0641134
gamma-Aminobutyric acid	High-carbohydrate	-0.232004	0.0748221	-3.10074	0.00204943	0.00555671
gamma-Aminobutyric acid	High-fat	0.444812	0.0742004	5.99474	4.13484e-09	2.71866e-08
CAR 6:0;OH	Fasting	1.39733	0.0992905	14.0731	1.226e-37	2.14958e-36
gamma-Aminobutyric acid	High-protein	0.0531283	0.078691	0.675151	0.499921	0.575619
gamma-Aminobutyric acid	Low-protein	-0.478475	0.0765703	-6.24883	9.46726e-10	6.0729e-09
Aminoisobutyric acid	Balanced overfeeding	-0.131092	0.0617848	-2.12176	0.0343942	0.0729491
Aminoisobutyric acid	High-carbohydrate	-0.0975301	0.0649114	-1.50251	0.133654	0.222475
Aminoisobutyric acid	High-fat	0.193152	0.0646772	2.9864	0.00297414	0.00692211
CAR 10:0	Fasting	1.31182	0.106529	12.3142	2.67349e-30	2.81251e-29
Aminoisobutyric acid	High-protein	0.143076	0.0680716	2.10185	0.0361122	0.0568713
Aminoisobutyric acid	Low-protein	-0.274625	0.066467	-4.13175	4.2807e-05	0.000152138
Myristoleic acid	Balanced overfeeding	0.107508	0.0687195	1.56445	0.118402	0.199614
Myristoleic acid	High-carbohydrate	0.0194149	0.0722131	0.268855	0.788162	0.867859
Myristoleic acid	High-fat	0.120219	0.0717612	1.67526	0.0945662	0.143535
CAR 8:0	Fasting	1.30389	0.109124	11.9487	7.83618e-29	7.36041e-28
Myristoleic acid	High-protein	0.0387493	0.0757116	0.511802	0.609036	0.670195
Myristoleic acid	Low-protein	0.124398	0.0737904	1.68583	0.0925099	0.143965
Lauroyl diethanolamide	Balanced overfeeding	0.556718	0.14379	3.87173	0.000123782	0.000493254
Lauroyl diethanolamide	High-carbohydrate	0.250466	0.132927	1.88424	0.0601652	0.113838
Lauroyl diethanolamide	High-fat	0.612203	0.150213	4.07556	5.41121e-05	0.000177893
CAR 2:0	Fasting	1.2465	0.0501169	24.8718	4.87738e-87	6.41375e-85
Lauroyl diethanolamide	High-protein	0.266113	0.139152	1.9124	0.0564488	0.0848344
Lauroyl diethanolamide	Low-protein	0.378389	0.137415	2.75362	0.00612847	0.0135444
Palmitoyl-EA	Balanced overfeeding	-0.0557993	0.078158	-0.71393	0.475634	0.601658
Palmitoyl-EA	High-carbohydrate	-0.243238	0.0809317	-3.00547	0.00279728	0.00728401
Palmitoyl-EA	High-fat	-0.0526152	0.0805838	-0.652925	0.514132	0.623119
CAR 8:0;OH	Fasting	1.21883	0.116849	10.4308	5.34866e-23	3.51674e-22
Palmitoyl-EA	High-protein	-0.0778893	0.0857792	-0.908021	0.364345	0.433586
Palmitoyl-EA	Low-protein	-0.175476	0.0826611	-2.12284	0.0343033	0.0590128
Oleoyl-EA	Balanced overfeeding	-0.332146	0.104269	-3.18548	0.00154382	0.00461308
Oleoyl-EA	High-carbohydrate	-0.522135	0.110116	-4.74169	2.83472e-06	1.2854e-05
Oleoyl-EA	High-fat	-0.195812	0.108812	-1.79955	0.0725899	0.117124
CAR 10:1	Fasting	1.04654	0.0939716	11.1368	1.17396e-25	8.8215e-25
Oleoyl-EA	High-protein	-0.339124	0.115221	-2.94325	0.00341284	0.00679983
Oleoyl-EA	Low-protein	-0.114726	0.111913	-1.02513	0.305843	0.389894
3-Dehydroxycarnitine	Balanced overfeeding	0.0307485	0.0295568	1.04032	0.298741	0.434082
3-Dehydroxycarnitine	High-carbohydrate	-0.109698	0.0311084	-3.52632	0.000463819	0.0014522
3-Dehydroxycarnitine	High-fat	0.0549524	0.0308746	1.77986	0.0757624	0.119314
CAR DC6:0	Fasting	1.03032	0.0728099	14.1508	5.68715e-38	1.06837e-36
3-Dehydroxycarnitine	High-protein	-0.0122723	0.0326909	-0.375405	0.707533	0.750328
3-Dehydroxycarnitine	Low-protein	-0.103104	0.0317788	-3.24445	0.00126292	0.00338927
CAR 2:0	Balanced overfeeding	-0.154801	0.0480767	-3.21987	0.00137366	0.00415256
CAR 2:0	High-carbohydrate	-0.376924	0.0503009	-7.49338	3.49311e-13	2.70203e-12
CAR 2:0	High-fat	-0.0321717	0.050211	-0.640731	0.522018	0.62807
gamma-Aminobutyric acid	Fasting	0.972944	0.0738386	13.1766	7.62945e-34	1.11475e-32
CAR 2:0	High-protein	-0.171836	0.0533079	-3.22346	0.00135695	0.00290146
CAR 2:0	Low-protein	-0.107432	0.0514573	-2.08779	0.037369	0.0638186
CAR 3:0	Balanced overfeeding	0.156706	0.0492447	3.18219	0.00156108	0.00461308
CAR 3:0	High-carbohydrate	-0.00840451	0.0514988	-0.163198	0.870434	0.915697
CAR 3:0	High-fat	0.306725	0.0513101	5.97786	4.55235e-09	2.92017e-08
CAR 10:2	Fasting	0.949217	0.101717	9.33197	4.49208e-19	2.51366e-18
CAR 3:0	High-protein	0.601254	0.05467	10.9979	3.98612e-25	1.04835e-23
CAR 3:0	Low-protein	-0.176464	0.0528173	-3.34102	0.000903009	0.0025265
CAR 4:0	Balanced overfeeding	0.265339	0.0565885	4.68893	3.62933e-06	1.56478e-05
CAR 4:0	High-carbohydrate	0.0366691	0.0593748	0.617588	0.537154	0.663246
CAR 4:0	High-fat	0.356333	0.058999	6.03965	3.19788e-09	2.15652e-08
Aminoisobutyric acid	Fasting	0.780947	0.0642448	12.1558	1.16284e-29	1.17625e-28
CAR 4:0	High-protein	0.638837	0.0628055	10.1717	4.76541e-22	6.96279e-21
CAR 4:0	Low-protein	-0.578308	0.060723	-9.5237	9.72326e-20	1.70481e-18
CAR 5:0	Balanced overfeeding	0.147491	0.0546272	2.69995	0.00719171	0.0193002
CAR 5:0	High-carbohydrate	-0.049863	0.0573134	-0.870006	0.384753	0.5243
CAR 5:0	High-fat	0.425814	0.0571438	7.45162	4.63556e-13	3.93275e-12
Biliverdin	Fasting	0.68104	0.087716	7.76415	5.42151e-14	2.02846e-13
CAR 5:0	High-protein	0.76519	0.0606291	12.6208	1.51223e-31	1.32572e-29
CAR 5:0	Low-protein	-0.625877	0.0586608	-10.6694	6.93354e-24	2.2794e-22
CAR 4:0;OH	Balanced overfeeding	-0.423734	0.127451	-3.32469	0.000956262	0.00299401
CAR 4:0;OH	High-carbohydrate	-0.919013	0.133703	-6.87354	2.05703e-11	1.42368e-10
CAR 4:0;OH	High-fat	0.317012	0.13311	2.38159	0.0176458	0.0331489
Oleoyl-EA	Fasting	0.560008	0.108282	5.17176	3.47302e-07	8.61701e-07
CAR 4:0;OH	High-protein	0.247724	0.140943	1.75762	0.0794808	0.110018
CAR 4:0;OH	Low-protein	-0.299209	0.136662	-2.18942	0.0290704	0.0524477
CAR DC4:0	Balanced overfeeding	0.00023695	0.116967	0.00202579	0.998385	0.998385
CAR DC4:0	High-carbohydrate	-0.300849	0.122139	-2.46317	0.0141381	0.0317805
CAR DC4:0	High-fat	0.11876	0.123488	0.961712	0.336702	0.431964
Phe-Trp	Fasting	0.531478	0.0762969	6.96591	1.13997e-11	3.74766e-11
CAR DC4:0	High-protein	0.226753	0.131849	1.71979	0.0861462	0.118033
CAR DC4:0	Low-protein	-0.0927931	0.125146	-0.741476	0.458785	0.550961
CAR 7:0	Balanced overfeeding	-0.187039	0.0668512	-2.79784	0.00536149	0.0151476
CAR 7:0	High-carbohydrate	-0.835888	0.0702677	-11.8958	1.27265e-28	2.23138e-27
CAR 7:0	High-fat	0.204292	0.0698233	2.92584	0.00360594	0.00824663
gamma-Tocopherol	Fasting	0.529834	0.123668	4.28431	2.23534e-05	4.74108e-05
CAR 7:0	High-protein	0.350498	0.0742661	4.71949	3.14613e-06	1.02152e-05
CAR 7:0	Low-protein	-0.529419	0.0719309	-7.3601	8.58189e-13	6.63835e-12
CAR DC5:0	Balanced overfeeding	-0.0236244	0.0503255	-0.469432	0.638984	0.756995
CAR DC5:0	High-carbohydrate	-0.173213	0.0528096	-3.27995	0.00111746	0.00322957
CAR DC5:0	High-fat	0.0799711	0.0525934	1.52055	0.129062	0.189627
S-Methylcysteine S-oxide	Fasting	0.448235	0.0595217	7.53061	2.71173e-13	9.63764e-13
CAR DC5:0	High-protein	0.0519862	0.0560081	0.928192	0.353797	0.422948
CAR DC5:0	Low-protein	-0.110765	0.054033	-2.04995	0.0409386	0.0685787
CAR 6:0;OH	Balanced overfeeding	-0.867704	0.0957088	-9.06609	3.6252e-18	8.66752e-17
CAR 6:0;OH	High-carbohydrate	-1.8052	0.100795	-17.9096	9.33186e-55	2.45428e-52
CAR 6:0;OH	High-fat	0.0124103	0.0999698	0.124141	0.901258	0.927717
Leucine	Fasting	0.445329	0.0388631	11.4589	6.66878e-27	5.31481e-26
CAR 6:0;OH	High-protein	-0.386639	0.106196	-3.64079	0.000302807	0.000711056
CAR 6:0;OH	Low-protein	-0.669278	0.103435	-6.4705	2.51433e-10	1.65317e-09
CAR 8:0	Balanced overfeeding	-0.872334	0.105498	-8.2687	1.48123e-15	2.29154e-14
CAR 8:0	High-carbohydrate	-1.46278	0.111013	-13.1767	7.62745e-34	3.34337e-32
CAR 8:0	High-fat	0.215749	0.110242	1.95705	0.0509487	0.0870098
Symmetric dimethyl-arginine	Fasting	0.42203	0.0542177	7.78399	4.72055e-14	1.79928e-13
CAR 8:0	High-protein	-0.32521	0.117035	-2.77874	0.00568131	0.0107017
CAR 8:0	Low-protein	-1.03179	0.11394	-9.05556	3.93447e-18	4.92745e-17
CAR DC6:0	Balanced overfeeding	-0.252244	0.0699182	-3.6077	0.000342927	0.00123548
CAR DC6:0	High-carbohydrate	-0.817295	0.0734411	-11.1286	1.26208e-25	1.95252e-24
CAR DC6:0	High-fat	0.146863	0.0730776	2.00968	0.0450508	0.0774403
D-alpha-tocopherylquinone	Fasting	0.394948	0.079859	4.94557	1.06771e-06	2.50721e-06
CAR DC6:0	High-protein	-0.18469	0.0770671	-2.39648	0.0169534	0.0291422
CAR DC6:0	Low-protein	-0.319917	0.0750222	-4.26429	2.437e-05	8.90182e-05
CAR 9:0	Balanced overfeeding	0.0284383	0.078107	0.364094	0.715956	0.822255
CAR 9:0	High-carbohydrate	-0.823419	0.0820338	-10.0375	1.45888e-21	1.53474e-20
CAR 9:0	High-fat	0.495638	0.0816678	6.06894	2.70207e-09	1.87012e-08
DG 36:4	Fasting	0.376412	0.0976226	3.85578	0.000131865	0.000257263
CAR 9:0	High-protein	0.59882	0.0868161	6.89756	1.76534e-11	1.2218e-10
CAR 9:0	Low-protein	-0.36243	0.0841694	-4.30596	2.03522e-05	7.53892e-05
CAR 8:0;OH	Balanced overfeeding	-0.83443	0.112909	-7.39029	7.00863e-13	6.69528e-12
CAR 8:0;OH	High-carbohydrate	-1.49342	0.118989	-12.5509	2.92092e-31	1.09743e-29
CAR 8:0;OH	High-fat	0.255012	0.117849	2.16389	0.0309889	0.0558224
Cer 18:1;O2/18:1	Fasting	0.360792	0.0674515	5.3489	1.40021e-07	3.61035e-07
CAR 8:0;OH	High-protein	-0.221251	0.125406	-1.76428	0.0783515	0.109029
CAR 8:0;OH	Low-protein	-0.907709	0.12158	-7.46596	4.20697e-13	3.4576e-12
CAR 10:2	Balanced overfeeding	-0.903586	0.0981738	-9.20395	1.23392e-18	3.60579e-17
CAR 10:2	High-carbohydrate	-1.45207	0.103371	-14.0473	1.58223e-37	2.08064e-35
CAR 10:2	High-fat	0.383499	0.102463	3.74281	0.000205116	0.00060613
PE 38:6	Fasting	0.354888	0.0471853	7.52115	2.89217e-13	1.01419e-12
CAR 10:2	High-protein	-0.570485	0.108645	-5.2509	2.32169e-07	8.72291e-07
CAR 10:2	Low-protein	-0.418868	0.10568	-3.96354	8.56446e-05	0.000278384
CAR 10:1	Balanced overfeeding	-0.81157	0.0907841	-8.93956	9.65332e-18	2.11569e-16
CAR 10:1	High-carbohydrate	-1.30115	0.0956747	-13.5997	1.27254e-35	8.36693e-34
CAR 10:1	High-fat	0.256404	0.0948208	2.70409	0.00710408	0.0149677
SM 18:1;O2/19:1	Fasting	0.348127	0.0541763	6.42581	3.2945e-10	1.01936e-09
CAR 10:1	High-protein	-0.531883	0.100652	-5.28437	1.95517e-07	7.45232e-07
CAR 10:1	Low-protein	-0.668162	0.0980222	-6.81644	2.95388e-11	2.09965e-10
CAR 10:0	Balanced overfeeding	-0.86883	0.103077	-8.42896	4.56356e-16	7.50135e-15
CAR 10:0	High-carbohydrate	-1.43642	0.108665	-13.2188	5.0879e-34	2.67623e-32
CAR 10:0	High-fat	0.209319	0.107611	1.94516	0.0523676	0.0882863
SM 18:1;O2/18:1	Fasting	0.342966	0.0392537	8.73717	4.53537e-17	2.09263e-16
CAR 10:0	High-protein	-0.231046	0.114293	-2.02151	0.0438076	0.0685797
CAR 10:0	Low-protein	-0.993534	0.11111	-8.94186	9.48402e-18	1.08448e-16
CAR 10:0;OH	Balanced overfeeding	-0.932816	0.122394	-7.62144	1.45617e-13	1.73479e-12
CAR 10:0;OH	High-carbohydrate	-1.58162	0.128844	-12.2755	3.83357e-30	1.12025e-28
CAR 10:0;OH	High-fat	0.330161	0.127712	2.58521	0.0100401	0.0206292
DG 38:5	Fasting	0.332026	0.0941399	3.52694	0.000462766	0.000839362
CAR 10:0;OH	High-protein	-0.184269	0.135888	-1.35603	0.175757	0.226589
CAR 10:0;OH	Low-protein	-1.01351	0.131752	-7.69259	8.91302e-14	7.81374e-13
CAR 12:1	Balanced overfeeding	-0.844749	0.113036	-7.4733	4.00303e-13	4.21118e-12
CAR 12:1	High-carbohydrate	-1.44389	0.118961	-12.1375	1.37716e-29	3.29266e-28
CAR 12:1	High-fat	0.0711164	0.118035	0.602504	0.547137	0.642397
SM 18:1;O2/18:0	Fasting	0.329808	0.0403893	8.16572	3.12967e-15	1.2861e-14
CAR 12:1	High-protein	-0.397208	0.125428	-3.16683	0.00164401	0.00343154
CAR 12:1	Low-protein	-0.993407	0.121782	-8.15728	3.32657e-15	3.36495e-14
CAR 12:0	Balanced overfeeding	-0.705062	0.101324	-6.9585	1.19558e-11	9.52841e-11
CAR 12:0	High-carbohydrate	-1.28923	0.106845	-12.0664	2.65501e-29	5.37129e-28
CAR 12:0	High-fat	0.304291	0.105768	2.87698	0.00420248	0.00939565
Kynurenic acid	Fasting	0.31698	0.0755076	4.19799	3.23636e-05	6.59817e-05
CAR 12:0	High-protein	-0.0208074	0.112385	-0.185144	0.853198	0.879965
CAR 12:0	Low-protein	-1.02426	0.10917	-9.38225	3.01316e-19	4.66154e-18
CAR 14:2	Balanced overfeeding	-1.00566	0.139509	-7.20852	2.35025e-12	1.99392e-11
CAR 14:2	High-carbohydrate	-1.48838	0.146997	-10.1252	7.03033e-22	7.70407e-21
CAR 14:2	High-fat	0.184341	0.145763	1.26466	0.206636	0.281582
Xanthine	Fasting	0.316443	0.0741099	4.26992	2.37863e-05	4.96491e-05
CAR 14:2	High-protein	-0.660222	0.154533	-4.27237	2.35365e-05	6.38154e-05
CAR 14:2	Low-protein	-0.923111	0.15029	-6.14219	1.76815e-09	1.08145e-08
CAR 14:1	Balanced overfeeding	-0.952785	0.111536	-8.5424	1.9641e-16	3.44372e-15
CAR 14:1	High-carbohydrate	-1.42387	0.117466	-12.1216	1.59542e-29	3.49663e-28
CAR 14:1	High-fat	-0.0119519	0.116472	-0.102616	0.918312	0.934958
Taurine	Fasting	0.304753	0.109488	2.78343	0.00560121	0.00898243
CAR 14:1	High-protein	-0.501786	0.123704	-4.05636	5.85867e-05	0.000149595
CAR 14:1	Low-protein	-0.91145	0.120092	-7.58957	1.81231e-13	1.53754e-12
CAR 18:1	Balanced overfeeding	-0.60437	0.0738079	-8.18841	2.65571e-15	3.88029e-14
CAR 18:1	High-carbohydrate	-0.852107	0.0775727	-10.9846	4.47824e-25	6.54321e-24
CAR 18:1	High-fat	-0.20768	0.0771667	-2.69132	0.00737749	0.0152778
Pantothenic acid	Fasting	0.302097	0.0697354	4.33205	1.81675e-05	3.91643e-05
CAR 18:1	High-protein	-0.453809	0.0822191	-5.51951	5.70076e-08	2.41823e-07
CAR 18:1	Low-protein	-0.0349681	0.0793638	-0.440605	0.659707	0.735182
CAR 18:0	Balanced overfeeding	-0.229156	0.0778456	-2.94372	0.00340773	0.00984872
CAR 18:0	High-carbohydrate	-0.837128	0.0816326	-10.2548	2.37081e-22	2.71097e-21
CAR 18:0	High-fat	0.111296	0.0812182	1.37033	0.171254	0.240361
PE 40:6	Fasting	0.300792	0.0513667	5.85577	9.06893e-09	2.45889e-08
CAR 18:0	High-protein	-0.0849903	0.0861609	-0.986414	0.324451	0.391425
CAR 18:0	Low-protein	-0.124976	0.0833877	-1.49874	0.13463	0.200044
CAR 26:0	Balanced overfeeding	-0.000719141	0.0431509	-0.0166657	0.986711	0.998096
CAR 26:0	High-carbohydrate	-0.159346	0.045322	-3.51587	0.000481967	0.00149126
CAR 26:0	High-fat	-0.021899	0.0450473	-0.486133	0.627105	0.710969
Cer 18:1;O2/16:1	Fasting	0.299137	0.0623634	4.79667	2.18585e-06	4.99895e-06
CAR 26:0	High-protein	-0.0606087	0.0476738	-1.27132	0.204259	0.259518
CAR 26:0	Low-protein	0.166571	0.0463827	3.59123	0.000364705	0.0011025
DG 36:4	Balanced overfeeding	-0.826055	0.0941033	-8.77818	3.32139e-17	6.71943e-16
DG 36:4	High-carbohydrate	-0.660628	0.0989762	-6.67462	7.18222e-11	4.72231e-10
DG 36:4	High-fat	-0.493673	0.0982772	-5.02327	7.29361e-07	3.3653e-06
CAR 5:0	Fasting	0.296078	0.0567256	5.21949	2.72581e-07	6.89315e-07
DG 36:4	High-protein	-1.36957	0.104347	-13.1251	1.25067e-33	1.64464e-31
DG 36:4	Low-protein	-0.493345	0.101526	-4.85931	1.6206e-06	7.10363e-06
DG 36:3	Balanced overfeeding	-0.841444	0.0863869	-9.74041	1.68305e-20	8.85282e-19
DG 36:3	High-carbohydrate	-0.770461	0.0908247	-8.48295	3.0583e-16	2.68111e-15
DG 36:3	High-fat	-0.823364	0.0902267	-9.1255	2.28138e-18	2.85716e-17
Palmitoyl-EA	Fasting	0.291458	0.0806462	3.61403	0.000334888	0.000620251
DG 36:3	High-protein	-1.1455	0.0958972	-11.9451	8.09988e-29	5.32567e-27
DG 36:3	Low-protein	-0.573685	0.0932459	-6.15239	1.66625e-09	1.04339e-08
DG 38:5	Balanced overfeeding	-0.19524	0.0906796	-2.15307	0.0318345	0.0686267
DG 38:5	High-carbohydrate	0.21342	0.0952952	2.23957	0.0255981	0.0538585
DG 38:5	High-fat	-0.546092	0.0946847	-5.76748	1.4822e-08	8.66266e-08
Creatine	Fasting	0.285449	0.0661298	4.3165	1.94412e-05	4.15695e-05
DG 38:5	High-protein	-0.656807	0.100354	-6.54487	1.59847e-10	9.19848e-10
DG 38:5	Low-protein	-0.389345	0.0974187	-3.99661	7.487e-05	0.000249251
TG 46:2	Balanced overfeeding	1.14219	0.159457	7.16302	3.1704e-12	2.60568e-11
TG 46:2	High-carbohydrate	1.12726	0.167422	6.73302	4.99032e-11	3.36527e-10
TG 46:2	High-fat	0.16804	0.166497	1.00927	0.31338	0.406005
4-Aminohippuric acid	Fasting	0.283068	0.0479536	5.90295	6.95782e-09	1.90615e-08
TG 46:2	High-protein	1.33136	0.176913	7.52547	2.80837e-13	2.38258e-12
TG 46:2	Low-protein	0.14853	0.171546	0.865835	0.387034	0.477887
LPC 14:0	Balanced overfeeding	0.345437	0.0595332	5.80242	1.22122e-08	7.13737e-08
LPC 14:0	High-carbohydrate	0.027235	0.0624539	0.436081	0.662983	0.764757
LPC 14:0	High-fat	-0.121363	0.0622499	-1.94961	0.0518324	0.0879479
Uric acid	Fasting	0.275728	0.034739	7.93711	1.60769e-14	6.31078e-14
LPC 14:0	High-protein	0.345541	0.066136	5.22471	2.65426e-07	9.83197e-07
LPC 14:0	Low-protein	-0.0205112	0.0641413	-0.319782	0.749279	0.807321
LPC 15:0	Balanced overfeeding	0.14172	0.054695	2.5911	0.00987224	0.0249654
LPC 15:0	High-carbohydrate	-0.0319603	0.0574396	-0.556416	0.578198	0.697551
LPC 15:0	High-fat	-0.210207	0.0570928	-3.68184	0.000259156	0.000748989
Ribothymidine	Fasting	0.264144	0.0713428	3.70247	0.000239528	0.000453208
LPC 15:0	High-protein	0.0907851	0.0606096	1.49787	0.134857	0.179128
LPC 15:0	Low-protein	-0.0636519	0.0588416	-1.08175	0.279933	0.368654
LPC 16:1	Balanced overfeeding	-0.0211271	0.0548832	-0.384947	0.700456	0.815132
LPC 16:1	High-carbohydrate	0.164174	0.0576154	2.84948	0.0045765	0.0113549
LPC 16:1	High-fat	-0.433444	0.057272	-7.56816	2.09849e-13	1.83967e-12
Valine	Fasting	0.257132	0.0331241	7.76271	5.47607e-14	2.02846e-13
LPC 16:1	High-protein	-0.134411	0.0607596	-2.21218	0.0274467	0.0451155
LPC 16:1	Low-protein	-0.128931	0.0589811	-2.18597	0.0293236	0.0524633
LPC 16:0	Balanced overfeeding	-0.0153204	0.0522076	-0.293451	0.76931	0.868363
LPC 16:0	High-carbohydrate	0.0416894	0.0548631	0.75988	0.447718	0.582919
LPC 16:0	High-fat	-0.29791	0.0545213	-5.4641	7.65218e-08	4.10719e-07
Myristoleic acid	Fasting	0.254591	0.0715092	3.56026	0.000409217	0.000752615
LPC 16:0	High-protein	-0.267685	0.0578015	-4.6311	4.74565e-06	1.48584e-05
LPC 16:0	Low-protein	0.0325094	0.0561081	0.579406	0.5626	0.648964
LPC 17:1	Balanced overfeeding	0.162935	0.0616407	2.6433	0.0084918	0.022535
LPC 17:1	High-carbohydrate	0.0362161	0.0646052	0.560575	0.575361	0.697551
LPC 17:1	High-fat	-0.242173	0.0642139	-3.77134	0.000183649	0.000555169
Histamine	Fasting	0.253509	0.105198	2.40983	0.0163532	0.0245766
LPC 17:1	High-protein	0.34466	0.0682246	5.05184	6.33212e-07	2.22046e-06
LPC 17:1	Low-protein	-0.178369	0.0662354	-2.69295	0.00734204	0.0156988
LPC 17:0	Balanced overfeeding	-0.057382	0.0722855	-0.793823	0.427709	0.559458
LPC 17:0	High-carbohydrate	-0.120196	0.0759749	-1.58204	0.11433	0.193992
LPC 17:0	High-fat	-0.379591	0.075508	-5.02716	7.15486e-07	3.36023e-06
1-Methyladenosine	Fasting	0.250031	0.0635585	3.93386	9.65484e-05	0.000190919
LPC 17:0	High-protein	-0.22085	0.0799838	-2.76119	0.00599045	0.0111737
LPC 17:0	Low-protein	-0.109454	0.0776928	-1.4088	0.159573	0.231865
LPC 18:3	Balanced overfeeding	0.0537892	0.0800282	0.672128	0.501841	0.623179
LPC 18:3	High-carbohydrate	0.125642	0.0841174	1.49366	0.135954	0.22488
LPC 18:3	High-fat	-0.207042	0.0835667	-2.47756	0.013588	0.0264382
CAR 18:0	Fasting	0.244696	0.0809713	3.022	0.00265178	0.00444215
LPC 18:3	High-protein	-0.130217	0.0885965	-1.46977	0.14231	0.187137
LPC 18:3	Low-protein	0.0874522	0.0859917	1.01698	0.309698	0.389894
LPC 18:2	Balanced overfeeding	0.207953	0.0553805	3.75499	0.00019568	0.000735199
LPC 18:2	High-carbohydrate	0.0296357	0.0582381	0.508872	0.611087	0.727221
LPC 18:2	High-fat	0.334904	0.0579255	5.78163	1.37053e-08	8.19201e-08
SM 18:1;O2/17:1	Fasting	0.242856	0.0397776	6.10534	2.18973e-09	6.39888e-09
LPC 18:2	High-protein	0.34636	0.061532	5.62895	3.16457e-08	1.43497e-07
LPC 18:2	Low-protein	0.549747	0.0595669	9.22907	1.01271e-18	1.47968e-17
LPC 18:1	Balanced overfeeding	0.0704014	0.0669977	1.0508	0.293904	0.431825
LPC 18:1	High-carbohydrate	0.0478872	0.0704111	0.680109	0.496779	0.634237
LPC 18:1	High-fat	-0.142379	0.0699686	-2.03489	0.0424372	0.0734275
SM 18:1;O2/17:0	Fasting	0.236053	0.0392254	6.01788	3.62285e-09	1.04704e-08
LPC 18:1	High-protein	0.0906765	0.0742577	1.22111	0.222674	0.281554
LPC 18:1	Low-protein	0.398423	0.0720082	5.53302	5.30383e-08	3.02758e-07
LPC 18:0	Balanced overfeeding	-0.0184695	0.0705492	-0.261796	0.793596	0.888152
LPC 18:0	High-carbohydrate	-0.0370271	0.0740591	-0.499967	0.617338	0.731351
LPC 18:0	High-fat	-0.304699	0.0736074	-4.13952	4.14343e-05	0.000145296
Diethanolamine	Fasting	0.235709	0.160809	1.46577	0.143396	0.181314
LPC 18:0	High-protein	-0.305172	0.0780834	-3.90829	0.00010699	0.000265456
LPC 18:0	Low-protein	0.0773645	0.0757692	1.02106	0.307767	0.389894
LPC 19:0	Balanced overfeeding	-0.0447347	0.0596725	-0.749671	0.453838	0.582241
LPC 19:0	High-carbohydrate	-0.0653119	0.0626498	-1.04249	0.297734	0.421124
LPC 19:0	High-fat	-0.481331	0.0622699	-7.72975	6.88758e-14	6.46941e-13
N(6)-Methyllysine	Fasting	0.234373	0.0471336	4.97253	9.35971e-07	2.21766e-06
LPC 19:0	High-protein	-0.452962	0.0658181	-6.88202	1.94908e-11	1.31438e-10
LPC 19:0	Low-protein	0.00869361	0.0640975	0.135631	0.892173	0.927756
LPC 20:5	Balanced overfeeding	0.172239	0.0834841	2.06314	0.0396628	0.0808629
LPC 20:5	High-carbohydrate	0.0210627	0.0877909	0.239919	0.810501	0.877208
LPC 20:5	High-fat	0.297995	0.0872036	3.41723	0.000689059	0.00177669
SM 18:1;O2/23:2	Fasting	0.23257	0.0575032	4.04446	6.15336e-05	0.000122601
LPC 20:5	High-protein	0.32118	0.0926948	3.46492	0.000580301	0.00130444
LPC 20:5	Low-protein	0.457839	0.08977	5.10014	4.97846e-07	2.3381e-06
LPC 20:4	Balanced overfeeding	0.00182572	0.0725939	0.0251498	0.979946	0.998096
LPC 20:4	High-carbohydrate	0.00754626	0.0762478	0.0989701	0.921205	0.953846
LPC 20:4	High-fat	-0.041926	0.0757971	-0.553135	0.580441	0.672493
SM 18:1;O2/21:0	Fasting	0.223155	0.0491952	4.5361	7.32841e-06	1.63337e-05
LPC 20:4	High-protein	-0.0513032	0.0805047	-0.637269	0.524268	0.586315
LPC 20:4	Low-protein	0.170807	0.0780366	2.1888	0.0291155	0.0524477
LPC 20:3	Balanced overfeeding	0.0148527	0.078638	0.188874	0.850275	0.912744
LPC 20:3	High-carbohydrate	-0.00634084	0.0824976	-0.0768609	0.938768	0.960685
LPC 20:3	High-fat	-0.182089	0.0819972	-2.22067	0.0268618	0.0487217
SM 18:1;O2/20:0	Fasting	0.218795	0.0455529	4.80311	2.11991e-06	4.89066e-06
LPC 20:3	High-protein	-0.155159	0.0871042	-1.7813	0.0755253	0.107368
LPC 20:3	Low-protein	0.0910005	0.0844417	1.07767	0.281747	0.368654
LPC 20:2	Balanced overfeeding	0.112825	0.0820761	1.37464	0.169915	0.270834
LPC 20:2	High-carbohydrate	0.158906	0.0861014	1.84557	0.0656004	0.119812
LPC 20:2	High-fat	-0.0501944	0.0855907	-0.586446	0.557864	0.652082
Homocysteine	Fasting	0.215526	0.0743935	2.89711	0.00394661	0.00640715
LPC 20:2	High-protein	0.217209	0.0908764	2.39016	0.0172442	0.0294495
LPC 20:2	Low-protein	0.26484	0.0881693	3.00377	0.00281265	0.0067248
LPC 20:1	Balanced overfeeding	-0.0631802	0.0709466	-0.890532	0.373648	0.517208
LPC 20:1	High-carbohydrate	-0.0918324	0.0746126	-1.23079	0.219033	0.329176
LPC 20:1	High-fat	-0.333036	0.0742446	-4.48566	9.20218e-06	3.45739e-05
SM 18:1;O2/22:3	Fasting	0.214642	0.0502065	4.27518	2.32522e-05	4.89227e-05
LPC 20:1	High-protein	-0.330908	0.0785402	-4.21323	3.03303e-05	7.97688e-05
LPC 20:1	Low-protein	0.268837	0.0762633	3.52511	0.000465893	0.00139238
LPC 20:0	Balanced overfeeding	-0.0489658	0.0644416	-0.759847	0.447737	0.577229
LPC 20:0	High-carbohydrate	-0.050947	0.0676874	-0.752681	0.452028	0.585633
LPC 20:0	High-fat	-0.277786	0.0672761	-4.12905	4.32954e-05	0.000149825
SM 18:1;O2/20:1	Fasting	0.212518	0.0421715	5.03938	6.73538e-07	1.61037e-06
LPC 20:0	High-protein	-0.378038	0.0711786	-5.31112	1.70317e-07	6.58724e-07
LPC 20:0	Low-protein	0.274297	0.0692098	3.96327	8.57379e-05	0.000278384
LPC 22:6	Balanced overfeeding	-0.106523	0.0685027	-1.55502	0.120631	0.202077
LPC 22:6	High-carbohydrate	-0.114183	0.0719329	-1.58735	0.113122	0.19319
LPC 22:6	High-fat	-0.150289	0.0715004	-2.10193	0.0361053	0.0633046
Triethanolamine	Fasting	0.209482	0.215551	0.971844	0.331641	0.385937
LPC 22:6	High-protein	-0.162807	0.0760402	-2.14107	0.0327956	0.0525929
LPC 22:6	Low-protein	0.0996451	0.07363	1.35332	0.17662	0.24999
LPC 22:5	Balanced overfeeding	-0.0138688	0.0630278	-0.220043	0.825936	0.905088
LPC 22:5	High-carbohydrate	-0.0142342	0.0660419	-0.215533	0.829448	0.886767
LPC 22:5	High-fat	-0.0848535	0.0656272	-1.29296	0.196676	0.269405
SM 18:1;O2/22:2	Fasting	0.207671	0.0462819	4.48708	9.1435e-06	2.02079e-05
LPC 22:5	High-protein	-0.0549941	0.0698764	-0.78702	0.431677	0.504583
LPC 22:5	Low-protein	0.182573	0.0676173	2.70009	0.0071887	0.0154969
LPC 22:4	Balanced overfeeding	0.0428591	0.0649648	0.659728	0.50976	0.629422
LPC 22:4	High-carbohydrate	0.125641	0.0680085	1.84743	0.0653299	0.119812
LPC 22:4	High-fat	-0.144891	0.0674779	-2.14724	0.0322988	0.0577863
N4-Acetylcytidine	Fasting	0.203005	0.0400202	5.07256	5.71261e-07	1.37836e-06
LPC 22:4	High-protein	-0.0794933	0.0718795	-1.10592	0.26934	0.332565
LPC 22:4	Low-protein	0.28643	0.0696596	4.11186	4.65248e-05	0.000163147
LPC 24:0	Balanced overfeeding	-0.0483295	0.0444129	-1.08819	0.277085	0.411714
LPC 24:0	High-carbohydrate	0.0401419	0.0467279	0.859058	0.390758	0.529739
LPC 24:0	High-fat	-0.191366	0.0464413	-4.1206	4.48551e-05	0.000153206
DG 36:3	Fasting	0.202327	0.0896165	2.2577	0.0244343	0.0359371
LPC 24:0	High-protein	-0.212076	0.049212	-4.30944	2.00473e-05	5.49212e-05
LPC 24:0	Low-protein	0.202711	0.047737	4.24642	2.63169e-05	9.48128e-05
LPC P-16:0 or LPC O-16:1	Balanced overfeeding	0.0542984	0.0632621	0.858308	0.391171	0.532199
LPC P-16:0 or LPC O-16:1	High-carbohydrate	0.072608	0.0664717	1.09231	0.275269	0.399476
LPC P-16:0 or LPC O-16:1	High-fat	-0.227888	0.0660578	-3.44983	0.000612851	0.00162434
N2,N2-Dimethylguanosine	Fasting	0.184946	0.0319031	5.79712	1.25771e-08	3.34119e-08
LPC P-16:0 or LPC O-16:1	High-protein	-0.38361	0.0699976	-5.48033	7.02188e-08	2.93136e-07
LPC P-16:0 or LPC O-16:1	Low-protein	0.151178	0.0680023	2.22313	0.0266941	0.0490947
LPC O-16:0	Balanced overfeeding	-0.00128125	0.0652977	-0.0196217	0.984354	0.998096
LPC O-16:0	High-carbohydrate	0.0898821	0.0684973	1.3122	0.19011	0.289011
LPC O-16:0	High-fat	-0.12234	0.0682407	-1.79277	0.073669	0.11814
Imidazolepropionic acid	Fasting	0.180626	0.0971954	1.85838	0.063756	0.086432
LPC O-16:0	High-protein	-0.398757	0.0722041	-5.52264	5.60645e-08	2.41721e-07
LPC O-16:0	Low-protein	0.165776	0.0703978	2.35485	0.0189512	0.0366482
LPC P-18:1 or LPC O-18:2	Balanced overfeeding	0.0837104	0.0672129	1.24545	0.213603	0.326613
LPC P-18:1 or LPC O-18:2	High-carbohydrate	0.0943922	0.0706715	1.33565	0.182328	0.280575
LPC P-18:1 or LPC O-18:2	High-fat	-0.189621	0.0702983	-2.69737	0.00724681	0.0151263
PE 38:4	Fasting	0.177185	0.0615749	2.87755	0.00419508	0.00676874
LPC P-18:1 or LPC O-18:2	High-protein	-0.32365	0.074386	-4.35095	1.6727e-05	4.73032e-05
LPC P-18:1 or LPC O-18:2	Low-protein	0.188286	0.0722047	2.60767	0.00941365	0.0198063
LPC P-18:0 or LPC O-18:1	Balanced overfeeding	-0.120479	0.0747165	-1.61248	0.107547	0.184869
LPC P-18:0 or LPC O-18:1	High-carbohydrate	-0.00879348	0.078554	-0.111942	0.910919	0.946923
LPC P-18:0 or LPC O-18:1	High-fat	-0.271486	0.0780956	-3.47634	0.000556766	0.00150958
N-Acetyl-D-galactosamine	Fasting	0.171072	0.0467371	3.6603	0.000281266	0.000528378
LPC P-18:0 or LPC O-18:1	High-protein	-0.517764	0.0826209	-6.26675	8.51685e-10	4.47986e-09
LPC P-18:0 or LPC O-18:1	Low-protein	0.10856	0.0802504	1.35276	0.176799	0.24999
LPC O-18:0	Balanced overfeeding	-0.0825839	0.0958905	-0.861232	0.389561	0.532199
LPC O-18:0	High-carbohydrate	-0.0773173	0.100654	-0.768148	0.442795	0.582276
LPC O-18:0	High-fat	-0.415309	0.100068	-4.15027	3.96021e-05	0.000140748
SM 18:1;O2/16:1	Fasting	0.167187	0.0347983	4.80446	2.10629e-06	4.89066e-06
LPC O-18:0	High-protein	-0.648468	0.106001	-6.11756	2.04006e-09	1.0318e-08
LPC O-18:0	Low-protein	0.0795851	0.103239	0.770883	0.441174	0.532242
PC P-32:1 or PC O-32:2	Balanced overfeeding	0.161396	0.0636826	2.53438	0.0115967	0.0287729
PC P-32:1 or PC O-32:2	High-carbohydrate	0.00551684	0.0669204	0.0824389	0.934334	0.959882
PC P-32:1 or PC O-32:2	High-fat	0.237972	0.0665999	3.57315	0.000390107	0.00106873
Niacinamide	Fasting	0.166883	0.178589	0.934449	0.350565	0.406161
PC P-32:1 or PC O-32:2	High-protein	0.347096	0.0704823	4.92458	1.18246e-06	3.98702e-06
PC P-32:1 or PC O-32:2	Low-protein	-0.102405	0.0683272	-1.49874	0.134629	0.200044
PC P-32:0 or PC O-32:1	Balanced overfeeding	-0.0366065	0.027719	-1.32063	0.187286	0.293191
PC P-32:0 or PC O-32:1	High-carbohydrate	-0.066265	0.0290128	-2.28399	0.0228289	0.0488131
PC P-32:0 or PC O-32:1	High-fat	-0.0789266	0.028887	-2.73226	0.00653341	0.0139698
Phenylalanine	Fasting	0.161571	0.031063	5.20141	2.98838e-07	7.48518e-07
PC P-32:0 or PC O-32:1	High-protein	-0.1719	0.0305044	-5.63527	3.05791e-08	1.41093e-07
PC P-32:0 or PC O-32:1	Low-protein	0.0176864	0.0297819	0.593865	0.552896	0.64058
PC O-32:0	Balanced overfeeding	-0.0351663	0.0360996	-0.974146	0.330498	0.469844
PC O-32:0	High-carbohydrate	-0.0797742	0.0376636	-2.11807	0.034707	0.0718735
PC O-32:0	High-fat	-0.108372	0.0374795	-2.89151	0.00401632	0.00910598
Cer 18:1;O2/24:0	Fasting	0.161519	0.0549204	2.94096	0.00343774	0.00568632
PC O-32:0	High-protein	-0.14621	0.0396466	-3.68782	0.00025332	0.000600209
PC O-32:0	Low-protein	0.0618562	0.0386854	1.59895	0.110521	0.167051
PC P-34:2 or PC O-34:3	Balanced overfeeding	0.355249	0.0303367	11.7102	6.90647e-28	9.08201e-26
PC P-34:2 or PC O-34:3	High-carbohydrate	0.0259409	0.0319854	0.811025	0.417772	0.55492
PC P-34:2 or PC O-34:3	High-fat	0.449758	0.0317481	14.1664	4.87296e-38	3.20397e-36
1-Methyl nicotinamide	Fasting	0.159398	0.0811644	1.96389	0.0501474	0.0697818
PC P-34:2 or PC O-34:3	High-protein	0.151644	0.033671	4.5037	8.48476e-06	2.56493e-05
PC P-34:2 or PC O-34:3	Low-protein	-0.111188	0.0326195	-3.40863	0.000710595	0.00209985
PC P-34:1 or PC O-34:2	Balanced overfeeding	0.193297	0.0348681	5.54367	5.01016e-08	2.53398e-07
PC P-34:1 or PC O-34:2	High-carbohydrate	0.137672	0.0364628	3.77569	0.000180569	0.000608841
PC P-34:1 or PC O-34:2	High-fat	0.554769	0.0362525	15.3029	5.40699e-43	7.11019e-41
N-Acetylvaline	Fasting	0.150147	0.127635	1.17638	0.240055	0.290942
PC P-34:1 or PC O-34:2	High-protein	0.153597	0.0386058	3.9786	8.05668e-05	0.000202782
PC P-34:1 or PC O-34:2	Low-protein	0.0177812	0.0374908	0.474282	0.635525	0.714286
PC P-34:0 or PC O-34:1	Balanced overfeeding	-0.0461767	0.0316895	-1.45716	0.145757	0.2381
PC P-34:0 or PC O-34:1	High-carbohydrate	-0.0524197	0.0332429	-1.57687	0.115516	0.194748
PC P-34:0 or PC O-34:1	High-fat	0.0039674	0.0330453	0.120059	0.904489	0.927717
Urocanic acid	Fasting	0.149997	0.185821	0.80721	0.419964	0.470003
PC P-34:0 or PC O-34:1	High-protein	-0.155308	0.0350028	-4.43701	1.14385e-05	3.41855e-05
PC P-34:0 or PC O-34:1	Low-protein	0.11218	0.0340466	3.29488	0.00106104	0.0029374
PC P-36:5 or PC O-36:6	Balanced overfeeding	0.584282	0.0419196	13.9382	4.63523e-37	1.21906e-34
PC P-36:5 or PC O-36:6	High-carbohydrate	-0.0904069	0.044117	-2.04925	0.0410065	0.0823259
PC P-36:5 or PC O-36:6	High-fat	0.514082	0.0437627	11.747	4.94152e-28	1.44402e-26
Sphinganine	Fasting	0.146987	0.16917	0.868873	0.385372	0.440664
PC P-36:5 or PC O-36:6	High-protein	0.529028	0.0465486	11.3651	1.54519e-26	5.80549e-25
PC P-36:5 or PC O-36:6	Low-protein	-0.354939	0.0451081	-7.86864	2.60742e-14	2.44911e-13
PC P-36:4 or PC O-36:5	Balanced overfeeding	0.26201	0.0261267	10.0284	1.57368e-21	1.0347e-19
PC P-36:4 or PC O-36:5	High-carbohydrate	0.0495612	0.0274112	1.80806	0.0712526	0.127479
PC P-36:4 or PC O-36:5	High-fat	0.38378	0.0272725	14.0721	1.23833e-37	6.51361e-36
Cer 18:1;O2/15:0	Fasting	0.143969	0.0954209	1.50877	0.132046	0.168583
PC P-36:4 or PC O-36:5	High-protein	0.143488	0.0290141	4.94546	1.06828e-06	3.64879e-06
PC P-36:4 or PC O-36:5	Low-protein	-0.0895932	0.0281643	-3.18109	0.00156686	0.00404004
PC P-36:3 or PC O-36:4	Balanced overfeeding	0.148626	0.026527	5.6028	3.6455e-08	1.95667e-07
PC P-36:3 or PC O-36:4	High-carbohydrate	0.103169	0.0278072	3.71015	0.00023258	0.000764607
PC P-36:3 or PC O-36:4	High-fat	0.44411	0.0276373	16.0692	2.10752e-46	5.54279e-44
N-methyl pipecolic acid	Fasting	0.142938	0.0633223	2.25731	0.0244591	0.0359371
PC P-36:3 or PC O-36:4	High-protein	0.0860086	0.0293052	2.93493	0.00350395	0.00687716
PC P-36:3 or PC O-36:4	Low-protein	-0.0178823	0.028467	-0.628176	0.530201	0.622513
PC P-35:1 or PC O-35:2	Balanced overfeeding	0.280448	0.0465838	6.02029	3.57305e-09	2.23741e-08
PC P-35:1 or PC O-35:2	High-carbohydrate	-0.0880885	0.0485543	-1.81423	0.0702971	0.126631
PC P-35:1 or PC O-35:2	High-fat	0.237711	0.0483988	4.91151	1.25988e-06	5.7129e-06
N1-Acetylspermidine	Fasting	0.142469	0.0670966	2.12334	0.0342607	0.0497821
PC P-35:1 or PC O-35:2	High-protein	0.145359	0.0511668	2.84089	0.00469932	0.00902132
PC P-35:1 or PC O-35:2	Low-protein	-0.108156	0.0501185	-2.15801	0.0314465	0.0551362
PC P-38:6 or PC O-38:7	Balanced overfeeding	0.179798	0.0289573	6.20907	1.1962e-09	8.27897e-09
PC P-38:6 or PC O-38:7	High-carbohydrate	-0.0342542	0.0304312	-1.12563	0.260913	0.383353
PC P-38:6 or PC O-38:7	High-fat	0.350909	0.0302465	11.6016	1.84538e-27	4.85335e-26
Dimethylglycine	Fasting	0.128817	0.0603774	2.13353	0.0334119	0.0488186
PC P-38:6 or PC O-38:7	High-protein	0.0466568	0.0320942	1.45375	0.146702	0.191953
PC P-38:6 or PC O-38:7	Low-protein	-0.170259	0.0311571	-5.46455	7.63404e-08	4.09745e-07
PC P-38:5 or PC O-38:6	Balanced overfeeding	0.136057	0.0245315	5.54623	4.94189e-08	2.53398e-07
PC P-38:5 or PC O-38:6	High-carbohydrate	0.00690181	0.0257334	0.268204	0.788663	0.867859
PC P-38:5 or PC O-38:6	High-fat	0.343566	0.0255901	13.4257	6.89923e-35	3.02416e-33
Glycodeoxycholic acid/Glycochenodeoxycholic acid	Fasting	0.126154	0.236344	0.533771	0.593759	0.637382
PC P-38:5 or PC O-38:6	High-protein	0.0607088	0.0271397	2.23691	0.025773	0.0426308
PC P-38:5 or PC O-38:6	Low-protein	-0.0571036	0.0263726	-2.16526	0.0308831	0.0545118
PC P-38:4 or PC O-38:5	Balanced overfeeding	0.0758836	0.0214375	3.53976	0.000441436	0.0015276
PC P-38:4 or PC O-38:5	High-carbohydrate	0.000284074	0.0224744	0.0126399	0.989921	0.992221
PC P-38:4 or PC O-38:5	High-fat	0.236552	0.0223502	10.5839	1.44709e-23	2.23874e-22
SM 18:1;O2/15:0	Fasting	0.123795	0.0379507	3.262	0.00118894	0.0020708
PC P-38:4 or PC O-38:5	High-protein	0.00852248	0.0236123	0.360935	0.718315	0.755667
PC P-38:4 or PC O-38:5	Low-protein	0.0196873	0.0230239	0.855079	0.392955	0.48293
PC P-38:3 or PC O-38:4	Balanced overfeeding	0.0576346	0.0218579	2.63678	0.00865412	0.022535
PC P-38:3 or PC O-38:4	High-carbohydrate	-0.0249148	0.0228651	-1.08964	0.276444	0.399476
PC P-38:3 or PC O-38:4	High-fat	0.147368	0.0227208	6.48604	2.28809e-10	1.6264e-09
Homoarginine	Fasting	0.123756	0.0711908	1.73837	0.0828175	0.110563
PC P-38:3 or PC O-38:4	High-protein	-0.0162259	0.0240074	-0.675871	0.499463	0.575619
PC P-38:3 or PC O-38:4	Low-protein	0.0523507	0.0234396	2.23343	0.0260027	0.0485015
PC 28:0	Balanced overfeeding	1.07327	0.118137	9.0849	3.13146e-18	8.23574e-17
PC 28:0	High-carbohydrate	0.612458	0.123983	4.93984	1.09792e-06	5.1563e-06
PC 28:0	High-fat	-0.336775	0.122935	-2.73945	0.00639433	0.0137845
SM 18:1;O2/16:0	Fasting	0.122285	0.0362471	3.37365	0.0008048	0.00142055
PC 28:0	High-protein	1.38511	0.130928	10.5791	1.5072e-23	2.47745e-22
PC 28:0	Low-protein	0.0523205	0.126809	0.412593	0.680098	0.754708
PC 30:1	Balanced overfeeding	0.673607	0.0884523	7.61548	1.51711e-13	1.73479e-12
PC 30:1	High-carbohydrate	0.648916	0.0927187	6.99876	9.22803e-12	6.55939e-11
PC 30:1	High-fat	-0.733311	0.0923382	-7.94158	1.55758e-14	1.5172e-13
alpha-N-Phenylacetylglutamine	Fasting	0.113397	0.13987	0.810734	0.417939	0.469735
PC 30:1	High-protein	0.664663	0.0982587	6.76441	4.09891e-11	2.5667e-10
PC 30:1	Low-protein	-0.389576	0.0948992	-4.10515	4.7845e-05	0.000163419
PC 30:0	Balanced overfeeding	0.595327	0.0620545	9.59362	5.5369e-20	2.42701e-18
PC 30:0	High-carbohydrate	0.37512	0.0649368	5.77669	1.40857e-08	8.23233e-08
PC 30:0	High-fat	-0.327377	0.0645779	-5.06949	5.80071e-07	2.77379e-06
N(6),N(6)-Dimethyl-lysine	Fasting	0.113127	0.0437032	2.58852	0.00994537	0.0153861
PC 30:0	High-protein	0.622358	0.0687458	9.05302	4.01262e-18	4.7969e-17
PC 30:0	Low-protein	-0.192149	0.0665209	-2.88855	0.00405366	0.00943463
PC 31:0	Balanced overfeeding	0.538044	0.057747	9.31726	5.04753e-19	1.65937e-17
PC 31:0	High-carbohydrate	0.126812	0.0604493	2.09782	0.0364681	0.0743497
PC 31:0	High-fat	-0.307036	0.0600195	-5.1156	4.60769e-07	2.24412e-06
N-Acetylalanine	Fasting	0.112228	0.0370704	3.02743	0.00260552	0.00439264
PC 31:0	High-protein	0.695558	0.0639133	10.8828	1.09015e-24	2.60645e-23
PC 31:0	Low-protein	-0.328944	0.0619203	-5.31237	1.69222e-07	8.39723e-07
PC 32:3	Balanced overfeeding	0.580036	0.0749111	7.74299	6.28192e-14	7.86736e-13
PC 32:3	High-carbohydrate	0.318701	0.0787275	4.04815	6.06043e-05	0.000218341
PC 32:3	High-fat	-0.194643	0.0781626	-2.49023	0.0131196	0.0257496
PE 36:4	Fasting	0.112133	0.0449248	2.49602	0.01291	0.0196262
PC 32:3	High-protein	0.544341	0.0829598	6.5615	1.44367e-10	8.62922e-10
PC 32:3	Low-protein	-0.151069	0.0803165	-1.88092	0.0606172	0.0978056
PC 32:2	Balanced overfeeding	0.100927	0.0482484	2.09181	0.0370055	0.0760347
PC 32:2	High-carbohydrate	-0.404547	0.0507163	-7.97668	1.21407e-14	9.67578e-14
PC 32:2	High-fat	0.0261764	0.0504067	0.519305	0.603799	0.693446
Pseudouridine	Fasting	0.111861	0.033534	3.33576	0.000919853	0.00161281
PC 32:2	High-protein	0.132925	0.0532534	2.49608	0.0129081	0.0224823
PC 32:2	Low-protein	-0.173726	0.051835	-3.35152	0.000870251	0.00246103
PC 32:0	Balanced overfeeding	0.111253	0.0338586	3.28582	0.00109495	0.00338791
PC 32:0	High-carbohydrate	0.193251	0.0353633	5.46471	7.62741e-08	4.01202e-07
PC 32:0	High-fat	-0.235985	0.0352245	-6.69946	6.15346e-11	4.49544e-10
1-Methylguanine	Fasting	0.104927	0.0804763	1.30382	0.192949	0.237129
PC 32:0	High-protein	-0.0644589	0.0374834	-1.71967	0.0861683	0.118033
PC 32:0	Low-protein	-0.034072	0.0362784	-0.939182	0.348132	0.431881
PC 33:2	Balanced overfeeding	0.0389154	0.0343204	1.13388	0.257436	0.389114
PC 33:2	High-carbohydrate	-0.429413	0.0360883	-11.899	1.23606e-28	2.23138e-27
PC 33:2	High-fat	0.0656537	0.0358638	1.83064	0.067804	0.112154
7-Methylguanine	Fasting	0.103937	0.0393701	2.63999	0.00857389	0.0133428
PC 33:2	High-protein	0.237737	0.0377717	6.29405	7.24557e-10	3.88895e-09
PC 33:2	Low-protein	-0.195816	0.0368588	-5.3126	1.69018e-07	8.39723e-07
PC 33:1	Balanced overfeeding	0.130627	0.0367926	3.55037	0.000424475	0.0015076
PC 33:1	High-carbohydrate	0.113048	0.0385172	2.93501	0.00350303	0.00894463
PC 33:1	High-fat	-0.437502	0.0382979	-11.4236	9.1498e-27	2.18763e-25
LPE 22:6	Fasting	0.0614099	0.0533412	1.15126	0.250224	0.299778
PC 33:1	High-protein	0.269684	0.04077	6.61476	1.04045e-10	6.36368e-10
PC 33:1	Low-protein	-0.380175	0.0394287	-9.64208	3.74183e-20	7.57e-19
PC 34:4	Balanced overfeeding	0.189281	0.0462977	4.08834	5.13145e-05	0.000207626
PC 34:4	High-carbohydrate	0.0981001	0.0486379	2.01695	0.0442839	0.0869155
PC 34:4	High-fat	-0.208822	0.0483868	-4.31568	1.95108e-05	7.02923e-05
1-Methylguanosine	Fasting	0.0611764	0.0485699	1.25955	0.208472	0.255015
PC 34:4	High-protein	0.181148	0.0511305	3.54286	0.000436409	0.000998048
PC 34:4	Low-protein	-0.271929	0.0497145	-5.46981	7.42417e-08	4.06783e-07
PC 35:2	Balanced overfeeding	-0.00487586	0.0211026	-0.231055	0.817375	0.90147
PC 35:2	High-carbohydrate	-0.177302	0.0221694	-7.99761	1.04604e-14	8.82949e-14
PC 35:2	High-fat	-0.0366569	0.0220354	-1.66355	0.0968873	0.145608
CAR DC5:0	Fasting	0.0520227	0.0522849	0.994983	0.32027	0.37436
PC 35:2	High-protein	0.116808	0.0232219	5.03007	7.05266e-07	2.44059e-06
PC 35:2	Low-protein	-0.168652	0.0226439	-7.44801	4.7501e-13	3.78569e-12
PC 36:3	Balanced overfeeding	-0.0339627	0.018316	-1.85426	0.064344	0.121744
PC 36:3	High-carbohydrate	-0.0860852	0.0193724	-4.4437	1.1103e-05	4.49244e-05
PC 36:3	High-fat	-0.106876	0.0191592	-5.5783	4.16039e-08	2.27955e-07
Cer 18:1;O2/16:0	Fasting	0.0303233	0.0440232	0.688802	0.491297	0.540632
PC 36:3	High-protein	-0.0588201	0.0202481	-2.90498	0.00385058	0.00750149
PC 36:3	Low-protein	0.100059	0.0197457	5.06736	5.86232e-07	2.7049e-06
LPE 16:1	Balanced overfeeding	0.526341	0.0853085	6.16985	1.50488e-09	1.01483e-08
LPE 16:1	High-carbohydrate	1.24795	0.0894138	13.9571	3.84834e-37	3.37372e-35
LPE 16:1	High-fat	-0.706177	0.0888163	-7.95099	1.45705e-14	1.47386e-13
4-Pyridoxic acid	Fasting	0.0270095	0.0657252	0.410945	0.681305	0.722513
LPE 16:1	High-protein	0.301759	0.094647	3.18825	0.00152941	0.00321788
LPE 16:1	Low-protein	-0.251621	0.0915028	-2.74988	0.00619773	0.0135834
LPE 16:0	Balanced overfeeding	0.193431	0.0549399	3.52077	0.00047337	0.0015759
LPE 16:0	High-carbohydrate	0.560539	0.0576726	9.71934	1.99818e-20	2.02123e-19
LPE 16:0	High-fat	-0.415861	0.0573003	-7.25757	1.69944e-12	1.31457e-11
PC P-32:1 or PC O-32:2	Fasting	0.0210103	0.0666064	0.315439	0.752572	0.782318
LPE 16:0	High-protein	-0.169546	0.0610352	-2.77785	0.00569673	0.0107017
LPE 16:0	Low-protein	0.141367	0.0590811	2.39276	0.0171239	0.0336089
LPE 17:0	Balanced overfeeding	0.196166	0.0781943	2.5087	0.0124622	0.0300693
LPE 17:0	High-carbohydrate	0.398115	0.0821041	4.84891	1.70352e-06	7.8601e-06
LPE 17:0	High-fat	-0.400208	0.0816081	-4.90402	1.30636e-06	5.82328e-06
N1-Methyl-2-pyridone-5-carboxamide	Fasting	0.0206185	0.0558933	0.36889	0.71238	0.749424
LPE 17:0	High-protein	-0.0391264	0.0866159	-0.451723	0.651683	0.69691
LPE 17:0	Low-protein	-0.140831	0.0842804	-1.67098	0.0954094	0.147604
LPE 18:3	Balanced overfeeding	0.407574	0.0626232	6.50835	1.99763e-10	1.45938e-09
LPE 18:3	High-carbohydrate	0.822028	0.0657817	12.4963	4.87496e-31	1.60264e-29
LPE 18:3	High-fat	-0.0528764	0.0652382	-0.810513	0.418066	0.516204
LPC 22:6	Fasting	0.0139188	0.0711704	0.195571	0.845033	0.858084
LPE 18:3	High-protein	0.179703	0.0695728	2.58295	0.0101051	0.0180793
LPE 18:3	Low-protein	0.581834	0.067227	8.65477	8.45553e-17	9.26585e-16
LPE 18:2	Balanced overfeeding	0.412413	0.0571454	7.21691	2.22382e-12	1.94955e-11
LPE 18:2	High-carbohydrate	0.526893	0.059973	8.7855	3.14126e-17	2.8488e-16
LPE 18:2	High-fat	0.262865	0.0596285	4.40837	1.29894e-05	4.81156e-05
N-Acetylornithine	Fasting	0.0135157	0.0662356	0.204055	0.838401	0.854649
LPE 18:2	High-protein	0.500064	0.0635616	7.86739	2.63037e-14	2.47067e-13
LPE 18:2	Low-protein	0.734771	0.0614026	11.9664	6.65883e-29	4.37818e-27
LPE 18:1	Balanced overfeeding	0.447479	0.0605702	7.38778	7.12805e-13	6.69528e-12
LPE 18:1	High-carbohydrate	0.58165	0.0636315	9.14091	2.02258e-18	1.89978e-17
LPE 18:1	High-fat	0.0569455	0.0632881	0.899783	0.368709	0.461764
CAR 18:1	Fasting	0.906822	0.0770064	11.7759	3.79911e-28	3.33055e-27
LPE 18:1	High-protein	0.594576	0.0673702	8.82551	2.31536e-17	2.64756e-16
LPE 18:1	Low-protein	1.01918	0.0651544	15.6425	1.69129e-44	2.22404e-42
LPE 18:0	Balanced overfeeding	0.0687137	0.0653654	1.05122	0.29371	0.431825
LPE 18:0	High-carbohydrate	0.239485	0.0686116	3.49044	0.000528913	0.0015989
LPE 18:0	High-fat	-0.321062	0.0681974	-4.70783	3.32265e-06	1.33059e-05
Isoleucine	Fasting	0.425747	0.041412	10.2808	1.90527e-22	1.22216e-21
LPE 18:0	High-protein	-0.242335	0.0722826	-3.3526	0.000866943	0.00191602
LPE 18:0	Low-protein	0.108676	0.070216	1.54774	0.122376	0.183913
LPE 20:4	Balanced overfeeding	0.0223638	0.046376	0.482228	0.629874	0.749579
LPE 20:4	High-carbohydrate	0.0988139	0.0487255	2.02797	0.0431414	0.0853097
LPE 20:4	High-fat	-0.115723	0.0484299	-2.38949	0.0172753	0.0326864
SM 18:1;O2/19:0	Fasting	0.312795	0.0494266	6.32847	5.90451e-10	1.74481e-09
LPE 20:4	High-protein	0.0866514	0.0515982	1.67935	0.093766	0.127774
LPE 20:4	Low-protein	0.261651	0.0498776	5.24586	2.38244e-07	1.16034e-06
LPE 20:3	Balanced overfeeding	0.144712	0.0535013	2.70483	0.00708861	0.0192196
LPE 20:3	High-carbohydrate	0.321297	0.05615	5.72211	1.90327e-08	1.08818e-07
LPE 20:3	High-fat	-0.262596	0.0558128	-4.70494	3.36789e-06	1.33059e-05
CAR 7:0	Fasting	0.285166	0.0694494	4.10609	4.76577e-05	9.56791e-05
LPE 20:3	High-protein	-0.00660415	0.0594258	-0.111133	0.91156	0.922078
LPE 20:3	Low-protein	0.187538	0.0574783	3.26276	0.00118581	0.00321513
LPE 22:6	Balanced overfeeding	-0.0819824	0.0513022	-1.59803	0.110726	0.187877
LPE 22:6	High-carbohydrate	0.0627307	0.0539215	1.16337	0.245284	0.364462
LPE 22:6	High-fat	-0.25119	0.0535277	-4.69271	3.56593e-06	1.37918e-05
N-Acetylisoputreanine	Fasting	0.184645	0.0519283	3.55576	0.000416096	0.000759954
LPE 22:6	High-protein	-0.305736	0.0571037	-5.35405	1.36322e-07	5.35113e-07
LPE 22:6	Low-protein	0.142575	0.0551166	2.58678	0.00999504	0.0205367
LPE 22:5	Balanced overfeeding	0.101078	0.0537666	1.87994	0.060751	0.116624
LPE 22:5	High-carbohydrate	0.241089	0.0563423	4.27901	2.28714e-05	9.1139e-05
LPE 22:5	High-fat	-0.144415	0.0560078	-2.57848	0.0102347	0.0208662
PC P-32:0 or PC O-32:1	Fasting	0.0993355	0.0288488	3.44331	0.000627426	0.00112254
LPE 22:5	High-protein	-0.0827552	0.0597435	-1.38518	0.166673	0.215936
LPE 22:5	Low-protein	0.178956	0.0576164	3.10599	0.00201417	0.00496806
LPE P-18:0 or LPE O-18:1	Balanced overfeeding	0.0351372	0.111432	0.315325	0.752658	0.853229
LPE P-18:0 or LPE O-18:1	High-carbohydrate	-0.109815	0.11707	-0.938033	0.348722	0.480177
LPE P-18:0 or LPE O-18:1	High-fat	-0.247083	0.116335	-2.1239	0.0342137	0.0603906
Choline phosphate	Fasting	0.0983741	0.118239	0.831995	0.405846	0.460075
LPE P-18:0 or LPE O-18:1	High-protein	-0.490196	0.123245	-3.97741	8.09585e-05	0.000202782
LPE P-18:0 or LPE O-18:1	Low-protein	0.0765883	0.119673	0.639982	0.522505	0.616227
PE P-34:2 or PE O-34:3	Balanced overfeeding	0.314887	0.0396763	7.93642	1.61561e-14	2.12453e-13
PE P-34:2 or PE O-34:3	High-carbohydrate	-0.0775151	0.0416912	-1.85927	0.0636301	0.119168
PE P-34:2 or PE O-34:3	High-fat	0.60624	0.0414326	14.632	4.72409e-40	4.14146e-38
CAR 26:0	Fasting	0.0902562	0.0448568	2.0121	0.0447948	0.0626651
PE P-34:2 or PE O-34:3	High-protein	0.337639	0.0439298	7.68588	9.3365e-14	8.46724e-13
PE P-34:2 or PE O-34:3	Low-protein	0.171058	0.0426012	4.01533	6.93559e-05	0.000233854
PE P-34:1 or PE O-34:2	Balanced overfeeding	0.226167	0.0401865	5.62794	3.18191e-08	1.78051e-07
PE P-34:1 or PE O-34:2	High-carbohydrate	-0.0234904	0.0419851	-0.559495	0.576097	0.697551
PE P-34:1 or PE O-34:2	High-fat	0.461699	0.0417267	11.0648	2.21385e-25	4.15888e-24
PC P-34:0 or PC O-34:1	Fasting	0.0869689	0.0329206	2.64178	0.00852943	0.0133428
PE P-34:1 or PE O-34:2	High-protein	0.290002	0.044317	6.54381	1.60886e-10	9.19848e-10
PE P-34:1 or PE O-34:2	Low-protein	0.111482	0.0429733	2.59421	0.00978456	0.0204233
PE P-34:0 or PE O-34:1	Balanced overfeeding	0.337939	0.0604846	5.58719	3.96594e-08	2.08608e-07
PE P-34:0 or PE O-34:1	High-carbohydrate	0.086265	0.0631906	1.36516	0.172874	0.271463
PE P-34:0 or PE O-34:1	High-fat	0.706879	0.0630318	11.2146	5.89383e-26	1.19237e-24
FAPy-adenine	Fasting	0.0867142	0.0475653	1.82305	0.0689469	0.09299
PE P-34:0 or PE O-34:1	High-protein	0.540743	0.0666175	8.11712	4.44439e-15	4.87031e-14
PE P-34:0 or PE O-34:1	Low-protein	0.0369088	0.0650056	0.567779	0.570463	0.655161
PE P-35:2 or PE O-35:3	Balanced overfeeding	0.376183	0.0500907	7.51004	3.11935e-13	3.41829e-12
PE P-35:2 or PE O-35:3	High-carbohydrate	-0.236079	0.05281	-4.47034	9.85658e-06	4.13473e-05
PE P-35:2 or PE O-35:3	High-fat	0.589007	0.0524766	11.2242	5.41539e-26	1.18687e-24
SM 18:1;O2/14:0	Fasting	0.0786865	0.0374411	2.10161	0.0361332	0.0522144
PE P-35:2 or PE O-35:3	High-protein	0.394966	0.0555498	7.11012	4.48157e-12	3.46663e-11
PE P-35:2 or PE O-35:3	Low-protein	0.23232	0.0538533	4.31395	1.96581e-05	7.38584e-05
PE P-36:4 or PE O-36:5	Balanced overfeeding	0.206276	0.0388505	5.30949	1.71758e-07	8.06648e-07
PE P-36:4 or PE O-36:5	High-carbohydrate	0.0563862	0.0407748	1.38287	0.167379	0.266792
PE P-36:4 or PE O-36:5	High-fat	0.400966	0.0405509	9.88798	5.0251e-21	7.34223e-20
PC O-32:0	Fasting	0.0767675	0.0373682	2.05436	0.0405082	0.0575873
PE P-36:4 or PE O-36:5	High-protein	0.0764544	0.0431103	1.77346	0.0768165	0.108036
PE P-36:4 or PE O-36:5	Low-protein	-0.0833285	0.0417472	-1.99602	0.0465229	0.0769529
PE P-36:2 or PE O-36:3	Balanced overfeeding	0.272486	0.0375996	7.24706	1.82199e-12	1.65235e-11
PE P-36:2 or PE O-36:3	High-carbohydrate	-0.151292	0.0395877	-3.8217	0.000150841	0.00052199
PE P-36:2 or PE O-36:3	High-fat	0.488697	0.0394111	12.4	1.20125e-30	3.94911e-29
Choline	Fasting	0.074961	0.0434527	1.72512	0.0851807	0.113144
PE P-36:2 or PE O-36:3	High-protein	0.293265	0.0415676	7.05512	6.40945e-12	4.68246e-11
PE P-36:2 or PE O-36:3	Low-protein	0.22401	0.0403864	5.54666	4.93072e-08	2.88173e-07
PE P-38:6 or PE O-38:7	Balanced overfeeding	0.0224054	0.0214826	1.04295	0.29752	0.434082
PE P-38:6 or PE O-38:7	High-carbohydrate	-0.0458994	0.0225634	-2.03424	0.042503	0.084684
PE P-38:6 or PE O-38:7	High-fat	0.195646	0.0224341	8.7209	5.13045e-17	6.13322e-16
Targinine	Fasting	0.0748913	0.0455997	1.64236	0.101201	0.132693
PE P-38:6 or PE O-38:7	High-protein	-0.0147433	0.0238631	-0.617826	0.536997	0.595908
PE P-38:6 or PE O-38:7	Low-protein	-0.101145	0.0230935	-4.37981	1.47359e-05	5.69932e-05
PE P-38:5 or PE O-38:6	Balanced overfeeding	0.160087	0.0296513	5.399	1.07806e-07	5.34961e-07
PE P-38:5 or PE O-38:6	High-carbohydrate	0.0564327	0.0310254	1.81892	0.0695766	0.126197
PE P-38:5 or PE O-38:6	High-fat	0.402123	0.0308835	13.0207	3.40127e-33	1.2779e-31
Asparagine	Fasting	0.0608543	0.052919	1.14995	0.250764	0.299778
PE P-38:5 or PE O-38:6	High-protein	0.108367	0.0328116	3.30272	0.00103252	0.00224424
PE P-38:5 or PE O-38:6	Low-protein	-0.0462506	0.0317954	-1.45463	0.146456	0.213988
PE P-38:4 or PE O-38:5	Balanced overfeeding	0.214315	0.0357534	5.99427	4.14609e-09	2.53586e-08
PE P-38:4 or PE O-38:5	High-carbohydrate	-0.0635928	0.0374137	-1.69972	0.0898622	0.155485
PE P-38:4 or PE O-38:5	High-fat	0.283272	0.0372128	7.61222	1.55148e-13	1.40703e-12
Hexose	Fasting	0.0597781	0.0455519	1.31231	0.190073	0.234692
PE P-38:4 or PE O-38:5	High-protein	0.0462088	0.0394672	1.17082	0.242282	0.301991
PE P-38:4 or PE O-38:5	Low-protein	-0.019906	0.0383186	-0.519487	0.603672	0.690286
PE P-39:6 or PE O-39:7	Balanced overfeeding	0.0615814	0.0277571	2.21858	0.0270049	0.0607032
PE P-39:6 or PE O-39:7	High-carbohydrate	-0.152696	0.0291022	-5.24689	2.36988e-07	1.176e-06
PE P-39:6 or PE O-39:7	High-fat	0.0805347	0.0289232	2.78444	0.00558414	0.0121374
Serine	Fasting	0.0486511	0.0882711	0.551155	0.581796	0.6271
PE P-39:6 or PE O-39:7	High-protein	-0.0557438	0.0307206	-1.81455	0.0702478	0.101512
PE P-39:6 or PE O-39:7	Low-protein	-0.11669	0.0298428	-3.91016	0.000106191	0.000340589
PE P-40:6 or PE O-40:7	Balanced overfeeding	0.053361	0.0290825	1.83481	0.0671818	0.124424
PE P-40:6 or PE O-40:7	High-carbohydrate	-0.156115	0.030459	-5.12542	4.38626e-07	2.13627e-06
PE P-40:6 or PE O-40:7	High-fat	0.119385	0.0302927	3.94105	9.37928e-05	0.000290206
PC P-38:3 or PC O-38:4	Fasting	0.0429283	0.0226983	1.89125	0.0592215	0.0811212
PE P-40:6 or PE O-40:7	High-protein	-0.0639521	0.0321026	-1.99212	0.0469516	0.0726369
PE P-40:6 or PE O-40:7	Low-protein	-0.0734776	0.0311486	-2.35894	0.0187462	0.0365204
PE 34:2	Balanced overfeeding	0.182782	0.0525444	3.47861	0.000552181	0.0018153
PE 34:2	High-carbohydrate	0.649337	0.0551957	11.7643	4.2249e-28	6.94469e-27
PE 34:2	High-fat	-0.172892	0.0548594	-3.15154	0.00173062	0.00425378
SM 18:1;O2/18:3	Fasting	0.0416317	0.0203058	2.05024	0.0409101	0.057846
PE 34:2	High-protein	0.174943	0.058287	3.00141	0.00283415	0.0057337
PE 34:2	Low-protein	-0.177822	0.0564528	-3.14993	0.00173998	0.00444286
PE 34:1	Balanced overfeeding	0.230707	0.0653198	3.53196	0.000454303	0.00155171
PE 34:1	High-carbohydrate	0.752398	0.0685666	10.9732	4.94759e-25	6.84851e-24
PE 34:1	High-fat	-0.497164	0.0681606	-7.29402	1.33408e-12	1.06322e-11
Cer 18:1;O2/18:0	Fasting	0.0413752	0.0491654	0.84155	0.400479	0.455957
PE 34:1	High-protein	0.203434	0.0726382	2.80065	0.00531576	0.0101308
PE 34:1	Low-protein	-0.256044	0.0702003	-3.64734	0.000295415	0.00091405
PE 36:4	Balanced overfeeding	-0.0354785	0.0432977	-0.819409	0.412979	0.55415
PE 36:4	High-carbohydrate	0.363711	0.0454988	7.99387	1.07431e-14	8.82949e-14
PE 36:4	High-fat	-0.370221	0.0452223	-8.18669	2.68899e-15	2.82882e-14
Cer 18:1;O2/14:0	Fasting	0.0379833	0.081079	0.468472	0.63967	0.681106
PE 36:4	High-protein	0.0242269	0.0482093	0.502535	0.615533	0.674521
PE 36:4	Low-protein	-0.203974	0.0465577	-4.38109	1.46526e-05	5.69932e-05
PE 36:3	Balanced overfeeding	0.148664	0.0601334	2.47224	0.0137894	0.0329692
PE 36:3	High-carbohydrate	0.352732	0.0632616	5.57577	4.21728e-08	2.31072e-07
PE 36:3	High-fat	0.0751013	0.0628435	1.19505	0.232685	0.313826
PC 32:0	Fasting	0.0367633	0.0349406	1.05217	0.293278	0.346986
PE 36:3	High-protein	0.383982	0.0666405	5.76199	1.52786e-08	7.44122e-08
PE 36:3	Low-protein	0.646248	0.0646945	9.98923	2.17808e-21	4.77362e-20
PE 36:2	Balanced overfeeding	0.205799	0.0547104	3.76161	0.000190721	0.00072695
PE 36:2	High-carbohydrate	0.413601	0.0574522	7.19905	2.50164e-12	1.82759e-11
PE 36:2	High-fat	0.060215	0.0571138	1.0543	0.292302	0.381469
LPE 22:5	Fasting	0.00595141	0.055809	0.106639	0.915122	0.922135
PE 36:2	High-protein	0.373927	0.060744	6.15578	1.63367e-09	8.4246e-09
PE 36:2	Low-protein	0.175279	0.0587934	2.98128	0.00302343	0.00716363
PE 38:6	Balanced overfeeding	-0.269679	0.0453993	-5.94015	5.63921e-09	3.37071e-08
PE 38:6	High-carbohydrate	0.0690764	0.0477085	1.44789	0.148333	0.239335
PE 38:6	High-fat	-0.45021	0.0474184	-9.49441	1.23003e-19	1.70262e-18
GlcCer 18:2;O2/22:0	Fasting	0.0051687	0.0525485	0.0983604	0.921689	0.925207
PE 38:6	High-protein	-0.322934	0.0503339	-6.41583	3.49872e-10	1.91701e-09
PE 38:6	Low-protein	-0.460385	0.0487898	-9.43609	1.96166e-19	3.22447e-18
PE 38:4	Balanced overfeeding	-0.228111	0.059418	-3.8391	0.000140854	0.000544773
PE 38:4	High-carbohydrate	-0.0675345	0.0624264	-1.08183	0.279899	0.40226
PE 38:4	High-fat	-0.369153	0.062052	-5.94909	5.36082e-09	3.35689e-08
Methionine	Fasting	0.00157378	0.0412347	0.0381664	0.969572	0.969572
PE 38:4	High-protein	-0.0973837	0.0661024	-1.47323	0.141377	0.186845
PE 38:4	Low-protein	-0.3226	0.0639386	-5.04547	6.53501e-07	2.96329e-06
PE 40:6	Balanced overfeeding	-0.264102	0.0494821	-5.33733	1.48697e-07	7.11042e-07
PE 40:6	High-carbohydrate	0.0326426	0.051989	0.627876	0.530398	0.657994
PE 40:6	High-fat	-0.436346	0.0516943	-8.44089	4.17783e-16	4.5782e-15
PC P-38:4 or PC O-38:5	Fasting	-0.00455615	0.0223002	-0.20431	0.838202	0.854649
PE 40:6	High-protein	-0.269523	0.0549684	-4.90323	1.31136e-06	4.36567e-06
PE 40:6	Low-protein	-0.413198	0.0531892	-7.76846	5.26079e-14	4.771e-13
7-Methylguanine	Balanced overfeeding	-0.0013363	0.0378231	-0.0353303	0.971832	0.998096
7-Methylguanine	High-carbohydrate	-0.00797568	0.0397964	-0.200412	0.841247	0.895741
7-Methylguanine	High-fat	-0.0680619	0.0395231	-1.72208	0.0857306	0.131855
LPC 22:5	Fasting	-0.010793	0.0656372	-0.164434	0.869462	0.879494
7-Methylguanine	High-protein	-0.0506303	0.0418606	-1.2095	0.227096	0.285771
7-Methylguanine	Low-protein	0.0198456	0.0408783	0.485481	0.627567	0.70837
1-Methylguanine	Balanced overfeeding	0.00582742	0.0776692	0.0750288	0.940225	0.985176
1-Methylguanine	High-carbohydrate	0.0203799	0.0812213	0.250919	0.80199	0.875596
1-Methylguanine	High-fat	0.0948465	0.0811976	1.16809	0.243376	0.324948
LPC 24:0	Fasting	-0.012056	0.0461899	-0.26101	0.794202	0.822343
1-Methylguanine	High-protein	0.0553609	0.0854039	0.648224	0.517165	0.583752
1-Methylguanine	Low-protein	-0.027413	0.0837412	-0.327354	0.74355	0.804748
1-Methyladenosine	Balanced overfeeding	-0.0586477	0.0610688	-0.960355	0.337383	0.477053
1-Methyladenosine	High-carbohydrate	-0.0535878	0.064144	-0.83543	0.403911	0.539232
1-Methyladenosine	High-fat	0.0933412	0.0637446	1.4643	0.143798	0.206661
SM 18:1;O2/14:1	Fasting	-0.0127245	0.0378875	-0.335849	0.737139	0.772381
1-Methyladenosine	High-protein	0.0226031	0.0676628	0.334055	0.738491	0.770726
1-Methyladenosine	Low-protein	-0.137022	0.0658028	-2.08232	0.037868	0.0642534
1-Methylguanosine	Balanced overfeeding	0.0519137	0.0467692	1.11	0.267583	0.399854
1-Methylguanosine	High-carbohydrate	0.0216313	0.0489944	0.441505	0.659056	0.763575
1-Methylguanosine	High-fat	-0.0666515	0.048703	-1.36853	0.171817	0.240361
Tyrosine	Fasting	-0.0186791	0.0398636	-0.468574	0.639597	0.681106
1-Methylguanosine	High-protein	-0.0300514	0.0525333	-0.572045	0.567572	0.627191
1-Methylguanosine	Low-protein	0.124557	0.0500371	2.4893	0.0131535	0.0266105
N2,N2-Dimethylguanosine	Balanced overfeeding	-0.0652407	0.03071	-2.12441	0.0341707	0.0729491
N2,N2-Dimethylguanosine	High-carbohydrate	-0.0430989	0.0322755	-1.33534	0.182427	0.280575
N2,N2-Dimethylguanosine	High-fat	-0.131677	0.0320781	-4.10489	4.78973e-05	0.000159501
PE P-38:6 or PE O-38:7	Fasting	-0.0204359	0.0223379	-0.914853	0.36075	0.416129
N2,N2-Dimethylguanosine	High-protein	-0.149527	0.034094	-4.38574	1.43553e-05	4.24206e-05
N2,N2-Dimethylguanosine	Low-protein	0.0537299	0.0330188	1.62725	0.104372	0.159591
Xanthine	Balanced overfeeding	-0.342107	0.0704967	-4.85281	1.67195e-06	7.45295e-06
Xanthine	High-carbohydrate	-0.30793	0.0739809	-4.16229	3.76467e-05	0.000145604
Xanthine	High-fat	-0.35704	0.0736176	-4.84993	1.69521e-06	7.30887e-06
3-Dehydroxycarnitine	Fasting	-0.0216125	0.0307062	-0.703847	0.481886	0.532504
Xanthine	High-protein	-0.837891	0.0781166	-10.7262	4.24902e-24	8.81645e-23
Xanthine	Low-protein	-0.213232	0.0757082	-2.8165	0.00506468	0.0115827
Uric acid	Balanced overfeeding	-0.0585917	0.0334098	-1.75373	0.0801456	0.145368
Uric acid	High-carbohydrate	-0.185323	0.0351073	-5.27877	2.01233e-07	1.01777e-06
Uric acid	High-fat	-0.0599185	0.0348899	-1.71736	0.0865891	0.132401
N-palmitoyl glutamine	Fasting	-0.0243458	0.0753723	-0.323007	0.746837	0.779437
Uric acid	High-protein	-0.200354	0.0369433	-5.42327	9.49121e-08	3.9003e-07
Uric acid	Low-protein	-0.0146343	0.0358834	-0.407829	0.68359	0.755395
FAPy-adenine	Balanced overfeeding	-0.00219682	0.0456402	-0.0481335	0.961631	0.998096
FAPy-adenine	High-carbohydrate	-0.0107075	0.0479787	-0.223171	0.823502	0.884027
FAPy-adenine	High-fat	-0.0859878	0.0476686	-1.80387	0.0719092	0.116741
1-DeoxyCer 18:0;O2/24:1	Fasting	-0.0262109	0.0643891	-0.40707	0.684147	0.722613
FAPy-adenine	High-protein	-0.119377	0.0505586	-2.36115	0.0186362	0.0316214
FAPy-adenine	Low-protein	0.0621369	0.0489865	1.26845	0.205282	0.282665
Ectoine	Balanced overfeeding	0.875015	0.142533	6.13903	1.80094e-09	1.18412e-08
Ectoine	High-carbohydrate	0.669453	0.14979	4.46926	9.9045e-06	4.13473e-05
Ectoine	High-fat	0.812221	0.148892	5.45511	8.02474e-08	4.22101e-07
PC 36:3	Fasting	-0.0270289	0.0190208	-1.42102	0.155991	0.196295
Ectoine	High-protein	-1.10437	0.158243	-6.97893	1.0485e-11	7.45286e-11
Ectoine	Low-protein	-1.46456	0.153272	-9.5553	7.54124e-20	1.41668e-18
Pseudouridine	Balanced overfeeding	-0.0307412	0.0322644	-0.95279	0.341199	0.479868
Pseudouridine	High-carbohydrate	-0.098655	0.0339458	-2.90625	0.0038352	0.00969864
Pseudouridine	High-fat	-0.134801	0.0337911	-3.98925	7.71497e-05	0.000247444
N-Acetylcadaverine	Fasting	-0.0296373	0.116669	-0.254029	0.799587	0.824672
Pseudouridine	High-protein	-0.154815	0.0356656	-4.34072	1.74921e-05	4.89406e-05
Pseudouridine	Low-protein	0.0487268	0.0346745	1.40526	0.160621	0.232107
Ribothymidine	Balanced overfeeding	0.181501	0.0687531	2.63989	0.00857635	0.022535
Ribothymidine	High-carbohydrate	0.0963608	0.0726453	1.32646	0.18535	0.283413
Ribothymidine	High-fat	0.0230111	0.0722849	0.318339	0.750373	0.825724
Lauroyl diethanolamide	Fasting	-0.031083	0.127856	-0.243108	0.80803	0.830125
Ribothymidine	High-protein	0.0672168	0.0759489	0.885027	0.376607	0.44616
Ribothymidine	Low-protein	0.171684	0.0738105	2.32601	0.0204535	0.0392647
N4-Acetylcytidine	Balanced overfeeding	-0.131455	0.0386005	-3.40552	0.000718519	0.00227675
N4-Acetylcytidine	High-carbohydrate	-0.182879	0.0405641	-4.50841	8.30636e-06	3.64095e-05
N4-Acetylcytidine	High-fat	-0.135835	0.0403115	-3.36963	0.000816344	0.00208445
Cer 18:1;O2/23:0	Fasting	-0.0332165	0.0596628	-0.556738	0.577979	0.625549
N4-Acetylcytidine	High-protein	-0.290927	0.0429154	-6.77909	3.73787e-11	2.39771e-10
N4-Acetylcytidine	Low-protein	0.113747	0.0415518	2.73747	0.00643248	0.0139813
Cytosine	Balanced overfeeding	-0.0182604	0.0461978	-0.395264	0.692832	0.809843
Cytosine	High-carbohydrate	-0.0845786	0.0485522	-1.74201	0.0821774	0.144084
Cytosine	High-fat	-0.0290891	0.0482732	-0.602592	0.547078	0.642397
Cer 18:1;O2/24:1	Fasting	-0.0337626	0.0407732	-0.828059	0.408068	0.460609
Cytosine	High-protein	-0.100931	0.0510356	-1.97766	0.0485656	0.0746944
Cytosine	Low-protein	0.00308289	0.0496243	0.0621247	0.950491	0.972681
Thiamine	Balanced overfeeding	0.21837	0.0794421	2.7488	0.00621778	0.0172134
Thiamine	High-carbohydrate	0.29045	0.0835256	3.47738	0.00055466	0.00165768
Thiamine	High-fat	0.0515162	0.0832445	0.618855	0.53632	0.63537
PE 34:2	Fasting	-0.03489	0.0545259	-0.63988	0.52257	0.57265
Thiamine	High-protein	0.222024	0.0883623	2.51265	0.0123253	0.0217554
Thiamine	Low-protein	-0.171632	0.0859654	-1.99653	0.0464681	0.0769529
Glycine	Balanced overfeeding	-0.0191368	0.0472237	-0.405238	0.685492	0.804841
Glycine	High-carbohydrate	-0.0962444	0.0496239	-1.93948	0.0530569	0.101854
Glycine	High-fat	-0.202494	0.0493308	-4.10482	4.79109e-05	0.000159501
Betaine	Fasting	-0.0368034	0.0306872	-1.19931	0.231029	0.281299
Glycine	High-protein	-0.336969	0.0523232	-6.44014	3.0215e-10	1.69075e-09
Glycine	Low-protein	0.13151	0.050749	2.59137	0.00986454	0.0204281
Alanine	Balanced overfeeding	0.0282023	0.0402831	0.700102	0.484219	0.609328
Alanine	High-carbohydrate	0.0833239	0.0424077	1.96483	0.0500382	0.0974818
Alanine	High-fat	-0.102388	0.0420156	-2.43689	0.0151939	0.0289565
Acisoga	Fasting	-0.0386767	0.0548729	-0.704842	0.481267	0.532504
Alanine	High-protein	-0.187199	0.0446644	-4.19123	3.33059e-05	8.67273e-05
Alanine	Low-protein	0.392355	0.0433244	9.05623	3.91397e-18	4.92745e-17
Dimethylglycine	Balanced overfeeding	-0.054817	0.0581709	-0.942345	0.346513	0.484749
Dimethylglycine	High-carbohydrate	-0.330286	0.0613175	-5.38648	1.15108e-07	5.93594e-07
Dimethylglycine	High-fat	-0.185753	0.0607255	-3.05889	0.00235184	0.00557238
PE P-39:6 or PE O-39:7	Fasting	-0.040517	0.0289195	-1.40103	0.161883	0.201778
Dimethylglycine	High-protein	-0.379234	0.0645457	-5.87543	8.12267e-09	4.03068e-08
Dimethylglycine	Low-protein	-0.32498	0.062645	-5.18765	3.20458e-07	1.53237e-06
Serine	Balanced overfeeding	-0.155711	0.0850112	-1.83165	0.0676523	0.124424
Serine	High-carbohydrate	-0.279779	0.0894916	-3.12631	0.00188276	0.00515797
Serine	High-fat	-0.102298	0.0888188	-1.15176	0.250022	0.330431
PC P-36:3 or PC O-36:4	Fasting	-0.0423398	0.0277351	-1.52658	0.127556	0.163645
Serine	High-protein	-0.206846	0.0942576	-2.19448	0.0287026	0.0465975
Serine	Low-protein	-0.0947459	0.0915792	-1.03458	0.301411	0.388626
Proline	Balanced overfeeding	0.236567	0.035287	6.7041	5.97813e-11	4.49214e-10
Proline	High-carbohydrate	0.352921	0.0371526	9.49923	1.18342e-19	1.15274e-18
Proline	High-fat	0.113096	0.036858	3.06843	0.0022795	0.00545007
CAR 4:0	Fasting	-0.0516874	0.0589686	-0.876524	0.381205	0.437803
Proline	High-protein	0.437721	0.0392123	11.1628	9.32499e-26	2.72497e-24
Proline	Low-protein	-0.0120199	0.0380253	-0.316104	0.752067	0.807321
Guanidoacetic acid	Balanced overfeeding	-0.0128249	0.0485255	-0.264291	0.791675	0.888152
Guanidoacetic acid	High-carbohydrate	0.0165583	0.050983	0.324782	0.745495	0.830784
Guanidoacetic acid	High-fat	-0.270408	0.0507062	-5.33284	1.52204e-07	7.69803e-07
Histidine	Fasting	-0.052019	0.0691301	-0.75248	0.452149	0.503878
Guanidoacetic acid	High-protein	-0.380096	0.0537432	-7.07245	5.72736e-12	4.3037e-11
Guanidoacetic acid	Low-protein	0.214155	0.0521438	4.107	4.74781e-05	0.000163419
Betaine	Balanced overfeeding	0.0259011	0.0295984	0.875084	0.381987	0.525982
Betaine	High-carbohydrate	-0.157244	0.0311682	-5.045	6.55036e-07	3.13227e-06
Betaine	High-fat	-0.122965	0.0309022	-3.97917	8.03822e-05	0.000254705
Alanine	Fasting	-0.0564137	0.0417461	-1.35135	0.177249	0.219889
Betaine	High-protein	-0.36708	0.0327328	-11.2145	5.90264e-26	1.94049e-24
Betaine	Low-protein	-0.00418844	0.0318433	-0.131533	0.895412	0.927756
Valine	Balanced overfeeding	0.180631	0.031907	5.66116	2.65643e-08	1.51878e-07
Valine	High-carbohydrate	0.136672	0.0335029	4.07941	5.32543e-05	0.000194526
Valine	High-fat	0.36607	0.0332986	10.9935	4.14081e-25	7.26022e-24
Creatinine	Fasting	-0.0575108	0.0925769	-0.621222	0.534763	0.583579
Valine	High-protein	0.591464	0.0354492	16.6848	3.56711e-49	9.3815e-47
Valine	Low-protein	-0.379017	0.0343046	-11.0486	2.55343e-25	1.00685e-23
Threonine	Balanced overfeeding	0.133937	0.0877763	1.52589	0.127728	0.212611
Threonine	High-carbohydrate	0.0412223	0.0923969	0.446144	0.655704	0.763054
Threonine	High-fat	0.0846857	0.091717	0.923337	0.356318	0.452166
Glutamine	Fasting	-0.0585116	0.0416531	-1.40473	0.160778	0.201355
Threonine	High-protein	0.0152971	0.0974407	0.156989	0.875323	0.892287
Threonine	Low-protein	-0.21683	0.0943996	-2.29694	0.0220727	0.0417635
N-Methyl-proline	Balanced overfeeding	0.969163	0.111976	8.6551	8.43418e-17	1.58442e-15
N-Methyl-proline	High-carbohydrate	0.0784894	0.117719	0.666753	0.505266	0.638869
N-Methyl-proline	High-fat	-0.117521	0.117046	-1.00406	0.315881	0.407239
Retinol	Fasting	-0.0587706	0.050195	-1.17085	0.24227	0.292279
N-Methyl-proline	High-protein	-0.998047	0.123715	-8.06733	6.35593e-15	6.68644e-14
N-Methyl-proline	Low-protein	-0.216372	0.120084	-1.80184	0.0722278	0.114433
Pipecolic acid	Balanced overfeeding	0.464146	0.0756769	6.13326	1.8624e-09	1.19466e-08
Pipecolic acid	High-carbohydrate	0.854777	0.0795258	10.7484	3.5042e-24	4.3886e-23
Pipecolic acid	High-fat	-0.676588	0.0790836	-8.55535	1.78302e-16	2.03884e-15
PC P-38:5 or PC O-38:6	Fasting	-0.0628443	0.02552	-2.46254	0.0141626	0.0214067
Pipecolic acid	High-protein	0.989104	0.0842322	11.7426	5.14599e-28	2.70679e-26
Pipecolic acid	Low-protein	-0.0406664	0.0814153	-0.499493	0.617672	0.700205
Hydroxyproline	Balanced overfeeding	0.565833	0.0564065	10.0314	1.53584e-21	1.0347e-19
Hydroxyproline	High-carbohydrate	-0.371534	0.0592791	-6.26754	8.4771e-10	5.30828e-09
Hydroxyproline	High-fat	0.335064	0.0589165	5.6871	2.3058e-08	1.31832e-07
Glu-Gln	Fasting	-0.0679699	0.0680872	-0.998278	0.318672	0.374155
Hydroxyproline	High-protein	0.580156	0.0626655	9.25798	8.06442e-19	1.00997e-17
Hydroxyproline	Low-protein	-0.636816	0.0606575	-10.4985	3.00325e-23	8.77618e-22
N-Acetylalanine	Balanced overfeeding	0.0464978	0.035565	1.3074	0.191732	0.29662
N-Acetylalanine	High-carbohydrate	-0.0169942	0.03729	-0.455732	0.648799	0.758374
N-Acetylalanine	High-fat	0.00251699	0.0371024	0.067839	0.945943	0.953192
PE P-40:6 or PE O-40:7	Fasting	-0.0693751	0.0301558	-2.30055	0.0218654	0.0324892
N-Acetylalanine	High-protein	-0.0309418	0.0393132	-0.78706	0.431654	0.504583
N-Acetylalanine	Low-protein	0.0146454	0.0381366	0.384026	0.701137	0.76833
Creatine	Balanced overfeeding	0.178339	0.063815	2.79463	0.00541399	0.0151476
Creatine	High-carbohydrate	-0.0750643	0.0665023	-1.12875	0.259595	0.383353
Creatine	High-fat	0.24671	0.0665157	3.70904	0.000233573	0.000682551
Methionine sulfoxide	Fasting	-0.0719996	0.120154	-0.599229	0.549316	0.596984
Creatine	High-protein	0.261268	0.0705419	3.70373	0.000238377	0.000569938
Creatine	Low-protein	-0.573595	0.0680622	-8.42751	4.61262e-16	4.85248e-15
Leucine	Balanced overfeeding	0.0168201	0.0373718	0.450075	0.652869	0.769976
Leucine	High-carbohydrate	-0.0329473	0.0393022	-0.838307	0.402296	0.539232
Leucine	High-fat	0.155773	0.039041	3.98998	7.69234e-05	0.000247444
Lysine	Fasting	-0.0863224	0.055223	-1.56316	0.118705	0.153037
Leucine	High-protein	0.280446	0.0413383	6.78417	3.62018e-11	2.38027e-10
Leucine	Low-protein	-0.213653	0.0401484	-5.32159	1.61338e-07	8.31996e-07
Isoleucine	Balanced overfeeding	0.0733597	0.0398495	1.84092	0.06628	0.124424
Isoleucine	High-carbohydrate	-0.0172901	0.0419576	-0.412085	0.68047	0.773333
Isoleucine	High-fat	0.2433	0.0416362	5.84348	9.71432e-09	5.94155e-08
Cytosine	Fasting	-0.0902523	0.0480318	-1.87901	0.0608776	0.0829575
Isoleucine	High-protein	0.317612	0.0441266	7.19774	2.52334e-12	2.07387e-11
Isoleucine	Low-protein	-0.083998	0.0428486	-1.96034	0.0505614	0.0831103
Asparagine	Balanced overfeeding	-0.0403043	0.0509916	-0.790409	0.429698	0.559458
Asparagine	High-carbohydrate	-0.0566768	0.0535942	-1.05752	0.290833	0.415701
Asparagine	High-fat	-0.0209572	0.0532545	-0.393529	0.694112	0.776814
Imidazoleacetic acid	Fasting	-0.0920944	0.0876982	-1.05013	0.294213	0.346986
Asparagine	High-protein	-0.130889	0.0565409	-2.31494	0.0210574	0.0352745
Asparagine	Low-protein	0.101483	0.0548105	1.85152	0.064738	0.103818
Ornithine	Balanced overfeeding	0.0684629	0.0733318	0.933605	0.350999	0.488428
Ornithine	High-carbohydrate	-0.105365	0.0772775	-1.36347	0.173406	0.271463
Ornithine	High-fat	0.162992	0.0765938	2.128	0.0338704	0.0601886
Carnitine	Fasting	-0.0936876	0.0287523	-3.25844	0.00120362	0.00208259
Ornithine	High-protein	0.355696	0.0812178	4.37953	1.47535e-05	4.26392e-05
Ornithine	Low-protein	-0.246074	0.0789579	-3.11652	0.00194506	0.0048719
Homocysteine	Balanced overfeeding	0.156525	0.0719293	2.1761	0.0300583	0.0659762
Homocysteine	High-carbohydrate	0.784107	0.0753524	10.4059	6.61161e-23	7.90388e-22
Homocysteine	High-fat	0.067139	0.0750643	0.894419	0.371567	0.463139
Cer 18:1;O2/23:1	Fasting	-0.104573	0.0508144	-2.05794	0.0401615	0.0575873
Homocysteine	High-protein	0.853733	0.079679	10.7146	4.69317e-24	8.81645e-23
Homocysteine	Low-protein	0.338577	0.077114	4.39061	1.40508e-05	5.59902e-05
Proline betaine	Balanced overfeeding	0.506138	0.0803393	6.30001	6.99378e-10	4.97125e-09
Proline betaine	High-carbohydrate	-0.0927514	0.0842868	-1.10043	0.271724	0.39702
Proline betaine	High-fat	-0.446801	0.0838864	-5.32627	1.57477e-07	7.81441e-07
Tryptophan	Fasting	-0.1072	0.0403078	-2.65954	0.00809906	0.0128316
Proline betaine	High-protein	-0.951956	0.0888193	-10.7179	4.56322e-24	8.81645e-23
Proline betaine	Low-protein	0.106717	0.0861271	1.23906	0.215958	0.295818
4-Acetamidobutanoic acid	Balanced overfeeding	0.110135	0.0341629	3.22381	0.00135532	0.00414477
4-Acetamidobutanoic acid	High-carbohydrate	0.00595635	0.0358303	0.166238	0.868043	0.915697
4-Acetamidobutanoic acid	High-fat	-0.130158	0.0356647	-3.64949	0.000293019	0.000828646
4-Acetamidobutanoic acid	Fasting	-0.114061	0.0354741	-3.21533	0.0013951	0.00239812
4-Acetamidobutanoic acid	High-protein	-0.121374	0.0380052	-3.19363	0.00150184	0.00318535
4-Acetamidobutanoic acid	Low-protein	-0.0662215	0.0367393	-1.80247	0.0721287	0.114433
Glutamine	Balanced overfeeding	-0.0517589	0.040214	-1.28709	0.198713	0.305624
Glutamine	High-carbohydrate	-0.0569973	0.0421454	-1.35239	0.176916	0.27532
Glutamine	High-fat	-0.070293	0.04201	-1.67324	0.0949621	0.143535
Cer 18:1;O2/24:2	Fasting	-0.114941	0.049092	-2.34133	0.0196431	0.0293531
Glutamine	High-protein	-0.0993437	0.0449897	-2.20814	0.027729	0.0452965
Glutamine	Low-protein	0.098859	0.0430988	2.29377	0.0222554	0.0418083
Lysine	Balanced overfeeding	-0.139969	0.0531765	-2.63216	0.00877094	0.0226153
Lysine	High-carbohydrate	-0.1716	0.0560326	-3.0625	0.00232424	0.00617449
Lysine	High-fat	-0.0127205	0.0555992	-0.22879	0.819134	0.879316
PE 34:1	Fasting	-0.115328	0.0676416	-1.70498	0.0888754	0.117458
Lysine	High-protein	-0.0603014	0.059005	-1.02197	0.307333	0.375947
Lysine	Low-protein	-0.184693	0.0572392	-3.22669	0.00134208	0.00352968
Methionine	Balanced overfeeding	-0.0519897	0.0396937	-1.30977	0.190929	0.29662
Methionine	High-carbohydrate	-0.037639	0.04176	-0.901316	0.367894	0.503939
Methionine	High-fat	-0.0733423	0.04149	-1.76771	0.0777752	0.121755
CAR 9:0	Fasting	-0.119879	0.0808368	-1.48298	0.138768	0.176309
Methionine	High-protein	-0.0811963	0.043949	-1.84751	0.0653177	0.0965088
Methionine	Low-protein	-0.0452809	0.0426584	-1.06148	0.289033	0.376315
S-Methylcysteine S-oxide	Balanced overfeeding	-0.130179	0.0573506	-2.26989	0.0236784	0.0536846
S-Methylcysteine S-oxide	High-carbohydrate	0.381279	0.0601136	6.34265	5.42598e-10	3.48057e-09
S-Methylcysteine S-oxide	High-fat	-0.0482167	0.0600022	-0.803582	0.422056	0.518694
Citrulline	Fasting	-0.131265	0.0412771	-3.18008	0.00157222	0.00268502
S-Methylcysteine S-oxide	High-protein	0.503758	0.0633361	7.95372	1.42907e-14	1.44556e-13
S-Methylcysteine S-oxide	Low-protein	0.402901	0.061591	6.54155	1.63121e-10	1.12897e-09
Histidine	Balanced overfeeding	-0.0964719	0.0664954	-1.45081	0.147519	0.23949
Histidine	High-carbohydrate	-0.147313	0.0699302	-2.10658	0.0356975	0.0733472
Histidine	High-fat	-0.0445696	0.069724	-0.639229	0.522994	0.62807
CAR DC4:0	Fasting	-0.134293	0.120874	-1.11102	0.267143	0.317913
Histidine	High-protein	-0.035336	0.0732637	-0.482312	0.629814	0.681651
Histidine	Low-protein	-0.200681	0.0713371	-2.81314	0.00511706	0.0116016
N-Acetylvaline	Balanced overfeeding	-0.196625	0.122861	-1.60039	0.110202	0.187877
N-Acetylvaline	High-carbohydrate	0.156384	0.129111	1.21124	0.226429	0.338358
N-Acetylvaline	High-fat	0.135208	0.128428	1.05279	0.292992	0.381469
Methylguanidine	Fasting	-0.137327	0.0844459	-1.62621	0.104592	0.135506
N-Acetylvaline	High-protein	0.208596	0.136506	1.52811	0.127177	0.17065
N-Acetylvaline	Low-protein	-0.172898	0.13216	-1.30824	0.191448	0.267823
2-Aminooctanoic acid	Balanced overfeeding	-0.0196248	0.0606761	-0.323435	0.746513	0.852089
2-Aminooctanoic acid	High-carbohydrate	-0.69034	0.0637539	-10.8282	1.75408e-24	2.30661e-23
2-Aminooctanoic acid	High-fat	0.182338	0.0634003	2.87599	0.00421554	0.00939565
Cer 18:1;O2/20:1	Fasting	-0.1499	0.0732389	-2.04673	0.041255	0.0580218
2-Aminooctanoic acid	High-protein	-0.308923	0.0674696	-4.5787	6.03665e-06	1.84609e-05
2-Aminooctanoic acid	Low-protein	0.677184	0.0652793	10.3736	8.68987e-23	2.07767e-21
N(6)-Methyllysine	Balanced overfeeding	-0.0348176	0.0453002	-0.768596	0.442529	0.573326
N(6)-Methyllysine	High-carbohydrate	-0.108514	0.0475966	-2.27987	0.0230746	0.0489405
N(6)-Methyllysine	High-fat	0.0689901	0.0473105	1.45824	0.145459	0.206788
3-hydroxynorvaline	Fasting	-0.150109	0.0855736	-1.75415	0.0800744	0.107447
N(6)-Methyllysine	High-protein	-0.0243564	0.049856	-0.488534	0.625405	0.679676
N(6)-Methyllysine	Low-protein	-0.0497795	0.048617	-1.02391	0.306417	0.389894
Methionine sulfoxide	Balanced overfeeding	0.0371221	0.115672	0.320926	0.748413	0.852089
Methionine sulfoxide	High-carbohydrate	-0.0498295	0.121609	-0.409751	0.68218	0.773333
Methionine sulfoxide	High-fat	-0.110447	0.120846	-0.913953	0.361223	0.454553
N-Acetylputrescine	Fasting	-0.150365	0.0916105	-1.64135	0.101411	0.132693
Methionine sulfoxide	High-protein	0.242396	0.128234	1.89026	0.0593542	0.0883197
Methionine sulfoxide	Low-protein	-0.140086	0.124353	-1.12652	0.260536	0.347823
Phenylalanine	Balanced overfeeding	-0.0301287	0.0297995	-1.01105	0.312527	0.44671
Phenylalanine	High-carbohydrate	0.0265945	0.0313196	0.849133	0.396251	0.534431
Phenylalanine	High-fat	0.000722949	0.0311358	0.0232192	0.981486	0.985232
PC P-38:6 or PC O-38:7	Fasting	-0.16013	0.0301364	-5.31349	1.68245e-07	4.29597e-07
Phenylalanine	High-protein	0.0999918	0.0329754	3.03231	0.0025646	0.00522861
Phenylalanine	Low-protein	-0.0940346	0.0320544	-2.9336	0.00351876	0.0082628
3-Methylhistidine	Balanced overfeeding	0.697908	0.0743468	9.3872	2.89682e-19	1.08838e-17
3-Methylhistidine	High-carbohydrate	0.248402	0.0780344	3.18323	0.00155559	0.00436462
3-Methylhistidine	High-fat	0.849858	0.0775535	10.9583	5.63726e-25	9.26624e-24
Cer 18:1;O2/22:1	Fasting	-0.166361	0.0524381	-3.17252	0.00161284	0.00273663
3-Methylhistidine	High-protein	-0.288082	0.0825426	-3.4901	0.000529572	0.00120067
3-Methylhistidine	Low-protein	-1.13949	0.0799433	-14.2538	2.05081e-38	1.79787e-36
N-Acetylornithine	Balanced overfeeding	0.149262	0.063982	2.33288	0.0200867	0.0459375
N-Acetylornithine	High-carbohydrate	0.193241	0.0672209	2.87472	0.00423221	0.0106007
N-Acetylornithine	High-fat	0.21021	0.0669117	3.1416	0.00178915	0.00435692
LPE 20:4	Fasting	-0.175761	0.048131	-3.65171	0.000290566	0.000541977
N-Acetylornithine	High-protein	0.30248	0.0714166	4.23543	2.7586e-05	7.32839e-05
N-Acetylornithine	Low-protein	0.146303	0.0689289	2.12251	0.0343307	0.0590128
Arginine	Balanced overfeeding	0.0135278	0.0582612	0.232193	0.816492	0.90147
Arginine	High-carbohydrate	-0.114485	0.061741	-1.85428	0.0643419	0.119168
Arginine	High-fat	-0.0818525	0.0608277	-1.34565	0.179082	0.247887
Indoleacetic acid	Fasting	-0.178976	0.109969	-1.62752	0.104315	0.135506
Arginine	High-protein	-0.136396	0.0645331	-2.11359	0.0350906	0.0555954
Arginine	Low-protein	0.00407952	0.0626113	0.0651563	0.948078	0.972681
N(6),N(6)-Dimethyl-lysine	Balanced overfeeding	-0.0234909	0.0420844	-0.558185	0.576991	0.705807
N(6),N(6)-Dimethyl-lysine	High-carbohydrate	-0.0653729	0.0442351	-1.47785	0.140135	0.228765
N(6),N(6)-Dimethyl-lysine	High-fat	-0.0119629	0.0440273	-0.271714	0.785964	0.847166
Cer 18:1;O2/22:0	Fasting	-0.180181	0.061316	-2.93857	0.00346384	0.00569369
N(6),N(6)-Dimethyl-lysine	High-protein	0.000908627	0.0467395	0.0194402	0.984498	0.984498
N(6),N(6)-Dimethyl-lysine	Low-protein	-0.0587375	0.0452328	-1.29856	0.194749	0.270999
Citrulline	Balanced overfeeding	0.0959066	0.0397061	2.41541	0.016108	0.0378251
Citrulline	High-carbohydrate	0.108735	0.0417574	2.60398	0.00951426	0.0227477
Citrulline	High-fat	0.118358	0.0414661	2.85433	0.00450835	0.0098808
LPC 22:4	Fasting	-0.180679	0.0680307	-2.65585	0.00818686	0.0128931
Citrulline	High-protein	0.226425	0.0438476	5.16392	3.61338e-07	1.30181e-06
Citrulline	Low-protein	-0.0433496	0.0426381	-1.01669	0.30984	0.389894
Tyrosine	Balanced overfeeding	0.0430744	0.0383572	1.12298	0.262035	0.3938
Tyrosine	High-carbohydrate	0.0971033	0.0403304	2.40769	0.016448	0.0366596
Tyrosine	High-fat	0.00678745	0.0400843	0.169329	0.865612	0.910624
PC 35:2	Fasting	-0.181693	0.0219699	-8.27007	1.46656e-15	6.22107e-15
Tyrosine	High-protein	0.154655	0.0425147	3.63768	0.00030638	0.00071308
Tyrosine	Low-protein	0.0852276	0.0412771	2.06477	0.0395074	0.0666054
Targinine	Balanced overfeeding	-0.078521	0.043835	-1.79129	0.0739077	0.134984
Targinine	High-carbohydrate	-0.0690819	0.045974	-1.50263	0.133623	0.222475
Targinine	High-fat	-0.00681643	0.0456935	-0.149177	0.88148	0.916321
LPC O-18:0	Fasting	-0.190671	0.10068	-1.89384	0.0588764	0.0810706
Targinine	High-protein	0.030852	0.0485082	0.636015	0.525084	0.586315
Targinine	Low-protein	0.00711022	0.0470186	0.151221	0.879868	0.921933
Homoarginine	Balanced overfeeding	-0.115433	0.0685446	-1.68406	0.092852	0.165
Homoarginine	High-carbohydrate	-0.114932	0.0723477	-1.58861	0.112838	0.19319
Homoarginine	High-fat	0.00508077	0.0715939	0.0709666	0.943455	0.953192
LPC 20:4	Fasting	-0.19409	0.0754518	-2.57238	0.0104144	0.0159243
Homoarginine	High-protein	0.0504981	0.0759609	0.664791	0.506519	0.57796
Homoarginine	Low-protein	-0.0490953	0.0737378	-0.665809	0.505868	0.599295
N-6-Trimethyllysine	Balanced overfeeding	0.41128	0.0513932	8.00261	1.00941e-14	1.39724e-13
N-6-Trimethyllysine	High-carbohydrate	0.0213059	0.053928	0.395081	0.692967	0.78219
N-6-Trimethyllysine	High-fat	0.508112	0.0537778	9.44835	1.77863e-19	2.33891e-18
GlcCer 18:1;O2/22:0	Fasting	-0.194922	0.0665268	-2.92997	0.00355925	0.00581418
N-6-Trimethyllysine	High-protein	0.455565	0.0574068	7.93573	1.62348e-14	1.58139e-13
N-6-Trimethyllysine	Low-protein	-0.252609	0.055363	-4.56278	6.49161e-06	2.70999e-05
Symmetric dimethyl-arginine	Balanced overfeeding	-0.230244	0.0522057	-4.41031	1.28783e-05	5.46289e-05
Symmetric dimethyl-arginine	High-carbohydrate	-0.308744	0.0552018	-5.593	3.84359e-08	2.15078e-07
Symmetric dimethyl-arginine	High-fat	-0.17729	0.0545273	-3.2514	0.00123312	0.00305953
Ornithine	Fasting	-0.196109	0.0762067	-2.57339	0.0103844	0.0159243
Symmetric dimethyl-arginine	High-protein	-0.253241	0.0578048	-4.38096	1.46609e-05	4.26392e-05
Symmetric dimethyl-arginine	Low-protein	0.0765362	0.0561055	1.36415	0.173191	0.24755
Dimethylarginine	Balanced overfeeding	0.280568	0.0729789	3.84451	0.000137876	0.000541215
Dimethylarginine	High-carbohydrate	0.0192511	0.0768665	0.250449	0.802353	0.875596
Dimethylarginine	High-fat	0.231257	0.0762232	3.03394	0.00255109	0.0059905
PC P-36:4 or PC O-36:5	Fasting	-0.196874	0.0271135	-7.2611	1.6601e-12	5.59751e-12
Dimethylarginine	High-protein	-0.238326	0.0811153	-2.93811	0.00346885	0.00685946
Dimethylarginine	Low-protein	-0.368296	0.0784795	-4.6929	3.56271e-06	1.51128e-05
Tryptophan	Balanced overfeeding	0.0522672	0.0387138	1.35009	0.177653	0.279777
Tryptophan	High-carbohydrate	0.0954251	0.0406689	2.34639	0.0193815	0.0421268
Tryptophan	High-fat	0.0732363	0.0404618	1.81001	0.0709493	0.115899
CAR 3:0	Fasting	-0.197285	0.0511708	-3.85542	0.000132055	0.000257263
Tryptophan	High-protein	0.0792321	0.0430515	1.8404	0.0663562	0.0974954
Tryptophan	Low-protein	-0.00544061	0.0416016	-0.130779	0.896008	0.927756
N-Acetylarginine	Balanced overfeeding	0.22762	0.0717328	3.17316	0.00160933	0.00470283
N-Acetylarginine	High-carbohydrate	0.0773731	0.0752621	1.02805	0.30447	0.428211
N-Acetylarginine	High-fat	0.2514	0.0747713	3.36225	0.000837919	0.00211897
N-6-Trimethyllysine	Fasting	-0.198391	0.0533733	-3.71705	0.000226506	0.000431674
N-Acetylarginine	High-protein	0.453651	0.0795551	5.70236	2.12116e-08	9.96186e-08
N-Acetylarginine	Low-protein	-0.500695	0.076877	-6.51294	1.94256e-10	1.30998e-09
Pantothenic acid	Balanced overfeeding	-0.0954284	0.067249	-1.41903	0.15657	0.252625
Pantothenic acid	High-carbohydrate	-0.291472	0.0708938	-4.11138	4.66166e-05	0.000177683
Pantothenic acid	High-fat	-0.100429	0.0703626	-1.4273	0.154175	0.218
Glycine	Fasting	-0.204394	0.0490941	-4.16331	3.74844e-05	7.58338e-05
Pantothenic acid	High-protein	-0.136833	0.0745635	-1.83512	0.0671363	0.0980936
Pantothenic acid	Low-protein	0.0244806	0.0723175	0.338516	0.73513	0.798922
alpha-N-Phenylacetylglutamine	Balanced overfeeding	0.00435078	0.134778	0.0322812	0.974262	0.998096
alpha-N-Phenylacetylglutamine	High-carbohydrate	-0.243315	0.141662	-1.71758	0.0865496	0.150745
alpha-N-Phenylacetylglutamine	High-fat	0.0881857	0.140786	0.626379	0.531378	0.632364
Arginine	Fasting	-0.210312	0.0604535	-3.4789	0.000551604	0.000993643
alpha-N-Phenylacetylglutamine	High-protein	0.773824	0.149695	5.16934	3.51582e-07	1.28425e-06
alpha-N-Phenylacetylglutamine	Low-protein	-1.02475	0.145031	-7.06572	5.98348e-12	4.49615e-11
Glu-Gln	Balanced overfeeding	-0.0794209	0.0653828	-1.21471	0.225104	0.34221
Glu-Gln	High-carbohydrate	-0.0897882	0.0687749	-1.30554	0.192366	0.290759
Glu-Gln	High-fat	-0.126796	0.0683176	-1.85598	0.0640982	0.106695
PC P-35:1 or PC O-35:2	Fasting	-0.210774	0.0482234	-4.37078	1.53329e-05	3.36047e-05
Glu-Gln	High-protein	-0.214604	0.0723929	-2.96444	0.00319057	0.00640549
Glu-Gln	Low-protein	0.219537	0.0703526	3.12052	0.00191938	0.00485381
Phe-Trp	Balanced overfeeding	0.0590003	0.073668	0.800895	0.423608	0.559458
Phe-Trp	High-carbohydrate	0.056427	0.0773193	0.729792	0.46589	0.600633
Phe-Trp	High-fat	0.276846	0.0768132	3.60415	0.000347519	0.000972315
N-Acetylarginine	Fasting	-0.219611	0.0743534	-2.95361	0.00330246	0.00549713
Phe-Trp	High-protein	0.199676	0.0816669	2.445	0.0148609	0.0257133
Phe-Trp	Low-protein	-0.0245789	0.079144	-0.310559	0.756277	0.80854
N-Acetylputrescine	Balanced overfeeding	-0.0640561	0.0880448	-0.727539	0.467268	0.59656
N-Acetylputrescine	High-carbohydrate	-0.126861	0.0924833	-1.37172	0.170822	0.27064
N-Acetylputrescine	High-fat	-0.248567	0.0919384	-2.70363	0.00711394	0.0149677
indole-4-carboxaldehyde	Fasting	-0.226743	0.118163	-1.9189	0.0556179	0.0769868
N-Acetylputrescine	High-protein	-0.146068	0.0967757	-1.50934	0.131901	0.176091
N-Acetylputrescine	Low-protein	-0.0437342	0.0944878	-0.462856	0.643688	0.720382
N-Acetylcadaverine	Balanced overfeeding	-0.0270526	0.112409	-0.240663	0.809924	0.90147
N-Acetylcadaverine	High-carbohydrate	0.112788	0.118047	0.955451	0.339853	0.470429
N-Acetylcadaverine	High-fat	0.209888	0.117418	1.78754	0.0745118	0.11861
PC P-34:1 or PC O-34:2	Fasting	-0.232379	0.0361377	-6.43038	3.2049e-10	1.00344e-09
N-Acetylcadaverine	High-protein	0.604989	0.12379	4.88723	1.41681e-06	4.65778e-06
N-Acetylcadaverine	Low-protein	-0.64286	0.120455	-5.33695	1.48993e-07	7.83704e-07
N1-Acetylspermidine	Balanced overfeeding	-0.226519	0.0642696	-3.52451	0.00046692	0.00157436
N1-Acetylspermidine	High-carbohydrate	-0.285043	0.0675595	-4.21915	2.95744e-05	0.000116091
N1-Acetylspermidine	High-fat	-0.119992	0.0672086	-1.78536	0.0748643	0.11861
2-Aminooctanoic acid	Fasting	-0.236629	0.0629223	-3.76066	0.000191426	0.000370185
N1-Acetylspermidine	High-protein	-0.266307	0.0712363	-3.73836	0.000208666	0.00050814
N1-Acetylspermidine	Low-protein	0.170087	0.0691496	2.45969	0.014274	0.0284399
DMGV	Balanced overfeeding	0.417513	0.084553	4.93788	1.1084e-06	5.11422e-06
DMGV	High-carbohydrate	0.527337	0.0888981	5.93192	5.90808e-09	3.53142e-08
DMGV	High-fat	0.119013	0.0882998	1.34783	0.178378	0.247887
Phytosphingosine	Fasting	-0.239873	0.116742	-2.05473	0.0404718	0.0575873
DMGV	High-protein	0.357737	0.0937967	3.81397	0.000155491	0.000382187
DMGV	Low-protein	0.282122	0.0909322	3.10256	0.00203718	0.00496806
Taurine	Balanced overfeeding	0.0208741	0.105388	0.19807	0.843078	0.912467
Taurine	High-carbohydrate	-0.0720885	0.110764	-0.650828	0.515484	0.648671
Taurine	High-fat	0.0207659	0.110115	0.188584	0.850502	0.898322
Threonine	Fasting	-0.243437	0.091117	-2.6717	0.00781582	0.012458
Taurine	High-protein	0.0345991	0.116686	0.296515	0.766971	0.797286
Taurine	Low-protein	0.0921334	0.113302	0.813167	0.416545	0.507182
Diethanolamine	Balanced overfeeding	0.457577	0.168011	2.7235	0.00670629	0.0183725
Diethanolamine	High-carbohydrate	0.459106	0.168679	2.72178	0.00674072	0.0165683
Diethanolamine	High-fat	0.605662	0.175503	3.45101	0.000610251	0.00162434
Cer 18:1;O2/20:0	Fasting	-0.247252	0.0529226	-4.67194	3.92788e-06	8.82933e-06
Diethanolamine	High-protein	0.379749	0.175868	2.15929	0.0313465	0.0505774
Diethanolamine	Low-protein	0.570875	0.17644	3.23552	0.00130214	0.00345923
Trimethylamine N-oxide	Balanced overfeeding	0.547175	0.0973981	5.61792	3.35937e-08	1.84066e-07
Trimethylamine N-oxide	High-carbohydrate	-0.56088	0.102341	-5.48051	7.01494e-08	3.76516e-07
Trimethylamine N-oxide	High-fat	0.132755	0.101847	1.30347	0.193068	0.265847
PE 36:2	Fasting	-0.247394	0.0567193	-4.36173	1.59547e-05	3.46783e-05
Trimethylamine N-oxide	High-protein	0.605047	0.108412	5.58102	4.09992e-08	1.82759e-07
Trimethylamine N-oxide	Low-protein	-0.84173	0.104834	-8.02918	8.351e-15	8.1345e-14
Histamine	Balanced overfeeding	0.165007	0.101442	1.62661	0.104508	0.180827
Histamine	High-carbohydrate	0.188153	0.106559	1.76572	0.0781084	0.138801
Histamine	High-fat	0.157536	0.106074	1.48515	0.138191	0.199693
PC P-34:2 or PC O-34:3	Fasting	-0.261037	0.0314808	-8.29194	1.25004e-15	5.38951e-15
Histamine	High-protein	0.0759198	0.112786	0.67313	0.501204	0.575619
Histamine	Low-protein	0.112803	0.10904	1.03451	0.301443	0.388626
Triethanolamine	Balanced overfeeding	0.537651	0.210356	2.55591	0.0109129	0.0273341
Triethanolamine	High-carbohydrate	0.305359	0.218802	1.3956	0.163511	0.262217
Triethanolamine	High-fat	0.378393	0.219049	1.72744	0.0847635	0.131134
PE 36:3	Fasting	-0.262215	0.062304	-4.20864	3.09299e-05	6.35513e-05
Triethanolamine	High-protein	0.448277	0.231232	1.93864	0.0531588	0.0808137
Triethanolamine	Low-protein	0.388141	0.223306	1.73816	0.0828554	0.130485
Carnitine	Balanced overfeeding	-0.0102661	0.0276407	-0.371414	0.710501	0.819569
Carnitine	High-carbohydrate	-0.0963438	0.028982	-3.32426	0.000957698	0.00283005
Carnitine	High-fat	-0.0334705	0.0288705	-1.15933	0.246924	0.327985
Thiamine	Fasting	-0.279884	0.0823127	-3.40025	0.000732169	0.00130108
Carnitine	High-protein	-0.0785561	0.0305233	-2.57364	0.0103769	0.01844
Carnitine	Low-protein	-0.0741905	0.0296208	-2.50468	0.0126027	0.0256938
Choline	Balanced overfeeding	-0.00475327	0.0418237	-0.11365	0.909565	0.960705
Choline	High-carbohydrate	-0.321251	0.0441247	-7.28053	1.45928e-12	1.09654e-11
Choline	High-fat	-0.0288457	0.043716	-0.659843	0.509687	0.620591
Proline	Fasting	-0.280806	0.0366061	-7.67103	1.0346e-13	3.77917e-13
Choline	High-protein	-0.250176	0.0463855	-5.39341	1.11007e-07	4.42345e-07
Choline	Low-protein	-0.0997084	0.0450263	-2.21445	0.0272896	0.0498414
Acetylcholine	Balanced overfeeding	0.545842	0.127336	4.28664	2.21296e-05	9.23821e-05
Acetylcholine	High-carbohydrate	-0.400127	0.133699	-2.99274	0.00291428	0.00751427
Acetylcholine	High-fat	-0.39608	0.132894	-2.98042	0.00303176	0.00699431
PE P-38:5 or PE O-38:6	Fasting	-0.282367	0.0307924	-9.17002	1.61039e-18	8.47068e-18
Acetylcholine	High-protein	-1.0063	0.141319	-7.12081	4.1794e-12	3.33085e-11
Acetylcholine	Low-protein	-0.00651434	0.136816	-0.047614	0.962045	0.980689
Choline phosphate	Balanced overfeeding	0.0950707	0.113709	0.836084	0.403544	0.544266
Choline phosphate	High-carbohydrate	-0.11735	0.11951	-0.981919	0.326658	0.454556
Choline phosphate	High-fat	0.0336432	0.118842	0.283093	0.777234	0.84323
LPC 16:0	Fasting	-0.318945	0.0545424	-5.84765	9.49058e-09	2.54696e-08
Choline phosphate	High-protein	0.0480527	0.125958	0.381498	0.70301	0.74855
Choline phosphate	Low-protein	0.18229	0.122179	1.49199	0.136391	0.201522
Methylguanidine	Balanced overfeeding	0.192366	0.0811493	2.37052	0.0181761	0.0419325
Methylguanidine	High-carbohydrate	0.0207016	0.0851579	0.243097	0.808039	0.877208
Methylguanidine	High-fat	0.303633	0.0847047	3.58461	0.000373819	0.00103489
PC 33:1	Fasting	-0.322279	0.0381734	-8.4425	4.12838e-16	1.84028e-15
Methylguanidine	High-protein	0.125572	0.0896106	1.40131	0.161799	0.21066
Methylguanidine	Low-protein	-0.113995	0.0870314	-1.30981	0.190917	0.267823
Creatinine	Balanced overfeeding	-0.0147081	0.0890009	-0.165258	0.868814	0.925093
Creatinine	High-carbohydrate	-0.0388325	0.09348	-0.41541	0.678037	0.773333
Creatinine	High-fat	-0.0260781	0.0929207	-0.280649	0.779106	0.84323
PC 33:2	Fasting	-0.322613	0.0356898	-9.03936	4.46197e-18	2.25673e-17
Creatinine	High-protein	-0.0987208	0.0978961	-1.00842	0.313784	0.382061
Creatinine	Low-protein	0.0653313	0.0954892	0.684175	0.494211	0.588133
Biliverdin	Balanced overfeeding	-0.584192	0.0846189	-6.9038	1.69652e-11	1.31231e-10
Biliverdin	High-carbohydrate	-0.339102	0.0888597	-3.81615	0.000154165	0.000526562
Biliverdin	High-fat	-0.622614	0.0883334	-7.04845	6.69273e-12	5.02911e-11
PE P-38:4 or PE O-38:5	Fasting	-0.325736	0.0369953	-8.80479	2.71204e-17	1.27369e-16
Biliverdin	High-protein	-0.876856	0.0939523	-9.33299	4.45609e-19	5.85976e-18
Biliverdin	Low-protein	-0.460108	0.0917488	-5.01487	7.60211e-07	3.38874e-06
Imidazoleacetic acid	Balanced overfeeding	-0.160782	0.0846454	-1.89948	0.0581291	0.113244
Imidazoleacetic acid	High-carbohydrate	-0.219017	0.0887981	-2.46646	0.0140108	0.0317659
Imidazoleacetic acid	High-fat	-0.128841	0.0883244	-1.45872	0.145328	0.206788
Guanidoacetic acid	Fasting	-0.32882	0.0503889	-6.52564	1.79781e-10	5.69669e-10
Imidazoleacetic acid	High-protein	-0.386625	0.0944887	-4.09175	5.0592e-05	0.000130448
Imidazoleacetic acid	Low-protein	-0.105807	0.0910073	-1.16262	0.245591	0.334562
Urocanic acid	Balanced overfeeding	-0.00548621	0.178706	-0.0306997	0.975522	0.998096
Urocanic acid	High-carbohydrate	-0.0211273	0.187835	-0.112478	0.910494	0.946923
Urocanic acid	High-fat	-0.356368	0.187566	-1.89996	0.058066	0.0972697
PE P-36:4 or PE O-36:5	Fasting	-0.389491	0.0403179	-9.66049	3.22313e-20	1.88374e-19
Urocanic acid	High-protein	-0.919027	0.200006	-4.59499	5.60288e-06	1.7336e-05
Urocanic acid	Low-protein	-0.0470303	0.193091	-0.243565	0.807677	0.853088
Methylimidazoleacetic acid	Balanced overfeeding	0.380957	0.0774245	4.92037	1.20689e-06	5.47262e-06
Methylimidazoleacetic acid	High-carbohydrate	0.169863	0.0813377	2.08836	0.0373169	0.0754949
Methylimidazoleacetic acid	High-fat	0.386797	0.0808709	4.7829	2.33339e-06	9.74096e-06
LPE 18:0	Fasting	-0.390268	0.0682673	-5.71676	1.96004e-08	5.1549e-08
Methylimidazoleacetic acid	High-protein	-0.492655	0.0860845	-5.72293	1.89476e-08	9.06041e-08
Methylimidazoleacetic acid	Low-protein	-0.919418	0.0832572	-11.0431	2.67983e-25	1.00685e-23
Imidazolepropionic acid	Balanced overfeeding	0.243657	0.0934602	2.60707	0.00942999	0.0240785
Imidazolepropionic acid	High-carbohydrate	0.144876	0.0982245	1.47495	0.140912	0.228765
Imidazolepropionic acid	High-fat	-0.0200781	0.0978763	-0.205138	0.837556	0.891144
LPC 18:3	Fasting	-0.396316	0.0832567	-4.76018	2.59817e-06	5.89068e-06
Imidazolepropionic acid	High-protein	0.0976078	0.103839	0.939994	0.347716	0.417577
Imidazolepropionic acid	Low-protein	-0.216707	0.100835	-2.14912	0.0321483	0.0559934
Indoleacetic acid	Balanced overfeeding	0.265591	0.108274	2.45295	0.0145408	0.0344525
Indoleacetic acid	High-carbohydrate	-0.0710307	0.11292	-0.629037	0.529638	0.657994
Indoleacetic acid	High-fat	0.386996	0.112721	3.43322	0.000650634	0.00169423
LPC P-18:0 or LPC O-18:1	Fasting	-0.399421	0.0779349	-5.12506	4.39429e-07	1.08009e-06
Indoleacetic acid	High-protein	0.514868	0.119246	4.31771	1.93387e-05	5.35377e-05
Indoleacetic acid	Low-protein	-0.130814	0.114721	-1.14028	0.254766	0.341855
Acisoga	Balanced overfeeding	-0.190832	0.052855	-3.61048	0.000339371	0.00123548
Acisoga	High-carbohydrate	-0.251568	0.0555734	-4.52677	7.64505e-06	3.40788e-05
Acisoga	High-fat	-0.257901	0.0552171	-4.67067	3.9512e-06	1.50604e-05
LPC 20:0	Fasting	-0.40186	0.067249	-5.9757	4.60866e-09	1.31747e-08
Acisoga	High-protein	-0.613562	0.0586197	-10.4668	3.93581e-23	6.08893e-22
Acisoga	Low-protein	-0.0543027	0.0568463	-0.955255	0.339953	0.423733
N1-Methyl-2-pyridone-5-carboxamide	Balanced overfeeding	0.113942	0.0538886	2.1144	0.0350211	0.0733643
N1-Methyl-2-pyridone-5-carboxamide	High-carbohydrate	-0.211501	0.056439	-3.74743	0.000201486	0.00067077
N1-Methyl-2-pyridone-5-carboxamide	High-fat	0.222452	0.0561443	3.96216	8.61254e-05	0.000269654
LPC O-16:0	Fasting	-0.409187	0.0686495	-5.96052	5.02395e-09	1.42075e-08
N1-Methyl-2-pyridone-5-carboxamide	High-protein	0.0395087	0.0595871	0.663042	0.507637	0.57796
N1-Methyl-2-pyridone-5-carboxamide	Low-protein	-1.17186	0.057762	-20.2877	9.28398e-66	2.44169e-63
Niacinamide	Balanced overfeeding	-0.334817	0.172262	-1.94365	0.0525495	0.103914
Niacinamide	High-carbohydrate	0.182337	0.180113	1.01235	0.311904	0.436334
Niacinamide	High-fat	-0.289009	0.179943	-1.60612	0.108937	0.160958
LPE 16:0	Fasting	-0.423944	0.0571956	-7.41217	6.04939e-13	2.09341e-12
Niacinamide	High-protein	-0.337507	0.189739	-1.7788	0.0759363	0.107372
Niacinamide	Low-protein	-0.610037	0.185853	-3.28236	0.00110816	0.0030359
1-Methyl nicotinamide	Balanced overfeeding	-0.0536296	0.0786658	-0.681739	0.495748	0.620866
1-Methyl nicotinamide	High-carbohydrate	-0.222259	0.0821541	-2.70539	0.00707693	0.0172336
1-Methyl nicotinamide	High-fat	0.30631	0.0815023	3.75829	0.000193187	0.000577367
LPE P-18:0 or LPE O-18:1	Fasting	-0.432706	0.116395	-3.71757	0.00022605	0.000431674
1-Methyl nicotinamide	High-protein	0.238233	0.086887	2.74187	0.00634817	0.0117575
1-Methyl nicotinamide	Low-protein	-0.871618	0.0838078	-10.4002	6.93728e-23	1.8245e-21
Trigonelline	Balanced overfeeding	0.892318	0.120161	7.42602	5.51025e-13	5.57383e-12
Trigonelline	High-carbohydrate	1.5469	0.126198	12.2578	4.51806e-30	1.18825e-28
Trigonelline	High-fat	0.0252998	0.125494	0.201601	0.840318	0.891144
PE P-34:1 or PE O-34:2	Fasting	-0.445154	0.0415521	-10.7131	4.75456e-24	3.20628e-23
Trigonelline	High-protein	1.54613	0.133647	11.5688	2.4824e-27	1.08812e-25
Trigonelline	Low-protein	0.585474	0.129213	4.53108	7.49719e-06	3.05172e-05
4-Pyridoxic acid	Balanced overfeeding	0.0656753	0.0634161	1.03563	0.300923	0.434851
4-Pyridoxic acid	High-carbohydrate	-0.201365	0.0664073	-3.03227	0.00256494	0.0067458
4-Pyridoxic acid	High-fat	0.156286	0.0660607	2.3658	0.0184066	0.034333
LPC 20:1	Fasting	-0.467771	0.0738123	-6.33731	5.60146e-10	1.67407e-09
4-Pyridoxic acid	High-protein	0.014095	0.0700142	0.201316	0.840541	0.870324
4-Pyridoxic acid	Low-protein	-0.230069	0.0679709	-3.38481	0.000773538	0.00226045
Kynurenic acid	Balanced overfeeding	0.248986	0.072601	3.42951	0.000659378	0.00211483
Kynurenic acid	High-carbohydrate	0.0484664	0.0763021	0.63519	0.525621	0.657994
Kynurenic acid	High-fat	0.408027	0.075874	5.37769	1.20518e-07	6.21493e-07
LPC 18:1	Fasting	-0.472806	0.069655	-6.78783	3.53788e-11	1.14872e-10
Kynurenic acid	High-protein	0.616389	0.0808127	7.62737	1.39799e-13	1.22557e-12
Kynurenic acid	Low-protein	-0.716741	0.0785983	-9.11905	2.39936e-18	3.32122e-17
Allantoin	Balanced overfeeding	0.374263	0.105518	3.54692	0.000429923	0.0015076
Allantoin	High-carbohydrate	0.353738	0.111154	3.1824	0.00155998	0.00436462
Allantoin	High-fat	-0.256754	0.110421	-2.32523	0.0204958	0.0379605
Dimethylarginine	Fasting	-0.482485	0.075727	-6.37137	4.56974e-10	1.39749e-09
Allantoin	High-protein	0.192946	0.116149	1.6612	0.097357	0.131984
Allantoin	Low-protein	-0.440404	0.113266	-3.88822	0.00011592	0.000367312
Retinol	Balanced overfeeding	0.0845125	0.0483735	1.74708	0.0812933	0.146439
Retinol	High-carbohydrate	-0.00146228	0.0509484	-0.0287012	0.977115	0.984603
Retinol	High-fat	0.103256	0.0505053	2.04445	0.0414799	0.0722465
LPC 20:3	Fasting	-0.485243	0.0818265	-5.93014	5.96808e-09	1.65222e-08
Retinol	High-protein	0.0973322	0.0536079	1.81563	0.0700803	0.101512
Retinol	Low-protein	-0.0320444	0.0520231	-0.615965	0.538223	0.62634
gamma-Tocopherol	Balanced overfeeding	-0.44175	0.119219	-3.70537	0.000236882	0.000877466
gamma-Tocopherol	High-carbohydrate	-0.515026	0.126003	-4.0874	5.15168e-05	0.00019083
gamma-Tocopherol	High-fat	0.472154	0.124035	3.80662	0.000160032	0.000489401
LPC 20:2	Fasting	-0.486776	0.085235	-5.71099	2.02309e-08	5.26805e-08
gamma-Tocopherol	High-protein	-0.61788	0.131197	-4.70956	3.29597e-06	1.05712e-05
gamma-Tocopherol	Low-protein	0.578404	0.12769	4.52976	7.54228e-06	3.05172e-05
1-DeoxyCer 18:0;O2/24:1	Balanced overfeeding	-0.214962	0.062185	-3.45682	0.000597572	0.00194027
1-DeoxyCer 18:0;O2/24:1	High-carbohydrate	0.00563452	0.065023	0.0866542	0.930984	0.959882
1-DeoxyCer 18:0;O2/24:1	High-fat	-0.473433	0.0646654	-7.32127	1.11256e-12	9.14383e-12
LPE 20:3	Fasting	-0.498753	0.055545	-8.97925	7.10689e-18	3.52663e-17
1-DeoxyCer 18:0;O2/24:1	High-protein	-0.255007	0.0683638	-3.73015	0.000215378	0.000519673
1-DeoxyCer 18:0;O2/24:1	Low-protein	-0.0719146	0.0665792	-1.08014	0.28065	0.368654
Cer 18:1;O2/14:0	Balanced overfeeding	0.164411	0.0831111	1.97821	0.0485038	0.0966402
Cer 18:1;O2/14:0	High-carbohydrate	-0.0436299	0.0832188	-0.524279	0.600338	0.717677
Cer 18:1;O2/14:0	High-fat	0.0938605	0.0844047	1.11203	0.266709	0.350722
LPC 16:1	Fasting	-0.524079	0.0573166	-9.14357	1.98081e-18	1.02148e-17
Cer 18:1;O2/14:0	High-protein	0.19575	0.0865372	2.26203	0.0241631	0.0402209
Cer 18:1;O2/14:0	Low-protein	-0.000988233	0.085055	-0.0116187	0.990735	0.990735
Cer 18:1;O2/15:0	Balanced overfeeding	0.252181	0.0996914	2.52962	0.0117531	0.0288884
Cer 18:1;O2/15:0	High-carbohydrate	0.0658977	0.0980928	0.671789	0.502057	0.637879
Cer 18:1;O2/15:0	High-fat	0.164775	0.100649	1.63712	0.102293	0.151995
LPC P-16:0 or LPC O-16:1	Fasting	-0.525861	0.0660751	-7.95854	1.38108e-14	5.5034e-14
Cer 18:1;O2/15:0	High-protein	0.254953	0.101911	2.50171	0.0127072	0.02228
Cer 18:1;O2/15:0	Low-protein	0.0846601	0.100648	0.841148	0.400704	0.490164
Cer 18:1;O2/16:1	Balanced overfeeding	0.0507199	0.0627024	0.8089	0.418993	0.559366
Cer 18:1;O2/16:1	High-carbohydrate	-0.0360399	0.0633472	-0.568926	0.569685	0.697551
Cer 18:1;O2/16:1	High-fat	-0.0229937	0.0636621	-0.361183	0.71813	0.793563
LPC 18:2	Fasting	-0.527017	0.0574374	-9.17551	1.54256e-18	8.27943e-18
Cer 18:1;O2/16:1	High-protein	-0.0662126	0.0665695	-0.994639	0.320437	0.388364
Cer 18:1;O2/16:1	Low-protein	-0.0332205	0.0648654	-0.512146	0.608796	0.693131
Cer 18:1;O2/16:0	Balanced overfeeding	0.0869208	0.043596	1.99378	0.046769	0.093895
Cer 18:1;O2/16:0	High-carbohydrate	-0.00627555	0.0445266	-0.140939	0.88798	0.930433
Cer 18:1;O2/16:0	High-fat	0.0426669	0.0445534	0.957658	0.338741	0.43247
LPE 18:2	Fasting	-0.528745	0.0591722	-8.9357	9.945e-18	4.75552e-17
Cer 18:1;O2/16:0	High-protein	0.0325236	0.0469641	0.692519	0.488962	0.569014
Cer 18:1;O2/16:0	Low-protein	-0.0138004	0.0457133	-0.30189	0.762873	0.81229
Cer 18:1;O2/18:1	Balanced overfeeding	-0.047297	0.066279	-0.713604	0.475836	0.601658
Cer 18:1;O2/18:1	High-carbohydrate	-0.101253	0.0683957	-1.4804	0.139455	0.228765
Cer 18:1;O2/18:1	High-fat	-0.0332751	0.0684608	-0.486046	0.627167	0.710969
LPC 17:0	Fasting	-0.534638	0.0753777	-7.09279	5.01755e-12	1.6704e-11
Cer 18:1;O2/18:1	High-protein	-0.0357456	0.0722848	-0.494511	0.621182	0.677888
Cer 18:1;O2/18:1	Low-protein	-0.386893	0.0699715	-5.5293	5.4105e-08	3.02758e-07
Cer 18:1;O2/18:0	Balanced overfeeding	-0.0105278	0.048855	-0.215491	0.829481	0.905201
Cer 18:1;O2/18:0	High-carbohydrate	-0.087773	0.0499761	-1.7563	0.0797056	0.140688
Cer 18:1;O2/18:0	High-fat	-0.00792938	0.0502017	-0.15795	0.874565	0.912741
LPC 18:0	Fasting	-0.541146	0.0735592	-7.3566	8.78573e-13	3.00084e-12
Cer 18:1;O2/18:0	High-protein	-0.0183329	0.0527671	-0.347431	0.728427	0.763252
Cer 18:1;O2/18:0	Low-protein	-0.244717	0.0514398	-4.75734	2.63318e-06	1.13529e-05
Cer 18:1;O2/20:1	Balanced overfeeding	0.107562	0.0722692	1.48835	0.137348	0.225766
Cer 18:1;O2/20:1	High-carbohydrate	-0.0565741	0.0744427	-0.759968	0.447665	0.582919
Cer 18:1;O2/20:1	High-fat	-0.0403197	0.0744891	-0.541284	0.588575	0.678927
Proline betaine	Fasting	-0.547757	0.0832736	-6.57779	1.30632e-10	4.18977e-10
Cer 18:1;O2/20:1	High-protein	-0.0519902	0.0790472	-0.65771	0.511055	0.579342
Cer 18:1;O2/20:1	Low-protein	-0.122591	0.0761653	-1.60954	0.108186	0.164468
Cer 18:1;O2/20:0	Balanced overfeeding	0.0855927	0.0522801	1.63719	0.102277	0.178138
Cer 18:1;O2/20:0	High-carbohydrate	-0.000526497	0.0539707	-0.00975524	0.992221	0.992221
Cer 18:1;O2/20:0	High-fat	0.0499545	0.0542475	0.920864	0.357606	0.452166
LPC P-18:1 or LPC O-18:2	Fasting	-0.54907	0.0700657	-7.8365	3.26821e-14	1.26403e-13
Cer 18:1;O2/20:0	High-protein	-0.00541848	0.0571955	-0.0947361	0.924566	0.930273
Cer 18:1;O2/20:0	Low-protein	0.137478	0.0558173	2.463	0.014145	0.028398
Cer 18:1;O2/22:1	Balanced overfeeding	0.00880085	0.0512515	0.171719	0.863734	0.923423
Cer 18:1;O2/22:1	High-carbohydrate	0.0030821	0.053147	0.0579919	0.95378	0.972264
Cer 18:1;O2/22:1	High-fat	-0.182586	0.0529591	-3.44768	0.00061762	0.00162434
LPC 20:5	Fasting	-0.549253	0.086614	-6.34138	5.46709e-10	1.65269e-09
Cer 18:1;O2/22:1	High-protein	-0.181413	0.0561395	-3.23147	0.00132032	0.00284626
Cer 18:1;O2/22:1	Low-protein	-0.0191288	0.0543888	-0.351704	0.725222	0.791425
Cer 18:1;O2/22:0	Balanced overfeeding	0.125228	0.0592677	2.11292	0.0351479	0.0733643
Cer 18:1;O2/22:0	High-carbohydrate	0.116518	0.0628187	1.85483	0.0642635	0.119168
Cer 18:1;O2/22:0	High-fat	0.157398	0.0626186	2.51359	0.012293	0.0244929
PC P-36:5 or PC O-36:6	Fasting	-0.552305	0.0434541	-12.7101	6.51365e-32	7.78678e-31
Cer 18:1;O2/22:0	High-protein	0.126442	0.0658129	1.92124	0.0553218	0.0836186
Cer 18:1;O2/22:0	Low-protein	0.206805	0.0644943	3.20657	0.0014373	0.00374268
Cer 18:1;O2/23:1	Balanced overfeeding	-0.00756123	0.0504229	-0.149956	0.880865	0.934143
Cer 18:1;O2/23:1	High-carbohydrate	0.0188611	0.0514447	0.366628	0.714066	0.799146
Cer 18:1;O2/23:1	High-fat	-0.251573	0.0514679	-4.88796	1.41177e-06	6.18825e-06
7alpha-Hydroxy-4-cholesten-3-one	Fasting	-0.567658	0.134707	-4.21401	3.02303e-05	6.2603e-05
Cer 18:1;O2/23:1	High-protein	-0.230096	0.054184	-4.24656	2.63004e-05	7.05818e-05
Cer 18:1;O2/23:1	Low-protein	-0.177814	0.0527915	-3.36823	0.000820375	0.0023452
Cer 18:1;O2/23:0	Balanced overfeeding	0.138886	0.0583442	2.38045	0.0176994	0.0411942
Cer 18:1;O2/23:0	High-carbohydrate	0.0428342	0.0620455	0.690369	0.490312	0.629035
Cer 18:1;O2/23:0	High-fat	0.190528	0.0614975	3.09815	0.00206707	0.00498752
LPE 18:3	Fasting	-0.581225	0.0648981	-8.95597	8.50637e-18	4.14292e-17
Cer 18:1;O2/23:0	High-protein	0.228862	0.0641024	3.57025	0.000394333	0.000909733
Cer 18:1;O2/23:0	Low-protein	-0.00183166	0.0631615	-0.0289997	0.976877	0.985231
Cer 18:1;O2/24:2	Balanced overfeeding	-0.0410233	0.0479374	-0.855769	0.392573	0.532199
Cer 18:1;O2/24:2	High-carbohydrate	-0.0518439	0.0497405	-1.04229	0.297829	0.421124
Cer 18:1;O2/24:2	High-fat	-0.276773	0.0495745	-5.58297	4.05695e-08	2.27017e-07
LPE 18:1	Fasting	-0.582835	0.0628237	-9.27731	6.92342e-19	3.79346e-18
Cer 18:1;O2/24:2	High-protein	-0.267291	0.0525645	-5.08502	5.36898e-07	1.90817e-06
Cer 18:1;O2/24:2	Low-protein	-0.347117	0.0509114	-6.81808	2.92346e-11	2.09965e-10
Cer 18:1;O2/24:1	Balanced overfeeding	-0.054594	0.0399948	-1.36503	0.172914	0.273954
Cer 18:1;O2/24:1	High-carbohydrate	-0.0969962	0.0413042	-2.34834	0.0192819	0.0421268
Cer 18:1;O2/24:1	High-fat	-0.195203	0.0411377	-4.74512	2.78932e-06	1.14624e-05
PE P-36:2 or PE O-36:3	Fasting	-0.589919	0.0390718	-15.0983	4.30991e-42	8.71928e-41
Cer 18:1;O2/24:1	High-protein	-0.145748	0.0435484	-3.3468	0.000884849	0.00193929
Cer 18:1;O2/24:1	Low-protein	-0.154687	0.0422992	-3.65696	0.000284845	0.000891836
Cer 18:1;O2/24:0	Balanced overfeeding	0.0758033	0.0543404	1.39497	0.163701	0.26252
Cer 18:1;O2/24:0	High-carbohydrate	-0.0309754	0.0569391	-0.544009	0.5867	0.704576
Cer 18:1;O2/24:0	High-fat	0.1396	0.0563962	2.47535	0.0136715	0.0264382
LPC 15:0	Fasting	-0.637808	0.057343	-11.1227	1.32949e-25	9.71268e-25
Cer 18:1;O2/24:0	High-protein	0.181558	0.0589267	3.08108	0.00218678	0.00452853
Cer 18:1;O2/24:0	Low-protein	-0.0232066	0.0579356	-0.400558	0.688932	0.758114
GlcCer 18:2;O2/22:0	Balanced overfeeding	-0.109329	0.0506129	-2.16009	0.0312835	0.0679965
GlcCer 18:2;O2/22:0	High-carbohydrate	-0.191884	0.0531663	-3.60914	0.00034109	0.00110749
GlcCer 18:2;O2/22:0	High-fat	-0.254776	0.0528581	-4.81999	1.95613e-06	8.29776e-06
Methylimidazoleacetic acid	Fasting	-0.639053	0.0802849	-7.95982	1.36857e-14	5.5034e-14
GlcCer 18:2;O2/22:0	High-protein	-0.262668	0.0559269	-4.69664	3.50114e-06	1.1094e-05
GlcCer 18:2;O2/22:0	Low-protein	0.0741989	0.0543138	1.36611	0.172573	0.24755
GlcCer 18:1;O2/22:0	Balanced overfeeding	-0.0352595	0.0639353	-0.551487	0.581569	0.708114
GlcCer 18:1;O2/22:0	High-carbohydrate	0.0203472	0.0672415	0.302599	0.762333	0.845965
GlcCer 18:1;O2/22:0	High-fat	-0.0826515	0.0668341	-1.23667	0.216844	0.293969
LPC 17:1	Fasting	-0.65813	0.06431	-10.2337	2.83188e-22	1.77329e-21
GlcCer 18:1;O2/22:0	High-protein	-0.188086	0.070705	-2.66016	0.00808449	0.0147654
GlcCer 18:1;O2/22:0	Low-protein	0.233019	0.0691486	3.36983	0.000815738	0.0023452
Phytosphingosine	Balanced overfeeding	0.0251913	0.110152	0.228697	0.819206	0.90147
Phytosphingosine	High-carbohydrate	0.0260799	0.116875	0.223143	0.823524	0.884027
Phytosphingosine	High-fat	-0.177417	0.118319	-1.49948	0.134439	0.196429
Acetylcholine	Fasting	-0.672827	0.132007	-5.0969	5.05986e-07	1.23217e-06
Phytosphingosine	High-protein	-0.91163	0.168984	-5.39476	1.10227e-07	4.42345e-07
Phytosphingosine	Low-protein	-0.495084	0.137124	-3.61049	0.000339364	0.00103782
Sphinganine	Balanced overfeeding	-0.0790197	0.162845	-0.485245	0.627735	0.749579
Sphinganine	High-carbohydrate	-0.13634	0.17155	-0.794758	0.427166	0.564546
Sphinganine	High-fat	-0.389547	0.170971	-2.27844	0.0231603	0.0422997
LPC 19:0	Fasting	-0.676731	0.0624397	-10.8382	1.60872e-24	1.1134e-23
Sphinganine	High-protein	-0.475066	0.179931	-2.64027	0.00856678	0.0155384
Sphinganine	Low-protein	-0.529319	0.175977	-3.00788	0.00277567	0.00669725
SM 18:1;O2/14:1	Balanced overfeeding	0.0368901	0.0364248	1.01277	0.311704	0.44671
SM 18:1;O2/14:1	High-carbohydrate	-0.0959113	0.0382229	-2.50927	0.0124424	0.0284552
SM 18:1;O2/14:1	High-fat	-0.0332964	0.0379995	-0.876232	0.381363	0.473106
PE P-34:2 or PE O-34:3	Fasting	-0.704209	0.0411587	-17.1096	4.22217e-51	1.23381e-49
SM 18:1;O2/14:1	High-protein	0.065837	0.0402572	1.63541	0.10265	0.138446
SM 18:1;O2/14:1	Low-protein	0.00109237	0.0391254	0.0279197	0.977738	0.985231
SM 18:1;O2/14:0	Balanced overfeeding	0.013625	0.036046	0.377989	0.705614	0.817518
SM 18:1;O2/14:0	High-carbohydrate	-0.0901607	0.0377215	-2.39017	0.0172438	0.0381102
SM 18:1;O2/14:0	High-fat	0.00797346	0.0375139	0.212547	0.831775	0.889255
PE P-34:0 or PE O-34:1	Fasting	-0.709785	0.0626196	-11.3349	2.02327e-26	1.56506e-25
SM 18:1;O2/14:0	High-protein	0.114688	0.0397699	2.88378	0.00411443	0.00795659
SM 18:1;O2/14:0	Low-protein	0.0370817	0.0386751	0.958799	0.338166	0.423512
SM 18:1;O2/15:0	Balanced overfeeding	0.0291193	0.0366444	0.794646	0.427231	0.559458
SM 18:1;O2/15:0	High-carbohydrate	-0.0730286	0.0380576	-1.9189	0.0556186	0.105998
SM 18:1;O2/15:0	High-fat	0.0139518	0.0379389	0.367744	0.713234	0.791479
PC 31:0	Fasting	-0.741063	0.0597442	-12.4039	1.15739e-30	1.32345e-29
SM 18:1;O2/15:0	High-protein	0.070984	0.040171	1.76705	0.0778864	0.108958
SM 18:1;O2/15:0	Low-protein	0.0312571	0.0391385	0.798628	0.42492	0.514995
SM 18:1;O2/16:1	Balanced overfeeding	0.000173951	0.0335404	0.0051863	0.995864	0.998385
SM 18:1;O2/16:1	High-carbohydrate	-0.07785	0.0351404	-2.2154	0.0272236	0.0568238
SM 18:1;O2/16:1	High-fat	-0.0141178	0.034926	-0.404221	0.686239	0.771286
Piperine	Fasting	-0.745079	0.125351	-5.94394	5.51952e-09	1.54429e-08
SM 18:1;O2/16:1	High-protein	-0.0166961	0.0369815	-0.451472	0.651863	0.69691
SM 18:1;O2/16:1	Low-protein	0.00922495	0.035928	0.256763	0.797477	0.845712
SM 18:1;O2/16:0	Balanced overfeeding	-0.00667457	0.0350401	-0.190484	0.849014	0.912744
SM 18:1;O2/16:0	High-carbohydrate	-0.0924262	0.0366213	-2.52384	0.0119453	0.0278018
SM 18:1;O2/16:0	High-fat	-0.0208003	0.0363959	-0.571502	0.56794	0.660921
DMGV	Fasting	-0.75927	0.0877574	-8.65192	8.63901e-17	3.91735e-16
SM 18:1;O2/16:0	High-protein	-0.0244636	0.0385605	-0.634421	0.526123	0.586315
SM 18:1;O2/16:0	Low-protein	0.0271809	0.0374786	0.725237	0.468677	0.560282
SM 18:1;O2/17:1	Balanced overfeeding	0.00265758	0.0383493	0.0692993	0.944782	0.986022
SM 18:1;O2/17:1	High-carbohydrate	-0.141015	0.0397685	-3.54589	0.000431554	0.00137539
SM 18:1;O2/17:1	High-fat	0.0463588	0.0396897	1.16803	0.243402	0.324948
LPE 17:0	Fasting	-0.783396	0.0816526	-9.59426	5.50838e-20	3.14936e-19
SM 18:1;O2/17:1	High-protein	0.0813073	0.0419281	1.93921	0.0530896	0.0808137
SM 18:1;O2/17:1	Low-protein	-0.0526735	0.0408547	-1.28929	0.197949	0.274003
SM 18:1;O2/17:0	Balanced overfeeding	-0.000352143	0.0381966	-0.00921924	0.992648	0.998385
SM 18:1;O2/17:0	High-carbohydrate	-0.101953	0.0392221	-2.59938	0.00964082	0.0228427
SM 18:1;O2/17:0	High-fat	0.000348486	0.0391482	0.00890173	0.992901	0.992901
PE P-35:2 or PE O-35:3	Fasting	-0.820036	0.0520273	-15.7616	4.98833e-45	1.19266e-43
SM 18:1;O2/17:0	High-protein	0.0424264	0.0413438	1.02619	0.305346	0.375261
SM 18:1;O2/17:0	Low-protein	-0.025081	0.040564	-0.618307	0.53668	0.62634
SM 18:1;O2/18:3	Balanced overfeeding	0.00953844	0.0195845	0.487041	0.626463	0.749579
SM 18:1;O2/18:3	High-carbohydrate	-0.0533933	0.0205697	-2.59572	0.0097424	0.0228773
SM 18:1;O2/18:3	High-fat	0.00328254	0.0204161	0.160781	0.872336	0.912741
Allantoin	Fasting	-0.83229	0.109938	-7.57056	2.06432e-13	7.4372e-13
SM 18:1;O2/18:3	High-protein	-0.0286223	0.021656	-1.32168	0.186934	0.239823
SM 18:1;O2/18:3	Low-protein	0.0312226	0.0210128	1.48588	0.137999	0.202758
SM 18:1;O2/18:1	Balanced overfeeding	-0.0570298	0.0378762	-1.50569	0.132836	0.219723
SM 18:1;O2/18:1	High-carbohydrate	-0.12427	0.0394926	-3.14666	0.00175916	0.0048701
SM 18:1;O2/18:1	High-fat	-0.0114638	0.0393464	-0.291356	0.770911	0.841378
PC 34:4	Fasting	-0.839414	0.0481065	-17.4491	1.19791e-52	3.93814e-51
SM 18:1;O2/18:1	High-protein	-0.0150228	0.0415931	-0.361185	0.718127	0.755667
SM 18:1;O2/18:1	Low-protein	-0.125405	0.0404255	-3.10212	0.00204012	0.00496806
SM 18:1;O2/18:0	Balanced overfeeding	-0.0684903	0.0394279	-1.7371	0.0830416	0.148571
SM 18:1;O2/18:0	High-carbohydrate	-0.12485	0.0406721	-3.06967	0.00227029	0.00609272
SM 18:1;O2/18:0	High-fat	-0.0207872	0.0405504	-0.512626	0.60846	0.695761
Trimethylamine N-oxide	Fasting	-0.848567	0.101273	-8.37904	6.59665e-16	2.89153e-15
SM 18:1;O2/18:0	High-protein	-0.0369584	0.0428621	-0.862263	0.388994	0.458769
SM 18:1;O2/18:0	Low-protein	-0.0968473	0.0418275	-2.3154	0.0210321	0.0400829
SM 18:1;O2/19:1	Balanced overfeeding	-0.0351988	0.0524297	-0.671352	0.502335	0.623179
SM 18:1;O2/19:1	High-carbohydrate	-0.242417	0.054442	-4.45276	1.06632e-05	4.38193e-05
SM 18:1;O2/19:1	High-fat	0.0203204	0.0543697	0.373746	0.708767	0.789854
LPE 16:1	Fasting	-0.860349	0.0884139	-9.73093	1.81812e-20	1.08674e-19
SM 18:1;O2/19:1	High-protein	0.0677444	0.0573103	1.18206	0.237794	0.297809
SM 18:1;O2/19:1	Low-protein	-0.154336	0.0558766	-2.76208	0.00597438	0.0133258
SM 18:1;O2/19:0	Balanced overfeeding	-0.0802243	0.0481569	-1.66589	0.0964184	0.169054
SM 18:1;O2/19:0	High-carbohydrate	-0.197921	0.0496939	-3.98281	7.92009e-05	0.000281484
SM 18:1;O2/19:0	High-fat	-0.00582154	0.0495648	-0.117453	0.906552	0.927717
PC 30:0	Fasting	-0.875385	0.0641535	-13.6452	8.17385e-36	1.26454e-34
SM 18:1;O2/19:0	High-protein	0.00923742	0.0523385	0.176494	0.859984	0.883499
SM 18:1;O2/19:0	Low-protein	-0.13386	0.0512247	-2.6132	0.00926501	0.0196508
SM 18:1;O2/20:1	Balanced overfeeding	-0.068366	0.0408146	-1.67504	0.0946091	0.166995
SM 18:1;O2/20:1	High-carbohydrate	-0.136032	0.0425654	-3.19585	0.00149058	0.00426112
SM 18:1;O2/20:1	High-fat	-0.063362	0.0423371	-1.4966	0.135185	0.196429
Pipecolic acid	Fasting	-0.909116	0.0784936	-11.582	2.20254e-27	1.81021e-26
SM 18:1;O2/20:1	High-protein	-0.0903246	0.0448527	-2.01381	0.0446142	0.0694292
SM 18:1;O2/20:1	Low-protein	-0.0711763	0.0435664	-1.63374	0.103	0.158415
SM 18:1;O2/20:0	Balanced overfeeding	-0.0856313	0.044654	-1.91766	0.0557756	0.10947
SM 18:1;O2/20:0	High-carbohydrate	-0.151959	0.0460283	-3.30142	0.0010372	0.00303092
SM 18:1;O2/20:0	High-fat	-0.0750528	0.0458043	-1.63855	0.101993	0.151995
3-Methylhistidine	Fasting	-0.926154	0.0769892	-12.0297	3.72418e-29	3.62762e-28
SM 18:1;O2/20:0	High-protein	-0.113046	0.0485735	-2.32732	0.0203833	0.0343641
SM 18:1;O2/20:0	Low-protein	0.000882157	0.0473087	0.0186468	0.985131	0.988891
SM 18:1;O2/21:0	Balanced overfeeding	-0.0886493	0.048343	-1.83376	0.0673391	0.124424
SM 18:1;O2/21:0	High-carbohydrate	-0.129269	0.0494674	-2.61322	0.00926449	0.0223538
SM 18:1;O2/21:0	High-fat	-0.0895208	0.0493275	-1.81482	0.070205	0.1154
PC 32:2	Fasting	-1.00424	0.05017	-20.0167	1.69038e-64	1.4819e-62
SM 18:1;O2/21:0	High-protein	-0.0930973	0.0521151	-1.78638	0.0746992	0.106771
SM 18:1;O2/21:0	Low-protein	-0.00173044	0.0511057	-0.0338601	0.973003	0.985231
SM 18:1;O2/22:3	Balanced overfeeding	-0.0390777	0.0486546	-0.803166	0.422296	0.559458
SM 18:1;O2/22:3	High-carbohydrate	-0.180547	0.0509397	-3.54433	0.000434058	0.00137539
SM 18:1;O2/22:3	High-fat	-0.00703979	0.050557	-0.139245	0.889318	0.920829
Trigonelline	Fasting	-1.02177	0.12446	-8.20968	2.2761e-15	9.5018e-15
SM 18:1;O2/22:3	High-protein	-0.0613022	0.0537817	-1.13983	0.254952	0.316284
SM 18:1;O2/22:3	Low-protein	-0.0597973	0.0520602	-1.14862	0.251313	0.33895
SM 18:1;O2/22:2	Balanced overfeeding	-0.0834012	0.0446525	-1.86778	0.0624309	0.118981
SM 18:1;O2/22:2	High-carbohydrate	-0.163882	0.0466801	-3.51074	0.000491099	0.00150185
SM 18:1;O2/22:2	High-fat	-0.0818052	0.0464309	-1.76187	0.0787584	0.122565
Hydroxyproline	Fasting	-1.12805	0.0585542	-19.265	5.21363e-61	3.42796e-59
SM 18:1;O2/22:2	High-protein	-0.103986	0.0490796	-2.11872	0.0346516	0.0552326
SM 18:1;O2/22:2	Low-protein	-0.134637	0.0477351	-2.8205	0.00500309	0.0115422
SM 18:1;O2/23:2	Balanced overfeeding	-0.104863	0.055766	-1.88041	0.0606869	0.116624
SM 18:1;O2/23:2	High-carbohydrate	-0.133017	0.0577857	-2.3019	0.0217885	0.0469702
SM 18:1;O2/23:2	High-fat	-0.165635	0.0576833	-2.87145	0.00427543	0.00944906
LPC 14:0	Fasting	-1.13083	0.0621136	-18.2059	4.06093e-56	2.13605e-54
SM 18:1;O2/23:2	High-protein	-0.160246	0.0610111	-2.62651	0.00891555	0.0160602
SM 18:1;O2/23:2	Low-protein	-0.129781	0.0595115	-2.18077	0.0297086	0.0527929
Glycodeoxycholic acid/Glycochenodeoxycholic acid	Balanced overfeeding	0.494095	0.227118	2.1755	0.0301032	0.0659762
Glycodeoxycholic acid/Glycochenodeoxycholic acid	High-carbohydrate	0.11769	0.238762	0.492919	0.622306	0.73393
Glycodeoxycholic acid/Glycochenodeoxycholic acid	High-fat	0.785501	0.237167	3.31201	0.000999587	0.00250373
N-Methyl-proline	Fasting	-1.26396	0.116265	-10.8713	1.20504e-24	8.56558e-24
Glycodeoxycholic acid/Glycochenodeoxycholic acid	High-protein	0.859605	0.253046	3.39704	0.000740608	0.00165068
Glycodeoxycholic acid/Glycochenodeoxycholic acid	Low-protein	0.676357	0.244894	2.76183	0.00597887	0.0133258
7alpha-Hydroxy-4-cholesten-3-one	Balanced overfeeding	0.330963	0.131407	2.51862	0.0121212	0.0295174
7alpha-Hydroxy-4-cholesten-3-one	High-carbohydrate	0.343903	0.137042	2.50947	0.0124354	0.0284552
7alpha-Hydroxy-4-cholesten-3-one	High-fat	0.639693	0.136002	4.70356	3.38972e-06	1.33059e-05
3-Hydroxyhippuric acid	Fasting	-1.37942	0.138204	-9.98103	2.33109e-21	1.42576e-20
7alpha-Hydroxy-4-cholesten-3-one	High-protein	0.802843	0.14457	5.55333	4.75753e-08	2.08538e-07
7alpha-Hydroxy-4-cholesten-3-one	Low-protein	1.56886	0.140173	11.1924	7.18001e-26	3.77668e-24
3-hydroxynorvaline	Balanced overfeeding	-0.00888907	0.0823181	-0.107984	0.914055	0.961586
3-hydroxynorvaline	High-carbohydrate	-0.0398307	0.0864625	-0.46067	0.645254	0.757597
3-hydroxynorvaline	High-fat	-0.211943	0.085967	-2.4654	0.0140518	0.0269753
PC 32:3	Fasting	-1.39061	0.0775942	-17.9216	8.2203e-55	3.60323e-53
3-hydroxynorvaline	High-protein	-0.163986	0.0907738	-1.80654	0.0714909	0.102744
3-hydroxynorvaline	Low-protein	0.0987115	0.0883312	1.11752	0.26436	0.351145
N-methyl pipecolic acid	Balanced overfeeding	-0.1228	0.061022	-2.01238	0.0447647	0.0905624
N-methyl pipecolic acid	High-carbohydrate	-0.253283	0.0641245	-3.94986	9.05185e-05	0.000317418
N-methyl pipecolic acid	High-fat	0.0276821	0.0637544	0.434199	0.664349	0.749887
PC 30:1	Fasting	-1.64117	0.0916623	-17.9045	9.84986e-55	3.70073e-53
N-methyl pipecolic acid	High-protein	0.128119	0.0678015	1.88962	0.0594395	0.0883197
N-methyl pipecolic acid	Low-protein	-0.285466	0.0656256	-4.34991	1.68029e-05	6.40459e-05
indole-4-carboxaldehyde	Balanced overfeeding	-0.058347	0.113523	-0.513967	0.607523	0.732929
indole-4-carboxaldehyde	High-carbohydrate	-0.0512396	0.119292	-0.429531	0.667739	0.766879
indole-4-carboxaldehyde	High-fat	-0.275328	0.118742	-2.31871	0.0208501	0.0383466
Ectoine	Fasting	-1.72651	0.14793	-11.6711	9.8462e-28	8.35339e-27
indole-4-carboxaldehyde	High-protein	0.0582873	0.125494	0.464462	0.642537	0.692571
indole-4-carboxaldehyde	Low-protein	-0.292522	0.121991	-2.3979	0.0168886	0.0333963
N-Acetylisoputreanine	Balanced overfeeding	-0.238287	0.0500772	-4.7584	2.62e-06	1.14843e-05
N-Acetylisoputreanine	High-carbohydrate	-0.313726	0.0525648	-5.96837	4.80497e-09	2.93885e-08
N-Acetylisoputreanine	High-fat	-0.228273	0.0524284	-4.354	1.65051e-05	6.02894e-05
PC 28:0	Fasting	-1.88135	0.122174	-15.399	2.03361e-43	4.45699e-42
N-Acetylisoputreanine	High-protein	-0.593664	0.0559335	-10.6138	1.11952e-23	1.9629e-22
N-Acetylisoputreanine	Low-protein	0.0113039	0.0538017	0.210102	0.833681	0.877033
N-palmitoyl glutamine	Balanced overfeeding	-0.0375628	0.0725632	-0.517657	0.604948	0.732929
N-palmitoyl glutamine	High-carbohydrate	-0.0031715	0.0762606	-0.0415876	0.966846	0.978001
N-palmitoyl glutamine	High-fat	-0.189835	0.0759137	-2.50066	0.0127445	0.0252015
Hippuric acid	Fasting	-1.93525	0.149302	-12.962	5.95685e-33	8.24554e-32
N-palmitoyl glutamine	High-protein	-0.102897	0.0800403	-1.28557	0.199244	0.254375
N-palmitoyl glutamine	Low-protein	-0.134534	0.0778766	-1.72753	0.0847474	0.13267
D-alpha-tocopherylquinone	Balanced overfeeding	-0.324486	0.076793	-4.22547	2.8787e-05	0.000118296
D-alpha-tocopherylquinone	High-carbohydrate	-0.331975	0.0809841	-4.09926	4.90348e-05	0.000184231
D-alpha-tocopherylquinone	High-fat	-0.20448	0.0802302	-2.54866	0.0111389	0.0223629
TG 46:2	Fasting	-2.13263	0.165539	-12.883	1.26424e-32	1.58331e-31
D-alpha-tocopherylquinone	High-protein	-0.370483	0.0847995	-4.36893	1.54579e-05	4.41893e-05
D-alpha-tocopherylquinone	Low-protein	-0.470755	0.0828899	-5.67928	2.40649e-08	1.43843e-07

## Sheet: ST05
ST05: Mixed model results for physiology measures as a function of metabolite log2 fold change
Model: Outcome ~ log2 fold change metabolite + pre-chamber log2 metabolite level + diet + age + sex + race + body mass index + random effect per participant.
Beta coefficients may be interpreted as the estimated mean effect on the outcome (e.g., 24-hour energy expenditure) from 1 unit log2 fold change in metabolite level.
Outcome	Metabolite	HMDB_ID	Term	Beta	Std.Error	t-value	p-value	fdr
24-hour energy expenditure	Piperine	HMDB0029377	log2 fold change	-4.84374	6.80549	-0.71174	0.476997	0.608982
24-hour energy expenditure	Piperine	HMDB0029377	pre-chamber level (log2 units)	2.2661	6.18975	0.366105	0.71446	0.902376
24-hour energy expenditure	Hippuric acid	HMDB0000714	log2 fold change	2.29113	5.76474	0.397439	0.691234	0.786556
24-hour energy expenditure	Hippuric acid	HMDB0000714	pre-chamber level (log2 units)	7.6044	7.02288	1.0828	0.279479	0.647004
24-hour energy expenditure	4-Aminohippuric acid	HMDB0001867	log2 fold change	8.73563	18.1702	0.480766	0.630918	0.744087
24-hour energy expenditure	4-Aminohippuric acid	HMDB0001867	pre-chamber level (log2 units)	27.1972	21.337	1.27465	0.203096	0.598719
24-hour energy expenditure	3-Hydroxyhippuric acid	HMDB0006116	log2 fold change	2.45121	6.17176	0.397165	0.691435	0.786556
24-hour energy expenditure	3-Hydroxyhippuric acid	HMDB0006116	pre-chamber level (log2 units)	1.4474	7.50918	0.192751	0.847242	0.944943
24-hour energy expenditure	N-Acetyl-D-galactosamine	HMDB0000853	log2 fold change	-16.2025	19.5275	-0.829729	0.407135	0.546308
24-hour energy expenditure	N-Acetyl-D-galactosamine	HMDB0000853	pre-chamber level (log2 units)	-0.721832	20.8686	-0.0345893	0.972423	0.979874
24-hour energy expenditure	Hexose	HMDB0000122	log2 fold change	9.75947	18.2674	0.534257	0.593429	0.715926
24-hour energy expenditure	Hexose	HMDB0000122	pre-chamber level (log2 units)	21.6192	23.5476	0.918108	0.359058	0.716165
24-hour energy expenditure	gamma-Aminobutyric acid	HMDB0000112	log2 fold change	-15.4941	11.7906	-1.3141	0.189485	0.309532
24-hour energy expenditure	gamma-Aminobutyric acid	HMDB0000112	pre-chamber level (log2 units)	16.8392	13.5192	1.24558	0.213572	0.598719
24-hour energy expenditure	Aminoisobutyric acid	HMDB0001906	log2 fold change	-13.9408	14.5262	-0.959701	0.337725	0.474982
24-hour energy expenditure	Aminoisobutyric acid	HMDB0001906	pre-chamber level (log2 units)	-4.00308	17.0772	-0.234411	0.814773	0.929714
24-hour energy expenditure	Myristoleic acid	HMDB0002000	log2 fold change	-29.043	12.5114	-2.32131	0.0207188	0.0530927
24-hour energy expenditure	Myristoleic acid	HMDB0002000	pre-chamber level (log2 units)	-4.2708	11.9904	-0.356186	0.721869	0.902376
24-hour energy expenditure	Lauroyl diethanolamide	HMDB0032358	log2 fold change	7.24051	6.59492	1.09789	0.272843	0.415933
24-hour energy expenditure	Lauroyl diethanolamide	HMDB0032358	pre-chamber level (log2 units)	-1.00272	5.35411	-0.18728	0.851526	0.944943
24-hour energy expenditure	Palmitoyl-EA	HMDB0002100	log2 fold change	-5.89691	10.6679	-0.552771	0.580696	0.703793
24-hour energy expenditure	Palmitoyl-EA	HMDB0002100	pre-chamber level (log2 units)	8.44929	14.7707	0.572029	0.56759	0.850987
24-hour energy expenditure	Oleoyl-EA	HMDB0002088	log2 fold change	-9.38261	7.85546	-1.19441	0.232953	0.365195
24-hour energy expenditure	Oleoyl-EA	HMDB0002088	pre-chamber level (log2 units)	3.88186	9.04127	0.429349	0.667876	0.88267
24-hour energy expenditure	3-Dehydroxycarnitine	HMDB0001161	log2 fold change	-70.8861	30.555	-2.31995	0.0207929	0.0530927
24-hour energy expenditure	3-Dehydroxycarnitine	HMDB0001161	pre-chamber level (log2 units)	-35.3735	31.4835	-1.12356	0.261804	0.634327
24-hour energy expenditure	CAR 2:0	HMDB0000201	log2 fold change	-13.4357	17.7413	-0.757315	0.44926	0.584928
24-hour energy expenditure	CAR 2:0	HMDB0000201	pre-chamber level (log2 units)	-6.72584	21.688	-0.310118	0.756616	0.905999
24-hour energy expenditure	CAR 3:0	HMDB0000824	log2 fold change	7.37886	18.2562	0.404183	0.686271	0.786556
24-hour energy expenditure	CAR 3:0	HMDB0000824	pre-chamber level (log2 units)	24.0743	22.9541	1.0488	0.294837	0.65741
24-hour energy expenditure	CAR 4:0	HMDB0002013	log2 fold change	22.3989	15.8077	1.41697	0.157189	0.27378
24-hour energy expenditure	CAR 4:0	HMDB0002013	pre-chamber level (log2 units)	37.3007	17.586	2.12104	0.0344682	0.446618
24-hour energy expenditure	CAR 5:0	HMDB0000688	log2 fold change	16.1468	15.4454	1.04542	0.296396	0.440407
24-hour energy expenditure	CAR 5:0	HMDB0000688	pre-chamber level (log2 units)	40.4697	18.3676	2.20332	0.0280814	0.446618
24-hour energy expenditure	CAR 4:0;OH	HMDB0013127	log2 fold change	9.84081	6.60789	1.48925	0.137126	0.245335
24-hour energy expenditure	CAR 4:0;OH	HMDB0013127	pre-chamber level (log2 units)	4.75161	9.09035	0.522709	0.601436	0.869108
24-hour energy expenditure	CAR DC4:0	HMDB0013133	log2 fold change	3.52747	7.28608	0.484138	0.628525	0.744087
24-hour energy expenditure	CAR DC4:0	HMDB0013133	pre-chamber level (log2 units)	-6.33247	7.83201	-0.808537	0.419212	0.760363
24-hour energy expenditure	CAR 7:0	HMDB0013238	log2 fold change	-22.384	12.5711	-1.78059	0.0756591	0.148495
24-hour energy expenditure	CAR 7:0	HMDB0013238	pre-chamber level (log2 units)	-2.07474	16.3443	-0.12694	0.899045	0.953047
24-hour energy expenditure	CAR DC5:0	HMDB0013130	log2 fold change	-49.0001	19.5341	-2.50843	0.0124799	0.0371617
24-hour energy expenditure	CAR DC5:0	HMDB0013130	pre-chamber level (log2 units)	-48.5008	20.5947	-2.35501	0.0189535	0.446618
24-hour energy expenditure	CAR 6:0;OH	HMDB0013131	log2 fold change	-23.8855	8.86174	-2.69535	0.00729664	0.0239239
24-hour energy expenditure	CAR 6:0;OH	HMDB0013131	pre-chamber level (log2 units)	-9.44946	11.5947	-0.814977	0.415519	0.760363
24-hour energy expenditure	CAR 8:0	HMDB0000791	log2 fold change	-29.9911	7.73057	-3.87955	0.00012039	0.00244079
24-hour energy expenditure	CAR 8:0	HMDB0000791	pre-chamber level (log2 units)	-16.0538	10.6645	-1.50534	0.132943	0.597476
24-hour energy expenditure	CAR DC6:0	HMDB0061677	log2 fold change	4.87632	12.4314	0.392259	0.695054	0.786556
24-hour energy expenditure	CAR DC6:0	HMDB0061677	pre-chamber level (log2 units)	13.889	16.1106	0.8621	0.389095	0.741536
24-hour energy expenditure	CAR 9:0	HMDB0013288	log2 fold change	-2.15603	10.6368	-0.202695	0.839466	0.874062
24-hour energy expenditure	CAR 9:0	HMDB0013288	pre-chamber level (log2 units)	16.8091	13.4256	1.25202	0.211219	0.598719
24-hour energy expenditure	CAR 8:0;OH	HMDB0061634	log2 fold change	-18.0332	7.25202	-2.48665	0.0132592	0.0383206
24-hour energy expenditure	CAR 8:0;OH	HMDB0061634	pre-chamber level (log2 units)	-0.86584	9.88205	-0.0876175	0.93022	0.95392
24-hour energy expenditure	CAR 10:2	HMDB0013325	log2 fold change	-28.5161	8.43001	-3.38269	0.000780936	0.00733522
24-hour energy expenditure	CAR 10:2	HMDB0013325	pre-chamber level (log2 units)	-1.407	11.6366	-0.120912	0.903815	0.953047
24-hour energy expenditure	CAR 10:1	HMDB0013205	log2 fold change	-36.3382	9.08148	-4.00135	7.37068e-05	0.00193849
24-hour energy expenditure	CAR 10:1	HMDB0013205	pre-chamber level (log2 units)	-14.7275	12.3069	-1.19669	0.232063	0.616765
24-hour energy expenditure	CAR 10:0	HMDB0000651	log2 fold change	-27.2924	7.91998	-3.44602	0.000622656	0.00733522
24-hour energy expenditure	CAR 10:0	HMDB0000651	pre-chamber level (log2 units)	-10.0527	10.707	-0.938894	0.348292	0.715632
24-hour energy expenditure	CAR 10:0;OH	HMDB0061636	log2 fold change	-18.5006	6.6646	-2.77594	0.00573523	0.0206625
24-hour energy expenditure	CAR 10:0;OH	HMDB0061636	pre-chamber level (log2 units)	-3.36732	9.07956	-0.370868	0.710911	0.902376
24-hour energy expenditure	CAR 12:1	HMDB0013326	log2 fold change	-24.2359	7.2643	-3.3363	0.000919849	0.00780388
24-hour energy expenditure	CAR 12:1	HMDB0013326	pre-chamber level (log2 units)	-6.919	10.1829	-0.679473	0.49719	0.81218
24-hour energy expenditure	CAR 12:0	HMDB0002250	log2 fold change	-15.1617	8.1156	-1.86821	0.0623862	0.12719
24-hour energy expenditure	CAR 12:0	HMDB0002250	pre-chamber level (log2 units)	0.738503	11.0712	0.0667051	0.946846	0.961469
24-hour energy expenditure	CAR 14:2	HMDB0013331	log2 fold change	-8.95606	5.91246	-1.51478	0.130536	0.236809
24-hour energy expenditure	CAR 14:2	HMDB0013331	pre-chamber level (log2 units)	7.06444	9.51094	0.74277	0.458011	0.785116
24-hour energy expenditure	CAR 14:1	HMDB0002014	log2 fold change	-20.1317	7.40837	-2.71743	0.00683475	0.0230454
24-hour energy expenditure	CAR 14:1	HMDB0002014	pre-chamber level (log2 units)	-1.65717	10.428	-0.158915	0.873807	0.953047
24-hour energy expenditure	CAR 18:1	HMDB0005065	log2 fold change	-34.5831	11.1482	-3.10212	0.00204308	0.0111944
24-hour energy expenditure	CAR 18:1	HMDB0005065	pre-chamber level (log2 units)	-17.791	15.5947	-1.14084	0.254549	0.625666
24-hour energy expenditure	CAR 18:0	HMDB0000848	log2 fold change	-8.9223	10.7268	-0.831772	0.405981	0.546308
24-hour energy expenditure	CAR 18:0	HMDB0000848	pre-chamber level (log2 units)	-17.6918	15.1623	-1.16683	0.2439	0.617073
24-hour energy expenditure	CAR 26:0	HMDB0006347	log2 fold change	-52.1969	20.5628	-2.53842	0.0114738	0.0350884
24-hour energy expenditure	CAR 26:0	HMDB0006347	pre-chamber level (log2 units)	-24.1282	18.513	-1.30331	0.193139	0.598719
24-hour energy expenditure	DG 36:4	HMDB0007248	log2 fold change	-51.0433	8.91654	-5.72456	1.9042e-08	2.50403e-06
24-hour energy expenditure	DG 36:4	HMDB0007248	pre-chamber level (log2 units)	-15.9899	10.7942	-1.48135	0.139219	0.597476
24-hour energy expenditure	DG 36:3	HMDB0007219	log2 fold change	-66.266	9.51983	-6.96084	1.21202e-11	3.1876e-09
24-hour energy expenditure	DG 36:3	HMDB0007219	pre-chamber level (log2 units)	-24.9716	11.4971	-2.17198	0.0303819	0.446618
24-hour energy expenditure	DG 38:5	HMDB0007199	log2 fold change	-24.0774	9.65866	-2.49283	0.0130338	0.0380876
24-hour energy expenditure	DG 38:5	HMDB0007199	pre-chamber level (log2 units)	-10.6948	11.0716	-0.965974	0.334579	0.698368
24-hour energy expenditure	TG 46:2	HMDB0010419	log2 fold change	22.1634	5.19529	4.26606	2.42985e-05	0.00106508
24-hour energy expenditure	TG 46:2	HMDB0010419	pre-chamber level (log2 units)	26.5424	7.19923	3.68685	0.000254956	0.0670535
24-hour energy expenditure	LPC 14:0	HMDB0010379	log2 fold change	0.122217	14.562	0.0083929	0.993307	0.993307
24-hour energy expenditure	LPC 14:0	HMDB0010379	pre-chamber level (log2 units)	13.0894	15.9255	0.821913	0.411564	0.760363
24-hour energy expenditure	LPC 15:0	HMDB0010381	log2 fold change	-29.5095	15.4694	-1.90761	0.0570826	0.119149
24-hour energy expenditure	LPC 15:0	HMDB0010381	pre-chamber level (log2 units)	1.03055	16.8033	0.0613303	0.951124	0.962098
24-hour energy expenditure	LPC 16:1	HMDB0010383	log2 fold change	-50.1418	15.5855	-3.21721	0.0013885	0.00867447
24-hour energy expenditure	LPC 16:1	HMDB0010383	pre-chamber level (log2 units)	-5.55968	17.3581	-0.320294	0.748895	0.905235
24-hour energy expenditure	LPC 16:0	HMDB0010382	log2 fold change	-45.476	15.9826	-2.84534	0.0046403	0.0180186
24-hour energy expenditure	LPC 16:0	HMDB0010382	pre-chamber level (log2 units)	-3.2798	17.9777	-0.182437	0.855322	0.945167
24-hour energy expenditure	LPC 17:1	HMDB0012108	log2 fold change	-27.9141	13.6898	-2.03904	0.0420334	0.0936847
24-hour energy expenditure	LPC 17:1	HMDB0012108	pre-chamber level (log2 units)	1.38918	14.1306	0.0983102	0.92173	0.95392
24-hour energy expenditure	LPC 17:0	HMDB0012108	log2 fold change	-24.129	11.7472	-2.05403	0.0405536	0.0919668
24-hour energy expenditure	LPC 17:0	HMDB0012108	pre-chamber level (log2 units)	6.73334	12.6724	0.531337	0.595449	0.865211
24-hour energy expenditure	LPC 18:3	HMDB0010387	log2 fold change	-11.6515	10.6357	-1.09551	0.273884	0.415933
24-hour energy expenditure	LPC 18:3	HMDB0010387	pre-chamber level (log2 units)	10.991	11.6333	0.944789	0.345277	0.715022
24-hour energy expenditure	LPC 18:2	HMDB0010386	log2 fold change	-9.52236	15.0384	-0.633203	0.526925	0.659911
24-hour energy expenditure	LPC 18:2	HMDB0010386	pre-chamber level (log2 units)	-5.59259	17.3753	-0.32187	0.747702	0.905235
24-hour energy expenditure	LPC 18:1	HMDB0002815	log2 fold change	-17.8492	12.5649	-1.42056	0.156142	0.273768
24-hour energy expenditure	LPC 18:1	HMDB0002815	pre-chamber level (log2 units)	2.05469	14.0869	0.145858	0.884099	0.953047
24-hour energy expenditure	LPC 18:0	HMDB0010384	log2 fold change	-25.5385	11.9155	-2.1433	0.0326278	0.0773072
24-hour energy expenditure	LPC 18:0	HMDB0010384	pre-chamber level (log2 units)	7.53951	13.6149	0.553767	0.580015	0.85416
24-hour energy expenditure	LPC 19:0	NA	log2 fold change	-56.1624	13.7878	-4.07335	5.48247e-05	0.0016021
24-hour energy expenditure	LPC 19:0	NA	pre-chamber level (log2 units)	-7.89841	15.3601	-0.514217	0.607355	0.872865
24-hour energy expenditure	LPC 20:5	HMDB0010397	log2 fold change	-2.99494	10.0998	-0.296533	0.766961	0.823309
24-hour energy expenditure	LPC 20:5	HMDB0010397	pre-chamber level (log2 units)	8.66676	11.2794	0.768373	0.442671	0.781359
24-hour energy expenditure	LPC 20:4	HMDB0010395	log2 fold change	-19.7293	11.6819	-1.68888	0.0919405	0.173959
24-hour energy expenditure	LPC 20:4	HMDB0010395	pre-chamber level (log2 units)	2.53886	13.2349	0.191831	0.847962	0.944943
24-hour energy expenditure	LPC 20:3	HMDB0010393	log2 fold change	-19.455	10.7434	-1.81088	0.0708308	0.140064
24-hour energy expenditure	LPC 20:3	HMDB0010393	pre-chamber level (log2 units)	8.12717	11.9502	0.680086	0.496802	0.81218
24-hour energy expenditure	LPC 20:2	HMDB0010392	log2 fold change	-11.2054	10.208	-1.09771	0.27292	0.415933
24-hour energy expenditure	LPC 20:2	HMDB0010392	pre-chamber level (log2 units)	-7.54583	12.1446	-0.62133	0.534699	0.843549
24-hour energy expenditure	LPC 20:1	HMDB0010391	log2 fold change	-27.3474	11.7728	-2.32294	0.0206302	0.0530927
24-hour energy expenditure	LPC 20:1	HMDB0010391	pre-chamber level (log2 units)	-12.7767	14.4439	-0.884573	0.376863	0.728786
24-hour energy expenditure	LPC 20:0	HMDB0010390	log2 fold change	-28.8022	13.0998	-2.19867	0.0284131	0.0691911
24-hour energy expenditure	LPC 20:0	HMDB0010390	pre-chamber level (log2 units)	-17.9632	15.3985	-1.16655	0.244014	0.617073
24-hour energy expenditure	LPC 22:6	HMDB0010404	log2 fold change	-34.8561	12.4971	-2.78914	0.00551056	0.0204124
24-hour energy expenditure	LPC 22:6	HMDB0010404	pre-chamber level (log2 units)	-13.2576	14.5131	-0.913492	0.361476	0.716165
24-hour energy expenditure	LPC 22:5	HMDB0010403	log2 fold change	-37.5836	13.377	-2.80956	0.00517857	0.0195369
24-hour energy expenditure	LPC 22:5	HMDB0010403	pre-chamber level (log2 units)	-19.4997	16.2924	-1.19686	0.231996	0.616765
24-hour energy expenditure	LPC 22:4	HMDB0010401	log2 fold change	-30.811	12.9555	-2.37822	0.017816	0.0478124
24-hour energy expenditure	LPC 22:4	HMDB0010401	pre-chamber level (log2 units)	-24.0021	15.7372	-1.52518	0.127922	0.597476
24-hour energy expenditure	LPC 24:0	HMDB0010405	log2 fold change	-61.9134	19.1206	-3.23805	0.0012931	0.00866763
24-hour energy expenditure	LPC 24:0	HMDB0010405	pre-chamber level (log2 units)	-25.8868	18.9823	-1.36373	0.173338	0.598719
24-hour energy expenditure	LPC P-16:0 or LPC O-16:1	HMDB0010407	log2 fold change	-40.9711	13.0937	-3.12907	0.00186837	0.0109196
24-hour energy expenditure	LPC P-16:0 or LPC O-16:1	HMDB0010407	pre-chamber level (log2 units)	-7.81092	16.0745	-0.485921	0.627261	0.878091
24-hour energy expenditure	LPC O-16:0	HMDB0062195	log2 fold change	-22.5629	12.8602	-1.75448	0.0800335	0.153641
24-hour energy expenditure	LPC O-16:0	HMDB0062195	pre-chamber level (log2 units)	-3.51325	15.5883	-0.225378	0.821789	0.931597
24-hour energy expenditure	LPC P-18:1 or LPC O-18:2	HMDB0010408	log2 fold change	-33.1773	12.1441	-2.73196	0.00654515	0.0224061
24-hour energy expenditure	LPC P-18:1 or LPC O-18:2	HMDB0010408	pre-chamber level (log2 units)	-12.6633	14.7924	-0.856072	0.392417	0.742486
24-hour energy expenditure	LPC P-18:0 or LPC O-18:1	HMDB0013122	log2 fold change	-14.6431	11.1895	-1.30865	0.191326	0.31061
24-hour energy expenditure	LPC P-18:0 or LPC O-18:1	HMDB0013122	pre-chamber level (log2 units)	1.12907	13.7777	0.0819491	0.934724	0.95392
24-hour energy expenditure	LPC O-18:0	HMDB0011149	log2 fold change	-8.33254	8.8049	-0.946352	0.34448	0.47926
24-hour energy expenditure	LPC O-18:0	HMDB0011149	pre-chamber level (log2 units)	2.48014	10.6517	0.23284	0.815992	0.929714
24-hour energy expenditure	PC P-32:1 or PC O-32:2	HMDB0011269	log2 fold change	1.14094	13.2324	0.0862229	0.931328	0.949377
24-hour energy expenditure	PC P-32:1 or PC O-32:2	HMDB0011269	pre-chamber level (log2 units)	15.1248	13.8102	1.09519	0.274024	0.647004
24-hour energy expenditure	PC P-32:0 or PC O-32:1	HMDB0007896	log2 fold change	-105.376	31.4715	-3.3483	0.000881878	0.00773113
24-hour energy expenditure	PC P-32:0 or PC O-32:1	HMDB0007896	pre-chamber level (log2 units)	-17.5022	31.0064	-0.56447	0.572718	0.850987
24-hour energy expenditure	PC O-32:0	NA	log2 fold change	-58.9934	24.1256	-2.44527	0.0148595	0.0420219
24-hour energy expenditure	PC O-32:0	NA	pre-chamber level (log2 units)	-33.1639	26.6082	-1.24638	0.213278	0.598719
24-hour energy expenditure	PC P-34:2 or PC O-34:3	HMDB0011211	log2 fold change	83.142	28.4662	2.92072	0.00366892	0.0160821
24-hour energy expenditure	PC P-34:2 or PC O-34:3	HMDB0011211	pre-chamber level (log2 units)	70.4898	28.3233	2.48876	0.013182	0.446618
24-hour energy expenditure	PC P-34:1 or PC O-34:2	HMDB0011210	log2 fold change	72.5137	24.2101	2.99518	0.0028952	0.0141007
24-hour energy expenditure	PC P-34:1 or PC O-34:2	HMDB0011210	pre-chamber level (log2 units)	62.6164	27.7893	2.25325	0.0247271	0.446618
24-hour energy expenditure	PC P-34:0 or PC O-34:1	HMDB0011208	log2 fold change	-58.1816	27.8276	-2.09079	0.0371114	0.0856166
24-hour energy expenditure	PC P-34:0 or PC O-34:1	HMDB0011208	pre-chamber level (log2 units)	-21.4945	29.3497	-0.732359	0.464333	0.785116
24-hour energy expenditure	PC P-36:5 or PC O-36:6	HMDB0008260	log2 fold change	50.4445	20.3866	2.4744	0.0137162	0.0392104
24-hour energy expenditure	PC P-36:5 or PC O-36:6	HMDB0008260	pre-chamber level (log2 units)	62.4743	18.8598	3.31256	0.000999527	0.131438
24-hour energy expenditure	PC P-36:4 or PC O-36:5	HMDB0011221	log2 fold change	33.0928	32.869	1.00681	0.314571	0.459628
24-hour energy expenditure	PC P-36:4 or PC O-36:5	HMDB0011221	pre-chamber level (log2 units)	46.6744	31.077	1.50189	0.13383	0.597476
24-hour energy expenditure	PC P-36:3 or PC O-36:4	HMDB0011310	log2 fold change	46.0518	31.6663	1.45428	0.14657	0.25871
24-hour energy expenditure	PC P-36:3 or PC O-36:4	HMDB0011310	pre-chamber level (log2 units)	65.3273	31.2864	2.08804	0.0373597	0.446618
24-hour energy expenditure	PC P-35:1 or PC O-35:2	NA	log2 fold change	22.6722	18.0449	1.25643	0.209616	0.334115
24-hour energy expenditure	PC P-35:1 or PC O-35:2	NA	pre-chamber level (log2 units)	47.3948	22.5967	2.09742	0.0365177	0.446618
24-hour energy expenditure	PC P-38:6 or PC O-38:7	HMDB0011229	log2 fold change	-4.60752	30.0432	-0.153363	0.878181	0.902194
24-hour energy expenditure	PC P-38:6 or PC O-38:7	HMDB0011229	pre-chamber level (log2 units)	33.9198	26.8073	1.26532	0.206415	0.598719
24-hour energy expenditure	PC P-38:5 or PC O-38:6	HMDB0011319	log2 fold change	10.8537	35.342	0.307104	0.758907	0.818002
24-hour energy expenditure	PC P-38:5 or PC O-38:6	HMDB0011319	pre-chamber level (log2 units)	52.8504	32.7079	1.61583	0.106837	0.597476
24-hour energy expenditure	PC P-38:4 or PC O-38:5	HMDB0011253	log2 fold change	-9.20109	40.9643	-0.224612	0.822384	0.868622
24-hour energy expenditure	PC P-38:4 or PC O-38:5	HMDB0011253	pre-chamber level (log2 units)	22.4151	38.9756	0.575104	0.56551	0.850987
24-hour energy expenditure	PC P-38:3 or PC O-38:4	HMDB0011252	log2 fold change	-59.8953	40.5208	-1.47814	0.140075	0.248917
24-hour energy expenditure	PC P-38:3 or PC O-38:4	HMDB0011252	pre-chamber level (log2 units)	-3.99756	35.2334	-0.113459	0.909717	0.95321
24-hour energy expenditure	PC 28:0	HMDB0007866	log2 fold change	20.1017	7.15818	2.80821	0.00519992	0.0195369
24-hour energy expenditure	PC 28:0	HMDB0007866	pre-chamber level (log2 units)	13.3182	8.90749	1.49517	0.135576	0.597476
24-hour energy expenditure	PC 30:1	HMDB0007870	log2 fold change	18.9798	9.90146	1.91687	0.055892	0.118545
24-hour energy expenditure	PC 30:1	HMDB0007870	pre-chamber level (log2 units)	16.2801	12.0654	1.34932	0.177917	0.598719
24-hour energy expenditure	PC 30:0	HMDB0007869	log2 fold change	28.5061	13.8914	2.05207	0.0407452	0.0919668
24-hour energy expenditure	PC 30:0	HMDB0007869	pre-chamber level (log2 units)	11.9855	16.4157	0.730125	0.465696	0.785116
24-hour energy expenditure	PC 31:0	HMDB0007935	log2 fold change	28.3611	14.944	1.89782	0.0583632	0.119918
24-hour energy expenditure	PC 31:0	HMDB0007935	pre-chamber level (log2 units)	12.6512	17.5652	0.72024	0.471753	0.790262
24-hour energy expenditure	PC 32:3	HMDB0007875	log2 fold change	28.9238	11.2148	2.57908	0.010225	0.0320139
24-hour energy expenditure	PC 32:3	HMDB0007875	pre-chamber level (log2 units)	21.4734	14.0271	1.53085	0.126513	0.597476
24-hour energy expenditure	PC 32:2	HMDB0007874	log2 fold change	-12.0664	17.5661	-0.686914	0.492493	0.625728
24-hour energy expenditure	PC 32:2	HMDB0007874	pre-chamber level (log2 units)	14.7744	21.6555	0.682249	0.495435	0.81218
24-hour energy expenditure	PC 32:0	HMDB0007871	log2 fold change	18.7294	25.2892	0.740611	0.459318	0.595077
24-hour energy expenditure	PC 32:0	HMDB0007871	pre-chamber level (log2 units)	9.77522	30.7032	0.318378	0.750347	0.905235
24-hour energy expenditure	PC 33:2	HMDB0007940	log2 fold change	-30.8183	24.0726	-1.28023	0.20113	0.324522
24-hour energy expenditure	PC 33:2	HMDB0007940	pre-chamber level (log2 units)	11.2695	26.8816	0.419227	0.675252	0.883538
24-hour energy expenditure	PC 33:1	HMDB0007938	log2 fold change	-10.166	23.9662	-0.42418	0.671639	0.781597
24-hour energy expenditure	PC 33:1	HMDB0007938	pre-chamber level (log2 units)	2.97293	22.7066	0.130928	0.895891	0.953047
24-hour energy expenditure	PC 34:4	HMDB0007883	log2 fold change	13.8532	18.9558	0.730818	0.465273	0.597878
24-hour energy expenditure	PC 34:4	HMDB0007883	pre-chamber level (log2 units)	26.035	19.8544	1.31129	0.190432	0.598719
24-hour energy expenditure	PC 35:2	HMDB0007946	log2 fold change	-107.035	39.559	-2.70571	0.00707639	0.0235581
24-hour energy expenditure	PC 35:2	HMDB0007946	pre-chamber level (log2 units)	0.822685	36.6357	0.0224558	0.982094	0.985843
24-hour energy expenditure	PC 36:3	HMDB0008105	log2 fold change	-208.152	45.6368	-4.56105	6.58212e-06	0.000432775
24-hour energy expenditure	PC 36:3	HMDB0008105	pre-chamber level (log2 units)	-45.3459	42.4031	-1.0694	0.285467	0.65285
24-hour energy expenditure	LPE 16:1	HMDB0011504	log2 fold change	18.0451	10.2338	1.76329	0.0785348	0.152997
24-hour energy expenditure	LPE 16:1	HMDB0011504	pre-chamber level (log2 units)	3.48143	11.2862	0.308468	0.75787	0.905999
24-hour energy expenditure	LPE 16:0	HMDB0011503	log2 fold change	-12.5571	15.478	-0.811289	0.417632	0.557549
24-hour energy expenditure	LPE 16:0	HMDB0011503	pre-chamber level (log2 units)	-22.71	17.9212	-1.26722	0.205738	0.598719
24-hour energy expenditure	LPE 17:0	HMDB0010379	log2 fold change	2.59448	10.6969	0.242544	0.80847	0.857369
24-hour energy expenditure	LPE 17:0	HMDB0010379	pre-chamber level (log2 units)	-3.28742	13.8597	-0.237193	0.812616	0.929714
24-hour energy expenditure	LPE 18:3	HMDB0011478	log2 fold change	29.2866	13.2933	2.20311	0.0280968	0.0690603
24-hour energy expenditure	LPE 18:3	HMDB0011478	pre-chamber level (log2 units)	3.78192	14.4232	0.262211	0.79328	0.929097
24-hour energy expenditure	LPE 18:2	HMDB0011507	log2 fold change	13.7404	14.6207	0.939795	0.34783	0.47926
24-hour energy expenditure	LPE 18:2	HMDB0011507	pre-chamber level (log2 units)	-10.92	16.351	-0.667845	0.504577	0.819159
24-hour energy expenditure	LPE 18:1	HMDB0011475	log2 fold change	28.7383	13.6644	2.10315	0.036011	0.0838131
24-hour energy expenditure	LPE 18:1	HMDB0011475	pre-chamber level (log2 units)	2.83076	16.6437	0.17008	0.865024	0.951889
24-hour energy expenditure	LPE 18:0	HMDB0011130	log2 fold change	-5.82716	12.8888	-0.452112	0.651408	0.761423
24-hour energy expenditure	LPE 18:0	HMDB0011130	pre-chamber level (log2 units)	-9.56853	16.1558	-0.592267	0.553971	0.850987
24-hour energy expenditure	LPE 20:4	HMDB0011517	log2 fold change	-54.9493	17.887	-3.07202	0.00225598	0.0116864
24-hour energy expenditure	LPE 20:4	HMDB0011517	pre-chamber level (log2 units)	-52.0444	20.9352	-2.48597	0.0132841	0.446618
24-hour energy expenditure	LPE 20:3	HMDB0011484	log2 fold change	-20.9767	15.7479	-1.33204	0.183527	0.301767
24-hour energy expenditure	LPE 20:3	HMDB0011484	pre-chamber level (log2 units)	-23.7302	17.3221	-1.36994	0.171394	0.598719
24-hour energy expenditure	LPE 22:6	HMDB0011526	log2 fold change	-58.3105	16.4669	-3.54107	0.000440348	0.00551483
24-hour energy expenditure	LPE 22:6	HMDB0011526	pre-chamber level (log2 units)	-51.4079	19.3717	-2.65376	0.00824378	0.446618
24-hour energy expenditure	LPE 22:5	HMDB0011494	log2 fold change	-34.8832	15.6087	-2.23486	0.0259199	0.0643107
24-hour energy expenditure	LPE 22:5	HMDB0011494	pre-chamber level (log2 units)	-24.5371	18.4702	-1.32847	0.184702	0.598719
24-hour energy expenditure	LPE P-18:0 or LPE O-18:1	HMDB0240598	log2 fold change	-0.0734516	7.51918	-0.00976856	0.99221	0.993307
24-hour energy expenditure	LPE P-18:0 or LPE O-18:1	HMDB0240598	pre-chamber level (log2 units)	4.02149	9.72697	0.413437	0.679485	0.884676
24-hour energy expenditure	PE P-34:2 or PE O-34:3	HMDB0011343	log2 fold change	60.3765	21.1783	2.85087	0.00456176	0.0180186
24-hour energy expenditure	PE P-34:2 or PE O-34:3	HMDB0011343	pre-chamber level (log2 units)	50.4153	23.0327	2.18885	0.0291241	0.446618
24-hour energy expenditure	PE P-34:1 or PE O-34:2	HMDB0008952	log2 fold change	61.9037	20.9938	2.94866	0.00335881	0.0160612
24-hour energy expenditure	PE P-34:1 or PE O-34:2	HMDB0008952	pre-chamber level (log2 units)	38.0598	25.3811	1.49953	0.134442	0.597476
24-hour energy expenditure	PE P-34:0 or PE O-34:1	HMDB0008950	log2 fold change	34.6409	13.8012	2.51	0.0124256	0.0371617
24-hour energy expenditure	PE P-34:0 or PE O-34:1	HMDB0008950	pre-chamber level (log2 units)	31.3438	15.8442	1.97825	0.0485142	0.472564
24-hour energy expenditure	PE P-35:2 or PE O-35:3	HMDB0008901	log2 fold change	31.503	16.955	1.85803	0.0638218	0.129116
24-hour energy expenditure	PE P-35:2 or PE O-35:3	HMDB0008901	pre-chamber level (log2 units)	30.8498	17.3286	1.78028	0.0757098	0.538153
24-hour energy expenditure	PE P-36:4 or PE O-36:5	HMDB0011410	log2 fold change	49.4723	21.646	2.28552	0.02275	0.0569832
24-hour energy expenditure	PE P-36:4 or PE O-36:5	HMDB0011410	pre-chamber level (log2 units)	25.9165	26.6534	0.972352	0.331401	0.698368
24-hour energy expenditure	PE P-36:2 or PE O-36:3	HMDB0011441	log2 fold change	60.9104	22.2668	2.73548	0.0064767	0.0224061
24-hour energy expenditure	PE P-36:2 or PE O-36:3	HMDB0011441	pre-chamber level (log2 units)	52.2537	24.7207	2.11376	0.0350889	0.446618
24-hour energy expenditure	PE P-38:6 or PE O-38:7	HMDB0011420	log2 fold change	-40.0739	41.2348	-0.971847	0.331652	0.471484
24-hour energy expenditure	PE P-38:6 or PE O-38:7	HMDB0011420	pre-chamber level (log2 units)	12.8532	36.3707	0.353394	0.72396	0.902376
24-hour energy expenditure	PE P-38:5 or PE O-38:6	HMDB0011387	log2 fold change	83.2966	28.3489	2.93827	0.00347125	0.0160821
24-hour energy expenditure	PE P-38:5 or PE O-38:6	HMDB0011387	pre-chamber level (log2 units)	69.2472	31.9367	2.16827	0.0306653	0.446618
24-hour energy expenditure	PE P-38:4 or PE O-38:5	HMDB0005779	log2 fold change	45.2323	23.4596	1.9281	0.0544763	0.116482
24-hour energy expenditure	PE P-38:4 or PE O-38:5	HMDB0005779	pre-chamber level (log2 units)	33.5078	28.3217	1.18311	0.237393	0.616765
24-hour energy expenditure	PE P-39:6 or PE O-39:7	NA	log2 fold change	-75.9733	30.3203	-2.50569	0.0125756	0.0371617
24-hour energy expenditure	PE P-39:6 or PE O-39:7	NA	pre-chamber level (log2 units)	10.1504	25.9178	0.391637	0.695513	0.892292
24-hour energy expenditure	PE P-40:6 or PE O-40:7	HMDB0011394	log2 fold change	-21.6801	29.7157	-0.729584	0.466027	0.597878
24-hour energy expenditure	PE P-40:6 or PE O-40:7	HMDB0011394	pre-chamber level (log2 units)	9.23516	30.7387	0.30044	0.763981	0.909172
24-hour energy expenditure	PE 34:2	HMDB0008928	log2 fold change	27.4648	16.6612	1.64843	0.0999672	0.186464
24-hour energy expenditure	PE 34:2	HMDB0008928	pre-chamber level (log2 units)	9.55128	17.3479	0.550572	0.582202	0.85416
24-hour energy expenditure	PE 34:1	HMDB0008927	log2 fold change	31.4426	12.9308	2.43161	0.0154239	0.0431542
24-hour energy expenditure	PE 34:1	HMDB0008927	pre-chamber level (log2 units)	11.4297	15.5669	0.734235	0.463191	0.785116
24-hour energy expenditure	PE 36:4	HMDB0008937	log2 fold change	-7.72213	20.1294	-0.383624	0.70144	0.786556
24-hour energy expenditure	PE 36:4	HMDB0008937	pre-chamber level (log2 units)	-10.002	22.3633	-0.44725	0.654911	0.878783
24-hour energy expenditure	PE 36:3	HMDB0009060	log2 fold change	27.8745	14.2419	1.95721	0.0509444	0.111074
24-hour energy expenditure	PE 36:3	HMDB0009060	pre-chamber level (log2 units)	6.70163	16.8238	0.398343	0.690568	0.890291
24-hour energy expenditure	PE 36:2	HMDB0008994	log2 fold change	32.983	15.6232	2.11115	0.0353139	0.0829245
24-hour energy expenditure	PE 36:2	HMDB0008994	pre-chamber level (log2 units)	18.945	18.1686	1.04273	0.297636	0.657801
24-hour energy expenditure	PE 38:6	HMDB0009102	log2 fold change	-67.528	18.8696	-3.57866	0.000383133	0.00551483
24-hour energy expenditure	PE 38:6	HMDB0009102	pre-chamber level (log2 units)	-9.82842	21.1084	-0.465616	0.641717	0.878091
24-hour energy expenditure	PE 38:4	HMDB0009003	log2 fold change	-17.7712	14.0614	-1.26383	0.206951	0.33188
24-hour energy expenditure	PE 38:4	HMDB0009003	pre-chamber level (log2 units)	-19.4583	18.5577	-1.04853	0.294959	0.65741
24-hour energy expenditure	PE 40:6	HMDB0009012	log2 fold change	-37.2771	17.321	-2.15213	0.0319223	0.0763234
24-hour energy expenditure	PE 40:6	HMDB0009012	pre-chamber level (log2 units)	-11.6618	19.6445	-0.593643	0.553051	0.850987
24-hour energy expenditure	7-Methylguanine	HMDB0000897	log2 fold change	-53.7886	22.5017	-2.39043	0.0172418	0.0467485
24-hour energy expenditure	7-Methylguanine	HMDB0000897	pre-chamber level (log2 units)	-27.2058	22.9064	-1.1877	0.235584	0.616765
24-hour energy expenditure	1-Methylguanine	HMDB0003282	log2 fold change	-2.9152	10.799	-0.26995	0.787323	0.838782
24-hour energy expenditure	1-Methylguanine	HMDB0003282	pre-chamber level (log2 units)	-4.32524	12.7908	-0.338153	0.735407	0.903794
24-hour energy expenditure	1-Methyladenosine	HMDB0003331	log2 fold change	6.99879	13.6671	0.512089	0.608841	0.731166
24-hour energy expenditure	1-Methyladenosine	HMDB0003331	pre-chamber level (log2 units)	34.0525	16.8807	2.01724	0.0442672	0.447853
24-hour energy expenditure	1-Methylguanosine	HMDB0001563	log2 fold change	-57.0346	18.5642	-3.07229	0.00225399	0.0116864
24-hour energy expenditure	1-Methylguanosine	HMDB0001563	pre-chamber level (log2 units)	-10.5649	18.6867	-0.565368	0.572107	0.850987
24-hour energy expenditure	N2,N2-Dimethylguanosine	HMDB0004824	log2 fold change	-78.6882	28.3186	-2.77868	0.00568797	0.0206625
24-hour energy expenditure	N2,N2-Dimethylguanosine	HMDB0004824	pre-chamber level (log2 units)	-28.3322	30.8199	-0.919281	0.358444	0.716165
24-hour energy expenditure	Xanthine	HMDB0000292	log2 fold change	-29.388	11.5568	-2.54291	0.0113295	0.0350548
24-hour energy expenditure	Xanthine	HMDB0000292	pre-chamber level (log2 units)	-2.92737	14.7479	-0.198494	0.842748	0.944943
24-hour energy expenditure	Uric acid	HMDB0000289	log2 fold change	-86.4313	25.5304	-3.38543	0.000773385	0.00733522
24-hour energy expenditure	Uric acid	HMDB0000289	pre-chamber level (log2 units)	-10.5005	23.4232	-0.448294	0.654158	0.878783
24-hour energy expenditure	FAPy-adenine	HMDB0004816	log2 fold change	-31.5287	17.9649	-1.75502	0.0799416	0.153641
24-hour energy expenditure	FAPy-adenine	HMDB0004816	pre-chamber level (log2 units)	16.4353	21.6747	0.758274	0.448687	0.783984
24-hour energy expenditure	Ectoine	HMDB0240650	log2 fold change	2.39755	5.78515	0.414432	0.678757	0.786401
24-hour energy expenditure	Ectoine	HMDB0240650	pre-chamber level (log2 units)	0.758044	5.62535	0.134755	0.892866	0.953047
24-hour energy expenditure	Pseudouridine	HMDB0000767	log2 fold change	-94.2151	26.2353	-3.59116	0.000365707	0.00551483
24-hour energy expenditure	Pseudouridine	HMDB0000767	pre-chamber level (log2 units)	-12.288	28.0919	-0.437422	0.662017	0.879346
24-hour energy expenditure	Ribothymidine	HMDB0000884	log2 fold change	4.24252	11.8109	0.359202	0.719613	0.795203
24-hour energy expenditure	Ribothymidine	HMDB0000884	pre-chamber level (log2 units)	14.3497	12.801	1.12099	0.262896	0.634327
24-hour energy expenditure	N4-Acetylcytidine	HMDB0005923	log2 fold change	-72.7774	22.6652	-3.21098	0.00141826	0.00867447
24-hour energy expenditure	N4-Acetylcytidine	HMDB0005923	pre-chamber level (log2 units)	-13.6559	22.0864	-0.618295	0.536696	0.843549
24-hour energy expenditure	Cytosine	HMDB0000630	log2 fold change	-54.5944	19.183	-2.84598	0.00463109	0.0180186
24-hour energy expenditure	Cytosine	HMDB0000630	pre-chamber level (log2 units)	-32.0677	20.9635	-1.52969	0.126801	0.597476
24-hour energy expenditure	Thiamine	HMDB0000235	log2 fold change	4.89059	10.4572	0.467677	0.640244	0.751715
24-hour energy expenditure	Thiamine	HMDB0000235	pre-chamber level (log2 units)	21.9043	11.228	1.95087	0.0516967	0.483669
24-hour energy expenditure	Glycine	HMDB0000123	log2 fold change	-65.3414	18.3603	-3.55883	0.000412378	0.00551483
24-hour energy expenditure	Glycine	HMDB0000123	pre-chamber level (log2 units)	-25.6821	20.5949	-1.24701	0.213046	0.598719
24-hour energy expenditure	Alanine	HMDB0000161	log2 fold change	8.67381	21.5922	0.40171	0.68809	0.786556
24-hour energy expenditure	Alanine	HMDB0000161	pre-chamber level (log2 units)	38.298	23.4766	1.63133	0.103526	0.597476
24-hour energy expenditure	Dimethylglycine	HMDB0000092	log2 fold change	-4.8955	15.06	-0.325065	0.745284	0.809957
24-hour energy expenditure	Dimethylglycine	HMDB0000092	pre-chamber level (log2 units)	2.11644	15.461	0.136889	0.89118	0.953047
24-hour energy expenditure	Serine	HMDB0000187	log2 fold change	-13.1762	9.83485	-1.33974	0.181009	0.3013
24-hour energy expenditure	Serine	HMDB0000187	pre-chamber level (log2 units)	18.4744	10.8315	1.70562	0.0887738	0.568652
24-hour energy expenditure	Proline	HMDB0000162	log2 fold change	67.913	24.8656	2.73121	0.00655997	0.0224061
24-hour energy expenditure	Proline	HMDB0000162	pre-chamber level (log2 units)	60.9843	25.6787	2.3749	0.017975	0.446618
24-hour energy expenditure	Guanidoacetic acid	HMDB0000128	log2 fold change	-32.2677	17.5433	-1.83931	0.0665325	0.133573
24-hour energy expenditure	Guanidoacetic acid	HMDB0000128	pre-chamber level (log2 units)	1.64133	20.3601	0.0806149	0.935784	0.95392
24-hour energy expenditure	Betaine	HMDB0000043	log2 fold change	-101.33	29.697	-3.41211	0.000703242	0.00733522
24-hour energy expenditure	Betaine	HMDB0000043	pre-chamber level (log2 units)	-29.2615	29.9938	-0.975583	0.329799	0.698368
24-hour energy expenditure	Valine	HMDB0000883	log2 fold change	86.832	26.7273	3.24882	0.00124626	0.00866763
24-hour energy expenditure	Valine	HMDB0000883	pre-chamber level (log2 units)	88.533	31.8618	2.77866	0.00568839	0.446618
24-hour energy expenditure	Threonine	HMDB0000167	log2 fold change	1.8946	9.42811	0.200952	0.840828	0.874062
24-hour energy expenditure	Threonine	HMDB0000167	pre-chamber level (log2 units)	21.5241	9.90272	2.17356	0.0302628	0.446618
24-hour energy expenditure	N-Methyl-proline	HMDB0094696	log2 fold change	2.65301	7.71802	0.343742	0.731202	0.799678
24-hour energy expenditure	N-Methyl-proline	HMDB0094696	pre-chamber level (log2 units)	0.729613	7.50462	0.0972218	0.922594	0.95392
24-hour energy expenditure	Pipecolic acid	HMDB0000716	log2 fold change	6.19056	11.0197	0.561771	0.574554	0.702826
24-hour energy expenditure	Pipecolic acid	HMDB0000716	pre-chamber level (log2 units)	3.63233	9.00501	0.403367	0.686871	0.889887
24-hour energy expenditure	Hydroxyproline	HMDB0000725	log2 fold change	16.5323	14.6409	1.12919	0.259424	0.40372
24-hour energy expenditure	Hydroxyproline	HMDB0000725	pre-chamber level (log2 units)	21.0585	16.3363	1.28906	0.198043	0.598719
24-hour energy expenditure	N-Acetylalanine	HMDB0000766	log2 fold change	-0.214443	24.0596	-0.008913	0.992893	0.993307
24-hour energy expenditure	N-Acetylalanine	HMDB0000766	pre-chamber level (log2 units)	29.4733	27.8702	1.05752	0.290846	0.65741
24-hour energy expenditure	Creatine	HMDB0000064	log2 fold change	22.9949	13.5554	1.69637	0.0905126	0.172499
24-hour energy expenditure	Creatine	HMDB0000064	pre-chamber level (log2 units)	16.4956	13.5679	1.21579	0.224708	0.616765
24-hour energy expenditure	Leucine	HMDB0000687	log2 fold change	11.1065	23.0102	0.482678	0.62956	0.744087
24-hour energy expenditure	Leucine	HMDB0000687	pre-chamber level (log2 units)	40.7646	30.6559	1.32975	0.184279	0.598719
24-hour energy expenditure	Isoleucine	HMDB0000172	log2 fold change	39.1568	21.5356	1.81823	0.0696975	0.138867
24-hour energy expenditure	Isoleucine	HMDB0000172	pre-chamber level (log2 units)	54.0452	29.9588	1.80398	0.0719067	0.538153
24-hour energy expenditure	Asparagine	HMDB0000168	log2 fold change	-39.4924	16.2911	-2.42417	0.0157391	0.0435725
24-hour energy expenditure	Asparagine	HMDB0000168	pre-chamber level (log2 units)	25.5503	19.5506	1.30688	0.191924	0.598719
24-hour energy expenditure	Ornithine	HMDB0000214	log2 fold change	3.95578	11.2853	0.350526	0.726109	0.799024
24-hour energy expenditure	Ornithine	HMDB0000214	pre-chamber level (log2 units)	29.3286	12.7891	2.29325	0.0222972	0.446618
24-hour energy expenditure	Homocysteine	HMDB0000742	log2 fold change	-3.60467	11.5382	-0.312411	0.754874	0.817003
24-hour energy expenditure	Homocysteine	HMDB0000742	pre-chamber level (log2 units)	-0.875453	10.6192	-0.0824408	0.934333	0.95392
24-hour energy expenditure	Proline betaine	HMDB0004827	log2 fold change	-5.86491	10.5833	-0.554164	0.579744	0.703793
24-hour energy expenditure	Proline betaine	HMDB0004827	pre-chamber level (log2 units)	2.54022	10.7481	0.236341	0.813276	0.929714
24-hour energy expenditure	4-Acetamidobutanoic acid	HMDB0003681	log2 fold change	-60.8234	25.8858	-2.34968	0.0192238	0.0508288
24-hour energy expenditure	4-Acetamidobutanoic acid	HMDB0003681	pre-chamber level (log2 units)	-21.7878	26.8172	-0.812457	0.416962	0.760363
24-hour energy expenditure	Glutamine	HMDB0000641	log2 fold change	-57.4876	21.3547	-2.69204	0.00736819	0.0239239
24-hour energy expenditure	Glutamine	HMDB0000641	pre-chamber level (log2 units)	-14.9385	25.1355	-0.594318	0.5526	0.850987
24-hour energy expenditure	Lysine	HMDB0000182	log2 fold change	-41.3888	15.6604	-2.6429	0.00850857	0.0272897
24-hour energy expenditure	Lysine	HMDB0000182	pre-chamber level (log2 units)	16.1763	18.2029	0.888669	0.374659	0.728786
24-hour energy expenditure	Methionine	HMDB0000696	log2 fold change	-63.5502	21.1615	-3.00311	0.00282231	0.0140051
24-hour energy expenditure	Methionine	HMDB0000696	pre-chamber level (log2 units)	-8.63013	24.0762	-0.358451	0.720175	0.902376
24-hour energy expenditure	S-Methylcysteine S-oxide	HMDB0029432	log2 fold change	-54.3631	15.9951	-3.39872	0.000737668	0.00733522
24-hour energy expenditure	S-Methylcysteine S-oxide	HMDB0029432	pre-chamber level (log2 units)	-3.00342	12.9421	-0.232066	0.816593	0.929714
24-hour energy expenditure	Histidine	HMDB0000177	log2 fold change	-12.1338	12.3341	-0.983759	0.325766	0.468178
24-hour energy expenditure	Histidine	HMDB0000177	pre-chamber level (log2 units)	31.9713	15.4632	2.06757	0.039255	0.447853
24-hour energy expenditure	N-Acetylvaline	HMDB0011757	log2 fold change	-4.02164	6.86971	-0.585417	0.558563	0.686458
24-hour energy expenditure	N-Acetylvaline	HMDB0011757	pre-chamber level (log2 units)	5.08266	7.95202	0.639165	0.523043	0.838782
24-hour energy expenditure	2-Aminooctanoic acid	HMDB0000991	log2 fold change	-11.9982	14.0365	-0.854791	0.393125	0.532947
24-hour energy expenditure	2-Aminooctanoic acid	HMDB0000991	pre-chamber level (log2 units)	5.04004	14.6983	0.3429	0.731835	0.903794
24-hour energy expenditure	N(6)-Methyllysine	HMDB0002038	log2 fold change	-44.8314	20.6034	-2.17592	0.0300846	0.0725894
24-hour energy expenditure	N(6)-Methyllysine	HMDB0002038	pre-chamber level (log2 units)	27.7064	16.3401	1.69561	0.0906563	0.568652
24-hour energy expenditure	Methionine sulfoxide	HMDB0002005	log2 fold change	10.9004	7.25155	1.50318	0.133498	0.240479
24-hour energy expenditure	Methionine sulfoxide	HMDB0002005	pre-chamber level (log2 units)	6.90666	8.25066	0.837104	0.402982	0.751661
24-hour energy expenditure	Phenylalanine	HMDB0000159	log2 fold change	-66.9955	28.537	-2.34767	0.0193266	0.0508288
24-hour energy expenditure	Phenylalanine	HMDB0000159	pre-chamber level (log2 units)	8.39645	30.8098	0.272525	0.785344	0.926213
24-hour energy expenditure	3-Methylhistidine	HMDB0000479	log2 fold change	12.5053	11.1543	1.12112	0.26284	0.406629
24-hour energy expenditure	3-Methylhistidine	HMDB0000479	pre-chamber level (log2 units)	13.4634	11.4054	1.18044	0.238452	0.616765
24-hour energy expenditure	N-Acetylornithine	HMDB0003357	log2 fold change	10.4554	15.7229	0.664979	0.506407	0.640313
24-hour energy expenditure	N-Acetylornithine	HMDB0003357	pre-chamber level (log2 units)	8.4989	16.9586	0.501156	0.616508	0.878091
24-hour energy expenditure	Arginine	HMDB0000517	log2 fold change	-13.8297	14.2182	-0.972674	0.331242	0.471484
24-hour energy expenditure	Arginine	HMDB0000517	pre-chamber level (log2 units)	37.5153	17.0627	2.19868	0.0284126	0.446618
24-hour energy expenditure	N(6),N(6)-Dimethyl-lysine	HMDB0013287	log2 fold change	-32.3119	21.3325	-1.51468	0.13056	0.236809
24-hour energy expenditure	N(6),N(6)-Dimethyl-lysine	HMDB0013287	pre-chamber level (log2 units)	15.5391	20.7719	0.748085	0.454802	0.785116
24-hour energy expenditure	Citrulline	HMDB0000904	log2 fold change	-8.37184	22.0254	-0.380098	0.704053	0.786556
24-hour energy expenditure	Citrulline	HMDB0000904	pre-chamber level (log2 units)	33.0399	25.9519	1.27312	0.203637	0.598719
24-hour energy expenditure	Tyrosine	HMDB0000158	log2 fold change	-22.4684	22.7264	-0.988646	0.323371	0.467289
24-hour energy expenditure	Tyrosine	HMDB0000158	pre-chamber level (log2 units)	28.0837	27.9268	1.00562	0.315143	0.690689
24-hour energy expenditure	Targinine	HMDB0029416	log2 fold change	-18.5455	19.5794	-0.947195	0.344051	0.47926
24-hour energy expenditure	Targinine	HMDB0029416	pre-chamber level (log2 units)	39.1094	19.3882	2.01718	0.0442744	0.447853
24-hour energy expenditure	Homoarginine	HMDB0000670	log2 fold change	-17.3078	12.5626	-1.37772	0.168979	0.286485
24-hour energy expenditure	Homoarginine	HMDB0000670	pre-chamber level (log2 units)	19.1579	12.7971	1.49705	0.135086	0.597476
24-hour energy expenditure	N-6-Trimethyllysine	HMDB0001325	log2 fold change	22.6505	16.4774	1.37464	0.16993	0.286485
24-hour energy expenditure	N-6-Trimethyllysine	HMDB0001325	pre-chamber level (log2 units)	28.3337	18.7441	1.5116	0.131341	0.597476
24-hour energy expenditure	Symmetric dimethyl-arginine	HMDB0003334	log2 fold change	-55.7124	17.2741	-3.22519	0.00135123	0.00866763
24-hour energy expenditure	Symmetric dimethyl-arginine	HMDB0003334	pre-chamber level (log2 units)	-7.88889	16.6007	-0.475213	0.634867	0.878091
24-hour energy expenditure	Dimethylarginine	HMDB0001539	log2 fold change	13.9052	11.6501	1.19357	0.233281	0.365195
24-hour energy expenditure	Dimethylarginine	HMDB0001539	pre-chamber level (log2 units)	23.146	11.9472	1.93735	0.0533323	0.483669
24-hour energy expenditure	Tryptophan	HMDB0000929	log2 fold change	-72.2878	21.5785	-3.34999	0.000876641	0.00773113
24-hour energy expenditure	Tryptophan	HMDB0000929	pre-chamber level (log2 units)	-41.6826	29.4393	-1.41588	0.157506	0.598719
24-hour energy expenditure	N-Acetylarginine	HMDB0004620	log2 fold change	-2.52524	12.196	-0.207054	0.836062	0.874062
24-hour energy expenditure	N-Acetylarginine	HMDB0004620	pre-chamber level (log2 units)	11.976	13.0106	0.920477	0.35782	0.716165
24-hour energy expenditure	Pantothenic acid	HMDB0000210	log2 fold change	-4.28696	12.5483	-0.341637	0.732785	0.799678
24-hour energy expenditure	Pantothenic acid	HMDB0000210	pre-chamber level (log2 units)	26.8343	14.0777	1.90615	0.0572716	0.485885
24-hour energy expenditure	alpha-N-Phenylacetylglutamine	HMDB0006344	log2 fold change	-2.38285	6.21754	-0.383246	0.70172	0.786556
24-hour energy expenditure	alpha-N-Phenylacetylglutamine	HMDB0006344	pre-chamber level (log2 units)	-3.79102	10.5847	-0.358162	0.720391	0.902376
24-hour energy expenditure	Glu-Gln	HMDB0028817	log2 fold change	-40.0951	13.0575	-3.07065	0.00226619	0.0116864
24-hour energy expenditure	Glu-Gln	HMDB0028817	pre-chamber level (log2 units)	-7.24584	15.1655	-0.477786	0.633036	0.878091
24-hour energy expenditure	Phe-Trp	HMDB0029006	log2 fold change	-15.9491	11.3962	-1.39951	0.162354	0.279564
24-hour energy expenditure	Phe-Trp	HMDB0029006	pre-chamber level (log2 units)	-20.0349	13.4296	-1.49185	0.136444	0.597476
24-hour energy expenditure	N-Acetylputrescine	HMDB0002064	log2 fold change	-8.49193	9.68764	-0.876573	0.381189	0.52215
24-hour energy expenditure	N-Acetylputrescine	HMDB0002064	pre-chamber level (log2 units)	-8.61401	8.89195	-0.968743	0.333198	0.698368
24-hour energy expenditure	N-Acetylcadaverine	HMDB0002284	log2 fold change	-5.76656	7.51272	-0.767574	0.443146	0.582737
24-hour energy expenditure	N-Acetylcadaverine	HMDB0002284	pre-chamber level (log2 units)	3.17845	7.25533	0.438085	0.661536	0.879346
24-hour energy expenditure	N1-Acetylspermidine	HMDB0001276	log2 fold change	-53.0603	12.9957	-4.08291	5.2696e-05	0.0016021
24-hour energy expenditure	N1-Acetylspermidine	HMDB0001276	pre-chamber level (log2 units)	-7.19712	15.6878	-0.458772	0.646621	0.878091
24-hour energy expenditure	DMGV	HMDB0240212	log2 fold change	31.2662	10.6871	2.92561	0.00361285	0.0160821
24-hour energy expenditure	DMGV	HMDB0240212	pre-chamber level (log2 units)	30.9488	11.9872	2.58181	0.0101455	0.446618
24-hour energy expenditure	Taurine	HMDB0000251	log2 fold change	4.7645	7.85347	0.606675	0.544375	0.672162
24-hour energy expenditure	Taurine	HMDB0000251	pre-chamber level (log2 units)	-0.989088	11.248	-0.0879346	0.929968	0.95392
24-hour energy expenditure	Diethanolamine	HMDB0004437	log2 fold change	1.98947	5.34772	0.372021	0.710054	0.78795
24-hour energy expenditure	Diethanolamine	HMDB0004437	pre-chamber level (log2 units)	-0.601294	5.0858	-0.11823	0.905939	0.953047
24-hour energy expenditure	Trimethylamine N-oxide	HMDB0000925	log2 fold change	9.54496	8.73642	1.09255	0.27518	0.415933
24-hour energy expenditure	Trimethylamine N-oxide	HMDB0000925	pre-chamber level (log2 units)	16.5084	11.5139	1.43378	0.152334	0.598719
24-hour energy expenditure	Histamine	HMDB0000870	log2 fold change	0.526975	8.34116	0.0631777	0.949653	0.96432
24-hour energy expenditure	Histamine	HMDB0000870	pre-chamber level (log2 units)	-1.78435	8.94745	-0.199425	0.842021	0.944943
24-hour energy expenditure	Triethanolamine	HMDB0032538	log2 fold change	0.421253	3.9113	0.107702	0.914281	0.935626
24-hour energy expenditure	Triethanolamine	HMDB0032538	pre-chamber level (log2 units)	1.50306	4.39013	0.342373	0.732231	0.903794
24-hour energy expenditure	Carnitine	HMDB0000062	log2 fold change	-158.929	32.3029	-4.91996	1.21893e-06	0.00010686
24-hour energy expenditure	Carnitine	HMDB0000062	pre-chamber level (log2 units)	-55.8564	34.6755	-1.61083	0.107923	0.597476
24-hour energy expenditure	Choline	HMDB0000097	log2 fold change	-33.0977	20.2545	-1.63409	0.102944	0.190664
24-hour energy expenditure	Choline	HMDB0000097	pre-chamber level (log2 units)	21.4964	23.566	0.912177	0.362167	0.716165
24-hour energy expenditure	Acetylcholine	HMDB0000895	log2 fold change	-4.24892	6.68062	-0.636007	0.525097	0.659911
24-hour energy expenditure	Acetylcholine	HMDB0000895	pre-chamber level (log2 units)	1.99465	7.66679	0.260167	0.794854	0.929097
24-hour energy expenditure	Choline phosphate	HMDB0001565	log2 fold change	7.28544	7.28215	1.00045	0.317633	0.461534
24-hour energy expenditure	Choline phosphate	HMDB0001565	pre-chamber level (log2 units)	-2.75459	10.1062	-0.272564	0.785314	0.926213
24-hour energy expenditure	Methylguanidine	HMDB0001522	log2 fold change	13.8019	10.1486	1.35998	0.174522	0.292353
24-hour energy expenditure	Methylguanidine	HMDB0001522	pre-chamber level (log2 units)	-1.67897	13.0562	-0.128595	0.897736	0.953047
24-hour energy expenditure	Creatinine	HMDB0000562	log2 fold change	9.3115	8.94425	1.04106	0.298411	0.44091
24-hour energy expenditure	Creatinine	HMDB0000562	pre-chamber level (log2 units)	-16.5366	36.1657	-0.457245	0.647717	0.878091
24-hour energy expenditure	Biliverdin	HMDB0001008	log2 fold change	-38.2026	9.81911	-3.89063	0.000115193	0.00244079
24-hour energy expenditure	Biliverdin	HMDB0001008	pre-chamber level (log2 units)	-21.1347	11.0192	-1.91798	0.0557498	0.485885
24-hour energy expenditure	Imidazoleacetic acid	HMDB0002024	log2 fold change	-4.94175	10.1472	-0.487008	0.626491	0.744087
24-hour energy expenditure	Imidazoleacetic acid	HMDB0002024	pre-chamber level (log2 units)	6.55514	11.982	0.547081	0.584596	0.85416
24-hour energy expenditure	Urocanic acid	HMDB0000301	log2 fold change	3.56045	4.50547	0.790252	0.4298	0.570896
24-hour energy expenditure	Urocanic acid	HMDB0000301	pre-chamber level (log2 units)	3.17769	4.95138	0.641779	0.521346	0.838782
24-hour energy expenditure	Methylimidazoleacetic acid	HMDB0002820	log2 fold change	2.1205	10.8461	0.195508	0.845084	0.875028
24-hour energy expenditure	Methylimidazoleacetic acid	HMDB0002820	pre-chamber level (log2 units)	0.0161487	10.2262	0.00157915	0.998741	0.998741
24-hour energy expenditure	Imidazolepropionic acid	HMDB0002271	log2 fold change	17.3939	9.13516	1.90406	0.0575446	0.119167
24-hour energy expenditure	Imidazolepropionic acid	HMDB0002271	pre-chamber level (log2 units)	13.6388	9.58559	1.42284	0.155479	0.598719
24-hour energy expenditure	Indoleacetic acid	HMDB0000197	log2 fold change	-12.6342	7.88272	-1.60278	0.10969	0.201738
24-hour energy expenditure	Indoleacetic acid	HMDB0000197	pre-chamber level (log2 units)	-16.1254	8.7527	-1.84233	0.0660884	0.511213
24-hour energy expenditure	Acisoga	HMDB0061384	log2 fold change	-59.1151	15.8751	-3.72376	0.000221365	0.00388127
24-hour energy expenditure	Acisoga	HMDB0061384	pre-chamber level (log2 units)	-11.7723	19.1409	-0.615034	0.538845	0.843549
24-hour energy expenditure	N1-Methyl-2-pyridone-5-carboxamide	HMDB0004193	log2 fold change	-48.0234	15.4374	-3.11084	0.00198497	0.0111944
24-hour energy expenditure	N1-Methyl-2-pyridone-5-carboxamide	HMDB0004193	pre-chamber level (log2 units)	-13.5386	17.5886	-0.769739	0.441861	0.781359
24-hour energy expenditure	Niacinamide	HMDB0001406	log2 fold change	5.02938	4.73909	1.06125	0.289147	0.432078
24-hour energy expenditure	Niacinamide	HMDB0001406	pre-chamber level (log2 units)	-1.11738	6.87459	-0.162538	0.870956	0.953047
24-hour energy expenditure	1-Methyl nicotinamide	HMDB0000699	log2 fold change	-14.4408	10.8426	-1.33186	0.183585	0.301767
24-hour energy expenditure	1-Methyl nicotinamide	HMDB0000699	pre-chamber level (log2 units)	5.71408	11.5758	0.493624	0.621814	0.878091
24-hour energy expenditure	Trigonelline	HMDB0000875	log2 fold change	4.41819	7.06987	0.624932	0.532334	0.663526
24-hour energy expenditure	Trigonelline	HMDB0000875	pre-chamber level (log2 units)	-3.60238	7.24616	-0.497143	0.619332	0.878091
24-hour energy expenditure	4-Pyridoxic acid	HMDB0000017	log2 fold change	-26.0368	13.3265	-1.95376	0.0513534	0.111074
24-hour energy expenditure	4-Pyridoxic acid	HMDB0000017	pre-chamber level (log2 units)	-13.9759	14.1774	-0.98579	0.32477	0.698368
24-hour energy expenditure	Kynurenic acid	HMDB0000715	log2 fold change	11.0563	11.4677	0.964121	0.335506	0.474399
24-hour energy expenditure	Kynurenic acid	HMDB0000715	pre-chamber level (log2 units)	15.0705	13.9462	1.08062	0.28045	0.647004
24-hour energy expenditure	Allantoin	HMDB0000462	log2 fold change	21.1355	7.6454	2.76447	0.0059373	0.0211015
24-hour energy expenditure	Allantoin	HMDB0000462	pre-chamber level (log2 units)	18.0762	10.9924	1.64443	0.10079	0.597476
24-hour energy expenditure	Retinol	HMDB0000305	log2 fold change	-58.6035	17.8015	-3.29205	0.00107346	0.0080293
24-hour energy expenditure	Retinol	HMDB0000305	pre-chamber level (log2 units)	-30.7625	18.0808	-1.70139	0.0895649	0.568652
24-hour energy expenditure	gamma-Tocopherol	HMDB0001492	log2 fold change	-4.22845	6.94856	-0.608536	0.543141	0.672162
24-hour energy expenditure	gamma-Tocopherol	HMDB0001492	pre-chamber level (log2 units)	-3.78271	8.10097	-0.466945	0.640767	0.878091
24-hour energy expenditure	1-DeoxyCer 18:0;O2/24:1	NA	log2 fold change	-54.8083	14.5872	-3.75728	0.000194516	0.00365412
24-hour energy expenditure	1-DeoxyCer 18:0;O2/24:1	NA	pre-chamber level (log2 units)	-19.1265	13.5603	-1.41047	0.159096	0.598719
24-hour energy expenditure	Cer 18:1;O2/14:0	HMDB0011773	log2 fold change	-15.2244	10.8857	-1.39857	0.162636	0.279564
24-hour energy expenditure	Cer 18:1;O2/14:0	HMDB0011773	pre-chamber level (log2 units)	-8.17699	11.9641	-0.683462	0.494669	0.81218
24-hour energy expenditure	Cer 18:1;O2/15:0	HMDB0240685	log2 fold change	-8.73102	9.2947	-0.939355	0.348056	0.47926
24-hour energy expenditure	Cer 18:1;O2/15:0	HMDB0240685	pre-chamber level (log2 units)	-9.93055	11.7658	-0.844019	0.39911	0.749757
24-hour energy expenditure	Cer 18:1;O2/16:1	HMDB0240686	log2 fold change	-37.9324	14.4451	-2.62598	0.00893653	0.0283169
24-hour energy expenditure	Cer 18:1;O2/16:1	HMDB0240686	pre-chamber level (log2 units)	-28.2434	16.7765	-1.68352	0.0929735	0.568652
24-hour energy expenditure	Cer 18:1;O2/16:0	HMDB0004949	log2 fold change	-33.3507	20.1388	-1.65604	0.0984157	0.184881
24-hour energy expenditure	Cer 18:1;O2/16:0	HMDB0004949	pre-chamber level (log2 units)	-18.3762	22.9588	-0.800399	0.423905	0.76361
24-hour energy expenditure	Cer 18:1;O2/18:1	HMDB0004948	log2 fold change	-30.7425	13.4024	-2.2938	0.022265	0.0563049
24-hour energy expenditure	Cer 18:1;O2/18:1	HMDB0004948	pre-chamber level (log2 units)	-20.7618	16.3313	-1.27129	0.204288	0.598719
24-hour energy expenditure	Cer 18:1;O2/18:0	HMDB0004950	log2 fold change	-24.9231	18.0153	-1.38345	0.167219	0.285575
24-hour energy expenditure	Cer 18:1;O2/18:0	HMDB0004950	pre-chamber level (log2 units)	-23.7258	18.4703	-1.28454	0.199619	0.598719
24-hour energy expenditure	Cer 18:1;O2/20:1	NA	log2 fold change	-28.5008	11.8674	-2.4016	0.0167308	0.0458354
24-hour energy expenditure	Cer 18:1;O2/20:1	NA	pre-chamber level (log2 units)	-26.8112	14.1929	-1.88906	0.0595312	0.489272
24-hour energy expenditure	Cer 18:1;O2/20:0	HMDB0004951	log2 fold change	3.54422	16.7495	0.211602	0.832514	0.874062
24-hour energy expenditure	Cer 18:1;O2/20:0	HMDB0004951	pre-chamber level (log2 units)	-9.19862	15.745	-0.584223	0.559365	0.850987
24-hour energy expenditure	Cer 18:1;O2/22:1	NA	log2 fold change	-48.8772	17.0038	-2.87449	0.00423986	0.0179852
24-hour energy expenditure	Cer 18:1;O2/22:1	NA	pre-chamber level (log2 units)	-17.2419	19.0683	-0.904217	0.366367	0.719064
24-hour energy expenditure	Cer 18:1;O2/22:0	HMDB0004952	log2 fold change	27.4052	14.0044	1.9569	0.0509818	0.111074
24-hour energy expenditure	Cer 18:1;O2/22:0	HMDB0004952	pre-chamber level (log2 units)	-2.70566	11.4006	-0.237327	0.812512	0.929714
24-hour energy expenditure	Cer 18:1;O2/23:1	NA	log2 fold change	-60.6839	17.7647	-3.41598	0.000693596	0.00733522
24-hour energy expenditure	Cer 18:1;O2/23:1	NA	pre-chamber level (log2 units)	-16.1256	18.6742	-0.863522	0.388314	0.741536
24-hour energy expenditure	Cer 18:1;O2/23:0	NA	log2 fold change	11.129	14.5949	0.762524	0.44615	0.583768
24-hour energy expenditure	Cer 18:1;O2/23:0	NA	pre-chamber level (log2 units)	-11.5385	11.6116	-0.993706	0.320903	0.697501
24-hour energy expenditure	Cer 18:1;O2/24:2	NA	log2 fold change	-74.2681	18.102	-4.10276	4.85219e-05	0.0016021
24-hour energy expenditure	Cer 18:1;O2/24:2	NA	pre-chamber level (log2 units)	-36.6801	20.5517	-1.78477	0.0749766	0.538153
24-hour energy expenditure	Cer 18:1;O2/24:1	HMDB0004953	log2 fold change	-71.5739	21.7507	-3.29064	0.00107873	0.0080293
24-hour energy expenditure	Cer 18:1;O2/24:1	HMDB0004953	pre-chamber level (log2 units)	-29.8937	22.7556	-1.31368	0.189626	0.598719
24-hour energy expenditure	Cer 18:1;O2/24:0	HMDB0004956	log2 fold change	12.2753	15.6536	0.784185	0.433347	0.572715
24-hour energy expenditure	Cer 18:1;O2/24:0	HMDB0004956	pre-chamber level (log2 units)	-18.5788	12.5937	-1.47525	0.14085	0.597476
24-hour energy expenditure	GlcCer 18:2;O2/22:0	NA	log2 fold change	-55.1652	17.018	-3.24159	0.00127753	0.00866763
24-hour energy expenditure	GlcCer 18:2;O2/22:0	NA	pre-chamber level (log2 units)	-29.7652	17.6386	-1.6875	0.092205	0.568652
24-hour energy expenditure	GlcCer 18:1;O2/22:0	HMDB0004974	log2 fold change	2.47336	14.2546	0.173513	0.862327	0.88938
24-hour energy expenditure	GlcCer 18:1;O2/22:0	HMDB0004974	pre-chamber level (log2 units)	-14.6757	11.793	-1.24444	0.213991	0.598719
24-hour energy expenditure	Phytosphingosine	HMDB0004610	log2 fold change	0.235527	7.36846	0.0319642	0.974515	0.985759
24-hour energy expenditure	Phytosphingosine	HMDB0004610	pre-chamber level (log2 units)	-4.10292	7.13591	-0.574968	0.565602	0.850987
24-hour energy expenditure	Sphinganine	HMDB0000269	log2 fold change	9.59521	5.02902	1.90797	0.0570357	0.119149
24-hour energy expenditure	Sphinganine	HMDB0000269	pre-chamber level (log2 units)	13.6059	6.66211	2.04228	0.0417101	0.447853
24-hour energy expenditure	SM 18:1;O2/14:1	NA	log2 fold change	-92.4642	23.837	-3.87901	0.000120647	0.00244079
24-hour energy expenditure	SM 18:1;O2/14:1	NA	pre-chamber level (log2 units)	-29.716	23.4307	-1.26825	0.20537	0.598719
24-hour energy expenditure	SM 18:1;O2/14:0	HMDB0012097	log2 fold change	-73.5829	24.501	-3.00326	0.00282097	0.0140051
24-hour energy expenditure	SM 18:1;O2/14:0	HMDB0012097	pre-chamber level (log2 units)	-26.7067	24.2607	-1.10082	0.271566	0.647004
24-hour energy expenditure	SM 18:1;O2/15:0	NA	log2 fold change	-70.329	24.0428	-2.92516	0.00361797	0.0160821
24-hour energy expenditure	SM 18:1;O2/15:0	NA	pre-chamber level (log2 units)	-28.8482	24.4776	-1.17856	0.239202	0.616765
24-hour energy expenditure	SM 18:1;O2/16:1	HMDB0013464	log2 fold change	-86.7612	26.3957	-3.28694	0.00109265	0.0080293
24-hour energy expenditure	SM 18:1;O2/16:1	HMDB0013464	pre-chamber level (log2 units)	-39.5033	27.6894	-1.42666	0.154377	0.598719
24-hour energy expenditure	SM 18:1;O2/16:0	HMDB0010169	log2 fold change	-69.7821	24.4771	-2.85091	0.00456118	0.0180186
24-hour energy expenditure	SM 18:1;O2/16:0	HMDB0010169	pre-chamber level (log2 units)	-38.4452	27.0172	-1.42299	0.155436	0.598719
24-hour energy expenditure	SM 18:1;O2/17:1	NA	log2 fold change	-65.1327	22.8791	-2.84682	0.00461913	0.0180186
24-hour energy expenditure	SM 18:1;O2/17:1	NA	pre-chamber level (log2 units)	-18.4448	23.3769	-0.789017	0.43052	0.770251
24-hour energy expenditure	SM 18:1;O2/17:0	NA	log2 fold change	-66.3882	22.648	-2.93131	0.00354845	0.0160821
24-hour energy expenditure	SM 18:1;O2/17:0	NA	pre-chamber level (log2 units)	-27.7907	23.9809	-1.15887	0.24713	0.618106
24-hour energy expenditure	SM 18:1;O2/18:3	NA	log2 fold change	-43.56	43.2657	-1.0068	0.314574	0.459628
24-hour energy expenditure	SM 18:1;O2/18:3	NA	pre-chamber level (log2 units)	17.0706	40.3983	0.422558	0.672821	0.883538
24-hour energy expenditure	SM 18:1;O2/18:1	HMDB0012101	log2 fold change	-77.8043	23.4146	-3.32289	0.000964102	0.00792371
24-hour energy expenditure	SM 18:1;O2/18:1	HMDB0012101	pre-chamber level (log2 units)	-33.8922	24.9361	-1.35916	0.174781	0.598719
24-hour energy expenditure	SM 18:1;O2/18:0	HMDB0001348	log2 fold change	-67.7671	21.8373	-3.10328	0.0020353	0.0111944
24-hour energy expenditure	SM 18:1;O2/18:0	HMDB0001348	pre-chamber level (log2 units)	-36.8466	23.8269	-1.54643	0.122708	0.597476
24-hour energy expenditure	SM 18:1;O2/19:1	NA	log2 fold change	-59.6605	16.813	-3.54847	0.000428481	0.00551483
24-hour energy expenditure	SM 18:1;O2/19:1	NA	pre-chamber level (log2 units)	-24.4546	18.0651	-1.3537	0.176518	0.598719
24-hour energy expenditure	SM 18:1;O2/19:0	NA	log2 fold change	-58.6145	18.1605	-3.22759	0.00134023	0.00866763
24-hour energy expenditure	SM 18:1;O2/19:0	NA	pre-chamber level (log2 units)	-21.575	18.6961	-1.15399	0.249123	0.618106
24-hour energy expenditure	SM 18:1;O2/20:1	NA	log2 fold change	-77.0849	21.3616	-3.60857	0.000342681	0.00551483
24-hour energy expenditure	SM 18:1;O2/20:1	NA	pre-chamber level (log2 units)	-44.2349	23.7849	-1.85979	0.0635717	0.506647
24-hour energy expenditure	SM 18:1;O2/20:0	HMDB0012102	log2 fold change	-55.4317	19.2755	-2.87576	0.00422323	0.0179852
24-hour energy expenditure	SM 18:1;O2/20:0	HMDB0012102	pre-chamber level (log2 units)	-36.4316	21.2533	-1.71416	0.087192	0.568652
24-hour energy expenditure	SM 18:1;O2/21:0	NA	log2 fold change	-52.763	18.5521	-2.84405	0.0046588	0.0180186
24-hour energy expenditure	SM 18:1;O2/21:0	NA	pre-chamber level (log2 units)	-20.724	19.1116	-1.08437	0.278786	0.647004
24-hour energy expenditure	SM 18:1;O2/22:3	NA	log2 fold change	-33.695	17.259	-1.95232	0.0515246	0.111074
24-hour energy expenditure	SM 18:1;O2/22:3	NA	pre-chamber level (log2 units)	-12.6316	20.2859	-0.622678	0.533813	0.843549
24-hour energy expenditure	SM 18:1;O2/22:2	NA	log2 fold change	-67.756	19.7871	-3.42425	0.000673345	0.00733522
24-hour energy expenditure	SM 18:1;O2/22:2	NA	pre-chamber level (log2 units)	-33.2892	21.7947	-1.5274	0.127369	0.597476
24-hour energy expenditure	SM 18:1;O2/23:2	NA	log2 fold change	-49.8032	15.689	-3.17441	0.00160516	0.00959445
24-hour energy expenditure	SM 18:1;O2/23:2	NA	pre-chamber level (log2 units)	-20.47	17.2775	-1.18478	0.236733	0.616765
24-hour energy expenditure	Glycodeoxycholic acid/Glycochenodeoxycholic acid	HMDB0000631	log2 fold change	11.8074	3.59405	3.28525	0.00109907	0.0080293
24-hour energy expenditure	Glycodeoxycholic acid/Glycochenodeoxycholic acid	HMDB0000631	pre-chamber level (log2 units)	11.0659	5.29596	2.0895	0.037228	0.446618
24-hour energy expenditure	7alpha-Hydroxy-4-cholesten-3-one	HMDB0001993	log2 fold change	-7.85126	6.51674	-1.20478	0.228924	0.362694
[truncated: 2,117 more rows]

## Sheet: ST06
ST06: Diet stratified linear models for physiology measures as a function of metabolite log2 fold change
[truncated: 9,208 more rows]

[truncated: 2 more sheets: ST07, ST08]
