# Supplementary material for: Human metabolic chambers reveal a coordinated metabolic-physiologic response to nutrition
Source: JCI Insight. 2024 Nov 22;9(22):e184279. doi: 10.1172/jci.insight.184279 (PMC11601946; doi:10.1172/jci.insight.184279)
Supplement: Supporting data values [file jciinsight-9-184279-s044.xlsx]

## Sheet: Fig. 1
No applicable data

## Sheet: Fig. 2
Due to data sharing restrictions, we are unable to publicly share participant level data used for this figure.
Diet	Median 24h Energy Expenditure	25th percentile 24h Energy Expenditure	75th percentile 24h Energy Expenditure	Median 24h Respiratory Quotient	25th percentile 24h Respiratory Quotient	75th percentile 24h Respiratory Quotient	Median 24h Lipid Oxidation	25th percentile 24h Lipid Oxidation	75th percentile 24h Lipid Oxidation	Median 24h Carbohydrate Oxidation	25th percentile 24h Carbohydrate Oxidation	75th percentile 24h Carbohydrate Oxidation	Median 24h Protein Oxidation	25th precentile 24h Protein Oxidation	75th percentile 24h Protein Oxidation
Balanced overfeeding	2240.5	2011.5	2461.5	0.882968	0.865169	0.911122	478.303	255.093	699.458	1206.65	1039.97	1419.65	462.087	391.079	574.662
High-carbohydrate	2301	2082	2554	0.929569	0.901274	0.953859	171.314	-25.9463	371.285	1660.13	1346.68	1832.79	462.265	392.285	541.549
Energy balance	2015.5	1816.5	2252	0.858959	0.837292	0.875495	650.621	469.191	869.51	892.581	804.095	1093.69	375.556	318.945	432.256
High-fat	2130	1925.75	2365	0.833306	0.803325	0.85328	816.131	691.501	1102.35	749.676	576.145	918.377	486.777	402.998	557.63
24-hr fasting	1864	1669.5	2019.25	0.780842	0.766755	0.80204	1117.17	933.037	1310.85	404.19	292.634	552.318	286.65	240.475	316.973
High-protein	2269	2051.5	2489.5	0.852273	0.828609	0.869927	647.872	490.048	886.692	932.632	706.748	1084.65	594.617	472.239	725.759
Low-protein	2125	1872.75	2291.25	0.907092	0.875791	0.944153	472.954	196.041	722.409	1343.75	1095.36	1615.2	226.736	190.24	258.643

## Sheet: Fig. 3A & Supp. Fig. 2
Diet_chamber	metabolite	HMDB_ID	estimate	stderr	pval	fdr	n	kingdom	super_class	class	sub_class	direct_parent	plotting_class
Energy balance	Piperine	HMDB0029377	-0.835334	0.0744916	4.33981e-19	1.14137e-17	96	Organic compounds				Alkaloids and derivatives	Other
24-hr fasting	Piperine	HMDB0029377	-1.62991	0.0761399	7.28241e-37	5.80386e-36	92	Organic compounds				Alkaloids and derivatives	Other
High-carbohydrate	Piperine	HMDB0029377	-0.329198	0.0786573	7.25869e-05	0.000176762	82	Organic compounds				Alkaloids and derivatives	Other
Balanced overfeeding	Piperine	HMDB0029377	-0.849613	0.0900985	1.25869e-14	2.06897e-13	81	Organic compounds				Alkaloids and derivatives	Other
High-fat	Piperine	HMDB0029377	-0.908427	0.0939781	4.89318e-15	3.10958e-14	80	Organic compounds				Alkaloids and derivatives	Other
Low-protein	Piperine	HMDB0029377	-0.920446	0.0702738	4.54085e-21	7.46402e-20	78	Organic compounds				Alkaloids and derivatives	Other
High-protein	Piperine	HMDB0029377	-0.521043	0.106393	7.28376e-06	1.97488e-05	65	Organic compounds				Alkaloids and derivatives	Other
Energy balance	Hippuric acid	HMDB0000714	-0.254923	0.100682	0.0129835	0.0242174	96	Organic compounds	Benzoic acids and derivatives	Benzene and substituted derivatives	Benzoic acids and derivatives	Hippuric acids	Other
24-hr fasting	Hippuric acid	HMDB0000714	-2.29303	0.129034	5.06287e-31	2.89464e-30	92	Organic compounds	Benzoic acids and derivatives	Benzene and substituted derivatives	Benzoic acids and derivatives	Hippuric acids	Other
High-carbohydrate	Hippuric acid	HMDB0000714	-0.132705	0.114575	0.250211	0.319445	82	Organic compounds	Benzoic acids and derivatives	Benzene and substituted derivatives	Benzoic acids and derivatives	Hippuric acids	Other
Balanced overfeeding	Hippuric acid	HMDB0000714	0.262788	0.127565	0.0426473	0.0767915	81	Organic compounds	Benzoic acids and derivatives	Benzene and substituted derivatives	Benzoic acids and derivatives	Hippuric acids	Other
High-fat	Hippuric acid	HMDB0000714	-0.273325	0.125199	0.0319953	0.0442883	80	Organic compounds	Benzoic acids and derivatives	Benzene and substituted derivatives	Benzoic acids and derivatives	Hippuric acids	Other
Low-protein	Hippuric acid	HMDB0000714	-0.67066	0.119597	3.25585e-07	1.04425e-06	78	Organic compounds	Benzoic acids and derivatives	Benzene and substituted derivatives	Benzoic acids and derivatives	Hippuric acids	Other
High-protein	Hippuric acid	HMDB0000714	-0.748208	0.122668	7.55301e-08	2.51448e-07	65	Organic compounds	Benzoic acids and derivatives	Benzene and substituted derivatives	Benzoic acids and derivatives	Hippuric acids	Other
Energy balance	4-Aminohippuric acid	HMDB0001867	-0.00443896	0.0263997	0.866827	0.894022	96	Organic compounds	Benzoic acids and derivatives	Benzene and substituted derivatives	Benzoic acids and derivatives	Hippuric acids	Other
24-hr fasting	4-Aminohippuric acid	HMDB0001867	0.229497	0.0348715	3.13204e-09	5.68087e-09	92	Organic compounds	Benzoic acids and derivatives	Benzene and substituted derivatives	Benzoic acids and derivatives	Hippuric acids	Other
High-carbohydrate	4-Aminohippuric acid	HMDB0001867	-0.050317	0.0261149	0.057561	0.0831788	82	Organic compounds	Benzoic acids and derivatives	Benzene and substituted derivatives	Benzoic acids and derivatives	Hippuric acids	Other
Balanced overfeeding	4-Aminohippuric acid	HMDB0001867	0.0645876	0.0340866	0.0617309	0.10147	81	Organic compounds	Benzoic acids and derivatives	Benzene and substituted derivatives	Benzoic acids and derivatives	Hippuric acids	Other
High-fat	4-Aminohippuric acid	HMDB0001867	0.149035	0.0303754	4.88062e-06	1.07866e-05	80	Organic compounds	Benzoic acids and derivatives	Benzene and substituted derivatives	Benzoic acids and derivatives	Hippuric acids	Other
Low-protein	4-Aminohippuric acid	HMDB0001867	-0.488039	0.0310877	2.07475e-25	5.45659e-24	78	Organic compounds	Benzoic acids and derivatives	Benzene and substituted derivatives	Benzoic acids and derivatives	Hippuric acids	Other
High-protein	4-Aminohippuric acid	HMDB0001867	0.451024	0.042265	1.1413e-15	1.5798e-14	65	Organic compounds	Benzoic acids and derivatives	Benzene and substituted derivatives	Benzoic acids and derivatives	Hippuric acids	Other
Energy balance	3-Hydroxyhippuric acid	HMDB0006116	-0.821516	0.104421	5.72312e-12	4.85542e-11	96	Organic compounds	Benzoic acids and derivatives	Benzene and substituted derivatives	Benzoic acids and derivatives	Hippuric acids	Other
24-hr fasting	3-Hydroxyhippuric acid	HMDB0006116	-2.01262	0.136745	1.43204e-25	6.27712e-25	92	Organic compounds	Benzoic acids and derivatives	Benzene and substituted derivatives	Benzoic acids and derivatives	Hippuric acids	Other
High-carbohydrate	3-Hydroxyhippuric acid	HMDB0006116	-0.395242	0.118563	0.00130058	0.00267228	82	Organic compounds	Benzoic acids and derivatives	Benzene and substituted derivatives	Benzoic acids and derivatives	Hippuric acids	Other
Balanced overfeeding	3-Hydroxyhippuric acid	HMDB0006116	0.259518	0.108995	0.019642	0.037707	81	Organic compounds	Benzoic acids and derivatives	Benzene and substituted derivatives	Benzoic acids and derivatives	Hippuric acids	Other
High-fat	3-Hydroxyhippuric acid	HMDB0006116	-1.01716	0.121059	1.43181e-12	6.72441e-12	80	Organic compounds	Benzoic acids and derivatives	Benzene and substituted derivatives	Benzoic acids and derivatives	Hippuric acids	Other
Low-protein	3-Hydroxyhippuric acid	HMDB0006116	-0.455399	0.124335	0.000462562	0.000989056	78	Organic compounds	Benzoic acids and derivatives	Benzene and substituted derivatives	Benzoic acids and derivatives	Hippuric acids	Other
High-protein	3-Hydroxyhippuric acid	HMDB0006116	-0.707011	0.109096	1.68921e-08	6.3466e-08	65	Organic compounds	Benzoic acids and derivatives	Benzene and substituted derivatives	Benzoic acids and derivatives	Hippuric acids	Other
Energy balance	N-Acetyl-D-galactosamine	HMDB0000853	-0.046297	0.0232151	0.0489897	0.0815461	96	Organic compounds	Carbohydrates and carbohydrate conjugates	Organooxygen compounds	Carbohydrates and carbohydrate conjugates	N-acyl-alpha-hexosamines	Other
24-hr fasting	N-Acetyl-D-galactosamine	HMDB0000853	0.0696519	0.0282687	0.0156648	0.0199992	92	Organic compounds	Carbohydrates and carbohydrate conjugates	Organooxygen compounds	Carbohydrates and carbohydrate conjugates	N-acyl-alpha-hexosamines	Other
High-carbohydrate	N-Acetyl-D-galactosamine	HMDB0000853	-0.0585267	0.0249822	0.021628	0.0344738	82	Organic compounds	Carbohydrates and carbohydrate conjugates	Organooxygen compounds	Carbohydrates and carbohydrate conjugates	N-acyl-alpha-hexosamines	Other
Balanced overfeeding	N-Acetyl-D-galactosamine	HMDB0000853	-0.0561283	0.0257835	0.0324359	0.0596548	81	Organic compounds	Carbohydrates and carbohydrate conjugates	Organooxygen compounds	Carbohydrates and carbohydrate conjugates	N-acyl-alpha-hexosamines	Other
High-fat	N-Acetyl-D-galactosamine	HMDB0000853	-0.0445392	0.0263197	0.0945418	0.120701	80	Organic compounds	Carbohydrates and carbohydrate conjugates	Organooxygen compounds	Carbohydrates and carbohydrate conjugates	N-acyl-alpha-hexosamines	Other
Low-protein	N-Acetyl-D-galactosamine	HMDB0000853	0.00854069	0.0349229	0.807466	0.846061	78	Organic compounds	Carbohydrates and carbohydrate conjugates	Organooxygen compounds	Carbohydrates and carbohydrate conjugates	N-acyl-alpha-hexosamines	Other
High-protein	N-Acetyl-D-galactosamine	HMDB0000853	-0.0761414	0.0353238	0.0350106	0.0532242	65	Organic compounds	Carbohydrates and carbohydrate conjugates	Organooxygen compounds	Carbohydrates and carbohydrate conjugates	N-acyl-alpha-hexosamines	Other
Energy balance	Hexose	HMDB0000122	0.0116809	0.0169597	0.492661	0.558491	96	Organic compounds	Carbohydrates and carbohydrate conjugates	Organooxygen compounds	Carbohydrates and carbohydrate conjugates	Hexoses	Other
24-hr fasting	Hexose	HMDB0000122	0.0390909	0.0461044	0.398781	0.429834	92	Organic compounds	Carbohydrates and carbohydrate conjugates	Organooxygen compounds	Carbohydrates and carbohydrate conjugates	Hexoses	Other
High-carbohydrate	Hexose	HMDB0000122	0.00318018	0.0166369	0.848891	0.87897	82	Organic compounds	Carbohydrates and carbohydrate conjugates	Organooxygen compounds	Carbohydrates and carbohydrate conjugates	Hexoses	Other
Balanced overfeeding	Hexose	HMDB0000122	0.0286108	0.0211244	0.179424	0.260709	81	Organic compounds	Carbohydrates and carbohydrate conjugates	Organooxygen compounds	Carbohydrates and carbohydrate conjugates	Hexoses	Other
High-fat	Hexose	HMDB0000122	0.0410397	0.0186263	0.0304848	0.0424207	80	Organic compounds	Carbohydrates and carbohydrate conjugates	Organooxygen compounds	Carbohydrates and carbohydrate conjugates	Hexoses	Other
Low-protein	Hexose	HMDB0000122	-0.014349	0.0218199	0.512801	0.585958	78	Organic compounds	Carbohydrates and carbohydrate conjugates	Organooxygen compounds	Carbohydrates and carbohydrate conjugates	Hexoses	Other
High-protein	Hexose	HMDB0000122	-0.0193076	0.0202426	0.343883	0.414412	65	Organic compounds	Carbohydrates and carbohydrate conjugates	Organooxygen compounds	Carbohydrates and carbohydrate conjugates	Hexoses	Other
Energy balance	gamma-Aminobutyric acid	HMDB0000112	0.0259477	0.0352869	0.463947	0.531697	96	Organic compounds	Amino acids, peptides, and analogues	Amino acids, peptides, and analogues	Amino acids, peptides, and analogues	Gamma amino acids and derivatives	Amino acids, peptides, and analogues
24-hr fasting	gamma-Aminobutyric acid	HMDB0000112	0.944506	0.0426645	5.84797e-38	5.12672e-37	92	Organic compounds	Amino acids, peptides, and analogues	Amino acids, peptides, and analogues	Amino acids, peptides, and analogues	Gamma amino acids and derivatives	Amino acids, peptides, and analogues
High-carbohydrate	gamma-Aminobutyric acid	HMDB0000112	-0.232075	0.04771	5.65447e-06	1.67093e-05	82	Organic compounds	Amino acids, peptides, and analogues	Amino acids, peptides, and analogues	Amino acids, peptides, and analogues	Gamma amino acids and derivatives	Amino acids, peptides, and analogues
Balanced overfeeding	gamma-Aminobutyric acid	HMDB0000112	-0.191113	0.0381181	3.14488e-06	1.27246e-05	81	Organic compounds	Amino acids, peptides, and analogues	Amino acids, peptides, and analogues	Amino acids, peptides, and analogues	Gamma amino acids and derivatives	Amino acids, peptides, and analogues
High-fat	gamma-Aminobutyric acid	HMDB0000112	0.415833	0.0480776	4.71264e-13	2.38351e-12	80	Organic compounds	Amino acids, peptides, and analogues	Amino acids, peptides, and analogues	Amino acids, peptides, and analogues	Gamma amino acids and derivatives	Amino acids, peptides, and analogues
Low-protein	gamma-Aminobutyric acid	HMDB0000112	-0.475486	0.0461722	5.27832e-16	4.78689e-15	78	Organic compounds	Amino acids, peptides, and analogues	Amino acids, peptides, and analogues	Amino acids, peptides, and analogues	Gamma amino acids and derivatives	Amino acids, peptides, and analogues
High-protein	gamma-Aminobutyric acid	HMDB0000112	0.0542455	0.0537363	0.31667	0.391005	65	Organic compounds	Amino acids, peptides, and analogues	Amino acids, peptides, and analogues	Amino acids, peptides, and analogues	Gamma amino acids and derivatives	Amino acids, peptides, and analogues
Energy balance	Aminoisobutyric acid	HMDB0001906	0.0351015	0.0298526	0.242601	0.31124	96	Organic compounds	Amino acids, peptides, and analogues	Amino acids, peptides, and analogues	Amino acids, peptides, and analogues	Alpha amino acids	Amino acids, peptides, and analogues
24-hr fasting	Aminoisobutyric acid	HMDB0001906	0.706753	0.0395463	3.41184e-31	1.99403e-30	92	Organic compounds	Amino acids, peptides, and analogues	Amino acids, peptides, and analogues	Amino acids, peptides, and analogues	Alpha amino acids	Amino acids, peptides, and analogues
High-carbohydrate	Aminoisobutyric acid	HMDB0001906	-0.153147	0.0339521	2.18913e-05	5.81557e-05	82	Organic compounds	Amino acids, peptides, and analogues	Amino acids, peptides, and analogues	Amino acids, peptides, and analogues	Alpha amino acids	Amino acids, peptides, and analogues
Balanced overfeeding	Aminoisobutyric acid	HMDB0001906	-0.174342	0.0457738	0.000272619	0.000762753	81	Organic compounds	Amino acids, peptides, and analogues	Amino acids, peptides, and analogues	Amino acids, peptides, and analogues	Alpha amino acids	Amino acids, peptides, and analogues
High-fat	Aminoisobutyric acid	HMDB0001906	0.174352	0.0378405	1.54031e-05	3.2935e-05	80	Organic compounds	Amino acids, peptides, and analogues	Amino acids, peptides, and analogues	Amino acids, peptides, and analogues	Alpha amino acids	Amino acids, peptides, and analogues
Low-protein	Aminoisobutyric acid	HMDB0001906	-0.298105	0.0342555	5.4846e-13	3.51817e-12	78	Organic compounds	Amino acids, peptides, and analogues	Amino acids, peptides, and analogues	Amino acids, peptides, and analogues	Alpha amino acids	Amino acids, peptides, and analogues
High-protein	Aminoisobutyric acid	HMDB0001906	0.0811749	0.0432026	0.0649559	0.0925647	65	Organic compounds	Amino acids, peptides, and analogues	Amino acids, peptides, and analogues	Amino acids, peptides, and analogues	Alpha amino acids	Amino acids, peptides, and analogues
Energy balance	Myristoleic acid	HMDB0002000	-0.00850735	0.0305023	0.780922	0.81501	96	Organic compounds	Fatty acids and conjugates	Fatty Acyls	Fatty acids and conjugates	Long-chain fatty acids	Fatty Acyls
24-hr fasting	Myristoleic acid	HMDB0002000	0.217778	0.0377264	1.12285e-07	1.9176e-07	92	Organic compounds	Fatty acids and conjugates	Fatty Acyls	Fatty acids and conjugates	Long-chain fatty acids	Fatty Acyls
High-carbohydrate	Myristoleic acid	HMDB0002000	-0.0355995	0.0546515	0.516661	0.61208	82	Organic compounds	Fatty acids and conjugates	Fatty Acyls	Fatty acids and conjugates	Long-chain fatty acids	Fatty Acyls
Balanced overfeeding	Myristoleic acid	HMDB0002000	0.0554608	0.0448368	0.219725	0.309025	81	Organic compounds	Fatty acids and conjugates	Fatty Acyls	Fatty acids and conjugates	Long-chain fatty acids	Fatty Acyls
High-fat	Myristoleic acid	HMDB0002000	0.0717718	0.0307033	0.0219406	0.0311912	80	Organic compounds	Fatty acids and conjugates	Fatty Acyls	Fatty acids and conjugates	Long-chain fatty acids	Fatty Acyls
Low-protein	Myristoleic acid	HMDB0002000	0.0867357	0.0393177	0.0304449	0.0482349	78	Organic compounds	Fatty acids and conjugates	Fatty Acyls	Fatty acids and conjugates	Long-chain fatty acids	Fatty Acyls
High-protein	Myristoleic acid	HMDB0002000	-0.000359229	0.0430727	0.993372	0.997164	65	Organic compounds	Fatty acids and conjugates	Fatty Acyls	Fatty acids and conjugates	Long-chain fatty acids	Fatty Acyls
Energy balance	Lauroyl diethanolamide	HMDB0032358	0.0336828	0.0830195	0.685859	0.739266	96	Organic compounds	Fatty amides	Fatty Acyls	Fatty amides	N-acyl amines	Fatty Acyls
24-hr fasting	Lauroyl diethanolamide	HMDB0032358	-0.032231	0.0717058	0.654172	0.672059	92	Organic compounds	Fatty amides	Fatty Acyls	Fatty amides	N-acyl amines	Fatty Acyls
High-carbohydrate	Lauroyl diethanolamide	HMDB0032358	0.0348651	0.13593	0.798228	0.839736	82	Organic compounds	Fatty amides	Fatty Acyls	Fatty amides	N-acyl amines	Fatty Acyls
Balanced overfeeding	Lauroyl diethanolamide	HMDB0032358	-0.0504775	0.0368636	0.174736	0.255887	81	Organic compounds	Fatty amides	Fatty Acyls	Fatty amides	N-acyl amines	Fatty Acyls
High-fat	Lauroyl diethanolamide	HMDB0032358	-0.0495771	0.0370714	0.18495	0.224156	80	Organic compounds	Fatty amides	Fatty Acyls	Fatty amides	N-acyl amines	Fatty Acyls
Low-protein	Lauroyl diethanolamide	HMDB0032358	0.0768952	0.0279901	0.0075222	0.0133672	78	Organic compounds	Fatty amides	Fatty Acyls	Fatty amides	N-acyl amines	Fatty Acyls
High-protein	Lauroyl diethanolamide	HMDB0032358	-5.78005e-05	0.0388311	0.998817	0.998817	65	Organic compounds	Fatty amides	Fatty Acyls	Fatty amides	N-acyl amines	Fatty Acyls
Energy balance	Palmitoyl-EA	HMDB0002100	-0.029128	0.0433763	0.503519	0.565921	96	Organic compounds	Carboximidic acids	Carboximidic acids and derivatives	Carboximidic acids	Carboximidic acids	Other
24-hr fasting	Palmitoyl-EA	HMDB0002100	0.105242	0.0462768	0.0253587	0.0311651	92	Organic compounds	Carboximidic acids	Carboximidic acids and derivatives	Carboximidic acids	Carboximidic acids	Other
High-carbohydrate	Palmitoyl-EA	HMDB0002100	-0.308539	0.050637	3.67396e-08	1.44217e-07	82	Organic compounds	Carboximidic acids	Carboximidic acids and derivatives	Carboximidic acids	Carboximidic acids	Other
Balanced overfeeding	Palmitoyl-EA	HMDB0002100	-0.271653	0.054688	3.77617e-06	1.50475e-05	81	Organic compounds	Carboximidic acids	Carboximidic acids and derivatives	Carboximidic acids	Carboximidic acids	Other
High-fat	Palmitoyl-EA	HMDB0002100	-0.157517	0.0638571	0.0158004	0.0228324	80	Organic compounds	Carboximidic acids	Carboximidic acids and derivatives	Carboximidic acids	Carboximidic acids	Other
Low-protein	Palmitoyl-EA	HMDB0002100	-0.215526	0.0443619	6.32178e-06	1.63003e-05	78	Organic compounds	Carboximidic acids	Carboximidic acids and derivatives	Carboximidic acids	Carboximidic acids	Other
High-protein	Palmitoyl-EA	HMDB0002100	-0.244279	0.0741546	0.00163422	0.00321482	65	Organic compounds	Carboximidic acids	Carboximidic acids and derivatives	Carboximidic acids	Carboximidic acids	Other
Energy balance	Oleoyl-EA	HMDB0002088	0.0203712	0.0622706	0.744282	0.782984	96	Organic compounds	Amines	Organonitrogen compounds	Amines	N-acylethanolamines	Organonitrogen compounds
24-hr fasting	Oleoyl-EA	HMDB0002088	0.50685	0.0653655	1.38421e-11	2.69664e-11	92	Organic compounds	Amines	Organonitrogen compounds	Amines	N-acylethanolamines	Organonitrogen compounds
High-carbohydrate	Oleoyl-EA	HMDB0002088	-0.425372	0.0801235	9.64054e-07	3.03127e-06	82	Organic compounds	Amines	Organonitrogen compounds	Amines	N-acylethanolamines	Organonitrogen compounds
Balanced overfeeding	Oleoyl-EA	HMDB0002088	-0.321372	0.0777734	8.78422e-05	0.000271794	81	Organic compounds	Amines	Organonitrogen compounds	Amines	N-acylethanolamines	Organonitrogen compounds
High-fat	Oleoyl-EA	HMDB0002088	-0.258694	0.0685848	0.000311446	0.000549733	80	Organic compounds	Amines	Organonitrogen compounds	Amines	N-acylethanolamines	Organonitrogen compounds
Low-protein	Oleoyl-EA	HMDB0002088	-0.206373	0.0826868	0.014763	0.0253769	78	Organic compounds	Amines	Organonitrogen compounds	Amines	N-acylethanolamines	Organonitrogen compounds
High-protein	Oleoyl-EA	HMDB0002088	-0.431433	0.0767573	4.8196e-07	1.50899e-06	65	Organic compounds	Amines	Organonitrogen compounds	Amines	N-acylethanolamines	Organonitrogen compounds
Energy balance	3-Dehydroxycarnitine	HMDB0001161	0.0226086	0.014384	0.119325	0.168723	96	Organic compounds	Fatty acids and conjugates	Fatty Acyls	Fatty acids and conjugates	Straight chain fatty acids	Fatty Acyls
24-hr fasting	3-Dehydroxycarnitine	HMDB0001161	-0.0310364	0.0203584	0.130929	0.151028	92	Organic compounds	Fatty acids and conjugates	Fatty Acyls	Fatty acids and conjugates	Straight chain fatty acids	Fatty Acyls
High-carbohydrate	3-Dehydroxycarnitine	HMDB0001161	-0.101101	0.0173612	1.1514e-07	4.09213e-07	82	Organic compounds	Fatty acids and conjugates	Fatty Acyls	Fatty acids and conjugates	Straight chain fatty acids	Fatty Acyls
Balanced overfeeding	3-Dehydroxycarnitine	HMDB0001161	0.0271499	0.0204484	0.188043	0.271733	81	Organic compounds	Fatty acids and conjugates	Fatty Acyls	Fatty acids and conjugates	Straight chain fatty acids	Fatty Acyls
High-fat	3-Dehydroxycarnitine	HMDB0001161	0.0513846	0.0175108	0.00437288	0.00680514	80	Organic compounds	Fatty acids and conjugates	Fatty Acyls	Fatty acids and conjugates	Straight chain fatty acids	Fatty Acyls
Low-protein	3-Dehydroxycarnitine	HMDB0001161	-0.101112	0.0170603	8.78345e-08	3.02891e-07	78	Organic compounds	Fatty acids and conjugates	Fatty Acyls	Fatty acids and conjugates	Straight chain fatty acids	Fatty Acyls
High-protein	3-Dehydroxycarnitine	HMDB0001161	-0.0150141	0.0225401	0.507814	0.573198	65	Organic compounds	Fatty acids and conjugates	Fatty Acyls	Fatty acids and conjugates	Straight chain fatty acids	Fatty Acyls
Energy balance	CAR 2:0	HMDB0000201	0.156329	0.0273215	1.22153e-07	4.72445e-07	96	Organic compounds	Fatty acid esters	Fatty Acyls	Fatty acid esters	Acyl carnitines	Fatty Acyls
24-hr fasting	CAR 2:0	HMDB0000201	1.25567	0.0396152	2.89233e-50	3.80342e-48	92	Organic compounds	Fatty acid esters	Fatty Acyls	Fatty acid esters	Acyl carnitines	Fatty Acyls
High-carbohydrate	CAR 2:0	HMDB0000201	-0.309314	0.0300585	2.63284e-16	2.38772e-15	82	Organic compounds	Fatty acid esters	Fatty Acyls	Fatty acid esters	Acyl carnitines	Fatty Acyls
Balanced overfeeding	CAR 2:0	HMDB0000201	-0.12181	0.0325648	0.000343832	0.000932245	81	Organic compounds	Fatty acid esters	Fatty Acyls	Fatty acid esters	Acyl carnitines	Fatty Acyls
High-fat	CAR 2:0	HMDB0000201	-0.00352072	0.0326823	0.914486	0.932209	80	Organic compounds	Fatty acid esters	Fatty Acyls	Fatty acid esters	Acyl carnitines	Fatty Acyls
Low-protein	CAR 2:0	HMDB0000201	-0.0363485	0.0322031	0.26261	0.325786	78	Organic compounds	Fatty acid esters	Fatty Acyls	Fatty acid esters	Acyl carnitines	Fatty Acyls
High-protein	CAR 2:0	HMDB0000201	-0.131349	0.040774	0.00203357	0.00384769	65	Organic compounds	Fatty acid esters	Fatty Acyls	Fatty acid esters	Acyl carnitines	Fatty Acyls
Energy balance	CAR 3:0	HMDB0000824	-0.038623	0.0237554	0.107292	0.154196	96	Organic compounds	Fatty acid esters	Fatty Acyls	Fatty acid esters	Acyl carnitines	Fatty Acyls
24-hr fasting	CAR 3:0	HMDB0000824	-0.334762	0.0335649	3.63059e-16	8.52541e-16	92	Organic compounds	Fatty acid esters	Fatty Acyls	Fatty acid esters	Acyl carnitines	Fatty Acyls
High-carbohydrate	CAR 3:0	HMDB0000824	-0.0894684	0.0293984	0.00316541	0.00594644	82	Organic compounds	Fatty acid esters	Fatty Acyls	Fatty acid esters	Acyl carnitines	Fatty Acyls
Balanced overfeeding	CAR 3:0	HMDB0000824	0.0356997	0.0361116	0.325843	0.430636	81	Organic compounds	Fatty acid esters	Fatty Acyls	Fatty acid esters	Acyl carnitines	Fatty Acyls
High-fat	CAR 3:0	HMDB0000824	0.196242	0.0295859	3.72761e-09	1.22545e-08	80	Organic compounds	Fatty acid esters	Fatty Acyls	Fatty acid esters	Acyl carnitines	Fatty Acyls
Low-protein	CAR 3:0	HMDB0000824	-0.298743	0.0302385	3.21945e-15	2.64599e-14	78	Organic compounds	Fatty acid esters	Fatty Acyls	Fatty acid esters	Acyl carnitines	Fatty Acyls
High-protein	CAR 3:0	HMDB0000824	0.46419	0.042508	4.45795e-16	6.89671e-15	65	Organic compounds	Fatty acid esters	Fatty Acyls	Fatty acid esters	Acyl carnitines	Fatty Acyls
Energy balance	CAR 4:0	HMDB0002013	-0.124824	0.027062	1.24121e-05	3.70954e-05	96	Organic compounds	Fatty acid esters	Fatty Acyls	Fatty acid esters	Acyl carnitines	Fatty Acyls
24-hr fasting	CAR 4:0	HMDB0002013	-0.19578	0.0424864	1.34987e-05	2.05212e-05	92	Organic compounds	Fatty acid esters	Fatty Acyls	Fatty acid esters	Acyl carnitines	Fatty Acyls
High-carbohydrate	CAR 4:0	HMDB0002013	-0.0539882	0.0328366	0.10407	0.145587	82	Organic compounds	Fatty acid esters	Fatty Acyls	Fatty acid esters	Acyl carnitines	Fatty Acyls
Balanced overfeeding	CAR 4:0	HMDB0002013	0.142862	0.0419869	0.00104513	0.00261871	81	Organic compounds	Fatty acid esters	Fatty Acyls	Fatty acid esters	Acyl carnitines	Fatty Acyls
High-fat	CAR 4:0	HMDB0002013	0.260321	0.0362807	3.44862e-10	1.24245e-09	80	Organic compounds	Fatty acid esters	Fatty Acyls	Fatty acid esters	Acyl carnitines	Fatty Acyls
Low-protein	CAR 4:0	HMDB0002013	-0.68371	0.0393908	5.53955e-28	1.61878e-26	78	Organic compounds	Fatty acid esters	Fatty Acyls	Fatty acid esters	Acyl carnitines	Fatty Acyls
High-protein	CAR 4:0	HMDB0002013	0.503986	0.0417289	6.17587e-18	1.35355e-16	65	Organic compounds	Fatty acid esters	Fatty Acyls	Fatty acid esters	Acyl carnitines	Fatty Acyls
Energy balance	CAR 5:0	HMDB0000688	-0.167561	0.029419	1.36939e-07	5.21956e-07	96	Organic compounds	Fatty acid esters	Fatty Acyls	Fatty acid esters	Acyl carnitines	Fatty Acyls
24-hr fasting	CAR 5:0	HMDB0000688	0.043458	0.0335511	0.198574	0.225108	92	Organic compounds	Fatty acid esters	Fatty Acyls	Fatty acid esters	Acyl carnitines	Fatty Acyls
High-carbohydrate	CAR 5:0	HMDB0000688	-0.242052	0.0343975	6.02598e-10	2.83006e-09	82	Organic compounds	Fatty acid esters	Fatty Acyls	Fatty acid esters	Acyl carnitines	Fatty Acyls
Balanced overfeeding	CAR 5:0	HMDB0000688	-0.08677	0.0340936	0.0128485	0.0254072	81	Organic compounds	Fatty acid esters	Fatty Acyls	Fatty acid esters	Acyl carnitines	Fatty Acyls
High-fat	CAR 5:0	HMDB0000688	0.1752	0.0368861	8.95417e-06	1.94624e-05	80	Organic compounds	Fatty acid esters	Fatty Acyls	Fatty acid esters	Acyl carnitines	Fatty Acyls
Low-protein	CAR 5:0	HMDB0000688	-0.855428	0.0404314	2.38713e-33	1.25563e-31	78	Organic compounds	Fatty acid esters	Fatty Acyls	Fatty acid esters	Acyl carnitines	Fatty Acyls
High-protein	CAR 5:0	HMDB0000688	0.520715	0.0557718	1.97647e-13	1.67681e-12	65	Organic compounds	Fatty acid esters	Fatty Acyls	Fatty acid esters	Acyl carnitines	Fatty Acyls
Energy balance	CAR 4:0;OH	HMDB0013127	-0.0400508	0.061024	0.51321	0.574358	96	Organic compounds	Fatty acid esters	Fatty Acyls	Fatty acid esters	Acyl carnitines	Fatty Acyls
24-hr fasting	CAR 4:0;OH	HMDB0013127	3.2215	0.119907	1.78409e-44	4.69215e-43	92	Organic compounds	Fatty acid esters	Fatty Acyls	Fatty acid esters	Acyl carnitines	Fatty Acyls
High-carbohydrate	CAR 4:0;OH	HMDB0013127	-1.09072	0.0714674	2.07681e-25	6.8275e-24	82	Organic compounds	Fatty acid esters	Fatty Acyls	Fatty acid esters	Acyl carnitines	Fatty Acyls
Balanced overfeeding	CAR 4:0;OH	HMDB0013127	-0.626986	0.0829809	5.9637e-11	6.27381e-10	81	Organic compounds	Fatty acid esters	Fatty Acyls	Fatty acid esters	Acyl carnitines	Fatty Acyls
High-fat	CAR 4:0;OH	HMDB0013127	0.0960572	0.0801026	0.234044	0.277268	80	Organic compounds	Fatty acid esters	Fatty Acyls	Fatty acid esters	Acyl carnitines	Fatty Acyls
Low-protein	CAR 4:0;OH	HMDB0013127	-0.434522	0.0778812	3.65344e-07	1.15766e-06	78	Organic compounds	Fatty acid esters	Fatty Acyls	Fatty acid esters	Acyl carnitines	Fatty Acyls
High-protein	CAR 4:0;OH	HMDB0013127	0.0816659	0.0827729	0.327661	0.400813	65	Organic compounds	Fatty acid esters	Fatty Acyls	Fatty acid esters	Acyl carnitines	Fatty Acyls
Energy balance	CAR DC4:0	HMDB0013133	0.0417724	0.0571735	0.466806	0.531697	96	Organic compounds	Fatty acid esters	Fatty Acyls	Fatty acid esters	Acyl carnitines	Fatty Acyls
24-hr fasting	CAR DC4:0	HMDB0013133	-0.12736	0.0656035	0.0553778	0.0662017	92	Organic compounds	Fatty acid esters	Fatty Acyls	Fatty acid esters	Acyl carnitines	Fatty Acyls
High-carbohydrate	CAR DC4:0	HMDB0013133	-0.261814	0.074812	0.000764437	0.00166155	82	Organic compounds	Fatty acid esters	Fatty Acyls	Fatty acid esters	Acyl carnitines	Fatty Acyls
Balanced overfeeding	CAR DC4:0	HMDB0013133	-0.0836576	0.0803906	0.301178	0.40208	81	Organic compounds	Fatty acid esters	Fatty Acyls	Fatty acid esters	Acyl carnitines	Fatty Acyls
High-fat	CAR DC4:0	HMDB0013133	-0.0864314	0.0887366	0.333019	0.3808	80	Organic compounds	Fatty acid esters	Fatty Acyls	Fatty acid esters	Acyl carnitines	Fatty Acyls
Low-protein	CAR DC4:0	HMDB0013133	-0.129026	0.0800431	0.111171	0.149173	78	Organic compounds	Fatty acid esters	Fatty Acyls	Fatty acid esters	Acyl carnitines	Fatty Acyls
High-protein	CAR DC4:0	HMDB0013133	-0.0432218	0.091832	0.639534	0.709144	65	Organic compounds	Fatty acid esters	Fatty Acyls	Fatty acid esters	Acyl carnitines	Fatty Acyls
Energy balance	CAR 7:0	HMDB0013238	0.0650249	0.0415839	0.121213	0.168945	96	Organic compounds	Fatty acid esters	Fatty Acyls	Fatty acid esters	Acyl carnitines	Fatty Acyls
24-hr fasting	CAR 7:0	HMDB0013238	0.261821	0.0418959	1.38826e-08	2.45042e-08	92	Organic compounds	Fatty acid esters	Fatty Acyls	Fatty acid esters	Acyl carnitines	Fatty Acyls
High-carbohydrate	CAR 7:0	HMDB0013238	-0.757455	0.0539014	2.60234e-23	5.70347e-22	82	Organic compounds	Fatty acid esters	Fatty Acyls	Fatty acid esters	Acyl carnitines	Fatty Acyls
Balanced overfeeding	CAR 7:0	HMDB0013238	-0.156897	0.0481123	0.00163222	0.00386733	81	Organic compounds	Fatty acid esters	Fatty Acyls	Fatty acid esters	Acyl carnitines	Fatty Acyls
High-fat	CAR 7:0	HMDB0013238	0.230727	0.0396888	1.23719e-07	3.42506e-07	80	Organic compounds	Fatty acid esters	Fatty Acyls	Fatty acid esters	Acyl carnitines	Fatty Acyls
Low-protein	CAR 7:0	HMDB0013238	-0.445395	0.0509286	4.5407e-13	2.98551e-12	78	Organic compounds	Fatty acid esters	Fatty Acyls	Fatty acid esters	Acyl carnitines	Fatty Acyls
High-protein	CAR 7:0	HMDB0013238	0.36512	0.0706044	2.64192e-06	7.72029e-06	65	Organic compounds	Fatty acid esters	Fatty Acyls	Fatty acid esters	Acyl carnitines	Fatty Acyls
Energy balance	CAR DC5:0	HMDB0013130	0.0306316	0.0251421	0.226112	0.291507	96	Organic compounds	Fatty acid esters	Fatty Acyls	Fatty acid esters	Acyl carnitines	Fatty Acyls
24-hr fasting	CAR DC5:0	HMDB0013130	0.0783766	0.0219954	0.000591156	0.000844967	92	Organic compounds	Fatty acid esters	Fatty Acyls	Fatty acid esters	Acyl carnitines	Fatty Acyls
High-carbohydrate	CAR DC5:0	HMDB0013130	-0.135378	0.0280859	6.71324e-06	1.9402e-05	82	Organic compounds	Fatty acid esters	Fatty Acyls	Fatty acid esters	Acyl carnitines	Fatty Acyls
Balanced overfeeding	CAR DC5:0	HMDB0013130	0.0119758	0.0418888	0.775697	0.853591	81	Organic compounds	Fatty acid esters	Fatty Acyls	Fatty acid esters	Acyl carnitines	Fatty Acyls
High-fat	CAR DC5:0	HMDB0013130	0.106992	0.0265311	0.000126301	0.000233924	80	Organic compounds	Fatty acid esters	Fatty Acyls	Fatty acid esters	Acyl carnitines	Fatty Acyls
Low-protein	CAR DC5:0	HMDB0013130	-0.0781353	0.033376	0.0218883	0.0357555	78	Organic compounds	Fatty acid esters	Fatty Acyls	Fatty acid esters	Acyl carnitines	Fatty Acyls
High-protein	CAR DC5:0	HMDB0013130	0.0594155	0.0443132	0.184875	0.237181	65	Organic compounds	Fatty acid esters	Fatty Acyls	Fatty acid esters	Acyl carnitines	Fatty Acyls
Energy balance	CAR 6:0;OH	HMDB0013131	0.233184	0.0445324	9.80839e-07	3.22451e-06	96	Organic compounds	Fatty acid esters	Fatty Acyls	Fatty acid esters	Acyl carnitines	Fatty Acyls
24-hr fasting	CAR 6:0;OH	HMDB0013131	1.54362	0.0570982	1.08825e-44	3.57762e-43	92	Organic compounds	Fatty acid esters	Fatty Acyls	Fatty acid esters	Acyl carnitines	Fatty Acyls
High-carbohydrate	CAR 6:0;OH	HMDB0013131	-1.58735	0.0889911	1.31066e-29	8.61759e-28	82	Organic compounds	Fatty acid esters	Fatty Acyls	Fatty acid esters	Acyl carnitines	Fatty Acyls
Balanced overfeeding	CAR 6:0;OH	HMDB0013131	-0.752728	0.0706564	5.22545e-17	2.74859e-15	81	Organic compounds	Fatty acid esters	Fatty Acyls	Fatty acid esters	Acyl carnitines	Fatty Acyls
High-fat	CAR 6:0;OH	HMDB0013131	0.177015	0.052067	0.0010599	0.00176427	80	Organic compounds	Fatty acid esters	Fatty Acyls	Fatty acid esters	Acyl carnitines	Fatty Acyls
Low-protein	CAR 6:0;OH	HMDB0013131	-0.408215	0.0654727	2.42632e-08	8.98764e-08	78	Organic compounds	Fatty acid esters	Fatty Acyls	Fatty acid esters	Acyl carnitines	Fatty Acyls
High-protein	CAR 6:0;OH	HMDB0013131	-0.270349	0.0668455	0.000147609	0.000331805	65	Organic compounds	Fatty acid esters	Fatty Acyls	Fatty acid esters	Acyl carnitines	Fatty Acyls
Energy balance	CAR 8:0	HMDB0000791	0.546515	0.0672716	1.64846e-12	1.54838e-11	96	Organic compounds	Fatty acid esters	Fatty Acyls	Fatty acid esters	Acyl carnitines	Fatty Acyls
24-hr fasting	CAR 8:0	HMDB0000791	1.73215	0.0713744	5.19035e-41	7.18453e-40	92	Organic compounds	Fatty acid esters	Fatty Acyls	Fatty acid esters	Acyl carnitines	Fatty Acyls
High-carbohydrate	CAR 8:0	HMDB0000791	-0.973869	0.0769387	8.58545e-21	1.41123e-19	82	Organic compounds	Fatty acid esters	Fatty Acyls	Fatty acid esters	Acyl carnitines	Fatty Acyls
Balanced overfeeding	CAR 8:0	HMDB0000791	-0.403067	0.075054	7.51173e-07	3.46594e-06	81	Organic compounds	Fatty acid esters	Fatty Acyls	Fatty acid esters	Acyl carnitines	Fatty Acyls
High-fat	CAR 8:0	HMDB0000791	0.709101	0.0862655	3.24738e-12	1.4001e-11	80	Organic compounds	Fatty acid esters	Fatty Acyls	Fatty acid esters	Acyl carnitines	Fatty Acyls
Low-protein	CAR 8:0	HMDB0000791	-0.464553	0.0905468	2.19625e-06	6.34741e-06	78	Organic compounds	Fatty acid esters	Fatty Acyls	Fatty acid esters	Acyl carnitines	Fatty Acyls
High-protein	CAR 8:0	HMDB0000791	0.133777	0.0970299	0.172937	0.225161	65	Organic compounds	Fatty acid esters	Fatty Acyls	Fatty acid esters	Acyl carnitines	Fatty Acyls
Energy balance	CAR DC6:0	HMDB0061677	0.161514	0.0189161	2.18166e-13	2.73227e-12	96	Organic compounds	Fatty acid esters	Fatty Acyls	Fatty acid esters	Acyl carnitines	Fatty Acyls
24-hr fasting	CAR DC6:0	HMDB0061677	1.18309	0.0660674	2.96738e-31	1.77369e-30	92	Organic compounds	Fatty acid esters	Fatty Acyls	Fatty acid esters	Acyl carnitines	Fatty Acyls
High-carbohydrate	CAR DC6:0	HMDB0061677	-0.638204	0.0384198	1.17901e-27	6.20158e-26	82	Organic compounds	Fatty acid esters	Fatty Acyls	Fatty acid esters	Acyl carnitines	Fatty Acyls
Balanced overfeeding	CAR DC6:0	HMDB0061677	-0.0825696	0.0425804	0.0560094	0.0956523	81	Organic compounds	Fatty acid esters	Fatty Acyls	Fatty acid esters	Acyl carnitines	Fatty Acyls
High-fat	CAR DC6:0	HMDB0061677	0.299166	0.0366369	4.14424e-12	1.73006e-11	80	Organic compounds	Fatty acid esters	Fatty Acyls	Fatty acid esters	Acyl carnitines	Fatty Acyls
Low-protein	CAR DC6:0	HMDB0061677	-0.130484	0.0336421	0.000223723	0.000502899	78	Organic compounds	Fatty acid esters	Fatty Acyls	Fatty acid esters	Acyl carnitines	Fatty Acyls
High-protein	CAR DC6:0	HMDB0061677	-0.0382361	0.0458585	0.407603	0.476443	65	Organic compounds	Fatty acid esters	Fatty Acyls	Fatty acid esters	Acyl carnitines	Fatty Acyls
Energy balance	CAR 9:0	HMDB0013288	0.247146	0.060373	8.91454e-05	0.000227624	96	Organic compounds	Fatty acid esters	Fatty Acyls	Fatty acid esters	Acyl carnitines	Fatty Acyls
24-hr fasting	CAR 9:0	HMDB0013288	0.047631	0.0620954	0.445075	0.476719	92	Organic compounds	Fatty acid esters	Fatty Acyls	Fatty acid esters	Acyl carnitines	Fatty Acyls
High-carbohydrate	CAR 9:0	HMDB0013288	-0.612934	0.0642355	7.58853e-15	6.04783e-14	82	Organic compounds	Fatty acid esters	Fatty Acyls	Fatty acid esters	Acyl carnitines	Fatty Acyls
Balanced overfeeding	CAR 9:0	HMDB0013288	0.24011	0.046291	1.57692e-06	6.91753e-06	81	Organic compounds	Fatty acid esters	Fatty Acyls	Fatty acid esters	Acyl carnitines	Fatty Acyls
High-fat	CAR 9:0	HMDB0013288	0.748501	0.0602823	2.96435e-20	3.71249e-19	80	Organic compounds	Fatty acid esters	Fatty Acyls	Fatty acid esters	Acyl carnitines	Fatty Acyls
Low-protein	CAR 9:0	HMDB0013288	-0.084739	0.0584416	0.151234	0.196904	78	Organic compounds	Fatty acid esters	Fatty Acyls	Fatty acid esters	Acyl carnitines	Fatty Acyls
High-protein	CAR 9:0	HMDB0013288	0.774518	0.0549434	5.29449e-21	1.98922e-19	65	Organic compounds	Fatty acid esters	Fatty Acyls	Fatty acid esters	Acyl carnitines	Fatty Acyls
Energy balance	CAR 8:0;OH	HMDB0061634	0.448924	0.0706619	7.25228e-09	3.7399e-08	96	Organic compounds	Fatty acid esters	Fatty Acyls	Fatty acid esters	Acyl carnitines	Fatty Acyls
24-hr fasting	CAR 8:0;OH	HMDB0061634	1.51897	0.0711692	9.09405e-37	7.03451e-36	92	Organic compounds	Fatty acid esters	Fatty Acyls	Fatty acid esters	Acyl carnitines	Fatty Acyls
High-carbohydrate	CAR 8:0;OH	HMDB0061634	-1.08392	0.0954747	2.38514e-18	2.85133e-17	82	Organic compounds	Fatty acid esters	Fatty Acyls	Fatty acid esters	Acyl carnitines	Fatty Acyls
Balanced overfeeding	CAR 8:0;OH	HMDB0061634	-0.502057	0.0728409	1.14076e-09	9.67807e-09	81	Organic compounds	Fatty acid esters	Fatty Acyls	Fatty acid esters	Acyl carnitines	Fatty Acyls
High-fat	CAR 8:0;OH	HMDB0061634	0.591516	0.0875767	2.19623e-09	7.40523e-09	80	Organic compounds	Fatty acid esters	Fatty Acyls	Fatty acid esters	Acyl carnitines	Fatty Acyls
Low-protein	CAR 8:0;OH	HMDB0061634	-0.512362	0.101521	3.04804e-06	8.52802e-06	78	Organic compounds	Fatty acid esters	Fatty Acyls	Fatty acid esters	Acyl carnitines	Fatty Acyls
High-protein	CAR 8:0;OH	HMDB0061634	0.146035	0.0973961	0.138848	0.184229	65	Organic compounds	Fatty acid esters	Fatty Acyls	Fatty acid esters	Acyl carnitines	Fatty Acyls
Energy balance	CAR 10:2	HMDB0013325	0.358231	0.0582504	1.82329e-08	8.12756e-08	96	Organic compounds	Fatty acid esters	Fatty Acyls	Fatty acid esters	Acyl carnitines	Fatty Acyls
24-hr fasting	CAR 10:2	HMDB0013325	1.27227	0.0573474	4.97726e-38	4.51386e-37	92	Organic compounds	Fatty acid esters	Fatty Acyls	Fatty acid esters	Acyl carnitines	Fatty Acyls
High-carbohydrate	CAR 10:2	HMDB0013325	-1.09927	0.0819117	3.50211e-22	6.57897e-21	82	Organic compounds	Fatty acid esters	Fatty Acyls	Fatty acid esters	Acyl carnitines	Fatty Acyls
Balanced overfeeding	CAR 10:2	HMDB0013325	-0.568177	0.0616458	3.29502e-14	4.561e-13	81	Organic compounds	Fatty acid esters	Fatty Acyls	Fatty acid esters	Acyl carnitines	Fatty Acyls
High-fat	CAR 10:2	HMDB0013325	0.698929	0.0608569	1.60588e-18	1.75978e-17	80	Organic compounds	Fatty acid esters	Fatty Acyls	Fatty acid esters	Acyl carnitines	Fatty Acyls
Low-protein	CAR 10:2	HMDB0013325	-0.0666731	0.0770781	0.389794	0.468108	78	Organic compounds	Fatty acid esters	Fatty Acyls	Fatty acid esters	Acyl carnitines	Fatty Acyls
High-protein	CAR 10:2	HMDB0013325	-0.280486	0.0912928	0.00315303	0.00579894	65	Organic compounds	Fatty acid esters	Fatty Acyls	Fatty acid esters	Acyl carnitines	Fatty Acyls
Energy balance	CAR 10:1	HMDB0013205	0.45247	0.0577862	6.85437e-12	5.63344e-11	96	Organic compounds	Fatty acid esters	Fatty Acyls	Fatty acid esters	Acyl carnitines	Fatty Acyls
24-hr fasting	CAR 10:1	HMDB0013205	1.39995	0.0591277	3.48969e-40	3.67116e-39	92	Organic compounds	Fatty acid esters	Fatty Acyls	Fatty acid esters	Acyl carnitines	Fatty Acyls
High-carbohydrate	CAR 10:1	HMDB0013205	-0.896043	0.0681675	1.10382e-21	1.93536e-20	82	Organic compounds	Fatty acid esters	Fatty Acyls	Fatty acid esters	Acyl carnitines	Fatty Acyls
Balanced overfeeding	CAR 10:1	HMDB0013205	-0.436993	0.0598997	1.91018e-10	1.73234e-09	81	Organic compounds	Fatty acid esters	Fatty Acyls	Fatty acid esters	Acyl carnitines	Fatty Acyls
High-fat	CAR 10:1	HMDB0013205	0.629075	0.06373	1.96145e-15	1.28966e-14	80	Organic compounds	Fatty acid esters	Fatty Acyls	Fatty acid esters	Acyl carnitines	Fatty Acyls
Low-protein	CAR 10:1	HMDB0013205	-0.225558	0.0751845	0.00366238	0.00678314	78	Organic compounds	Fatty acid esters	Fatty Acyls	Fatty acid esters	Acyl carnitines	Fatty Acyls
High-protein	CAR 10:1	HMDB0013205	-0.183366	0.0896753	0.0451277	0.0678205	65	Organic compounds	Fatty acid esters	Fatty Acyls	Fatty acid esters	Acyl carnitines	Fatty Acyls
Energy balance	CAR 10:0	HMDB0000651	0.584502	0.0724239	2.13734e-12	1.93834e-11	96	Organic compounds	Fatty acid esters	Fatty Acyls	Fatty acid esters	Acyl carnitines	Fatty Acyls
24-hr fasting	CAR 10:0	HMDB0000651	1.76072	0.0742184	2.99804e-40	3.28535e-39	92	Organic compounds	Fatty acid esters	Fatty Acyls	Fatty acid esters	Acyl carnitines	Fatty Acyls
High-carbohydrate	CAR 10:0	HMDB0000651	-0.861983	0.0741447	7.2497e-19	9.1937e-18	82	Organic compounds	Fatty acid esters	Fatty Acyls	Fatty acid esters	Acyl carnitines	Fatty Acyls
Balanced overfeeding	CAR 10:0	HMDB0000651	-0.345586	0.0733541	1.02231e-05	3.68312e-05	81	Organic compounds	Fatty acid esters	Fatty Acyls	Fatty acid esters	Acyl carnitines	Fatty Acyls
High-fat	CAR 10:0	HMDB0000651	0.732663	0.0875924	1.69641e-12	7.69234e-12	80	Organic compounds	Fatty acid esters	Fatty Acyls	Fatty acid esters	Acyl carnitines	Fatty Acyls
Low-protein	CAR 10:0	HMDB0000651	-0.401198	0.0900956	2.90382e-05	7.07134e-05	78	Organic compounds	Fatty acid esters	Fatty Acyls	Fatty acid esters	Acyl carnitines	Fatty Acyls
High-protein	CAR 10:0	HMDB0000651	0.248748	0.0994505	0.0150316	0.0247082	65	Organic compounds	Fatty acid esters	Fatty Acyls	Fatty acid esters	Acyl carnitines	Fatty Acyls
Energy balance	CAR 10:0;OH	HMDB0061636	0.59318	0.0817775	1.08754e-10	6.9762e-10	96	Organic compounds	Fatty acid esters	Fatty Acyls	Fatty acid esters	Acyl carnitines	Fatty Acyls
24-hr fasting	CAR 10:0;OH	HMDB0061636	1.89121	0.0787261	1.14044e-40	1.30407e-39	92	Organic compounds	Fatty acid esters	Fatty Acyls	Fatty acid esters	Acyl carnitines	Fatty Acyls
High-carbohydrate	CAR 10:0;OH	HMDB0061636	-1.06634	0.100403	6.0441e-17	5.88741e-16	82	Organic compounds	Fatty acid esters	Fatty Acyls	Fatty acid esters	Acyl carnitines	Fatty Acyls
Balanced overfeeding	CAR 10:0;OH	HMDB0061636	-0.485074	0.0850386	1.89681e-07	9.97721e-07	81	Organic compounds	Fatty acid esters	Fatty Acyls	Fatty acid esters	Acyl carnitines	Fatty Acyls
High-fat	CAR 10:0;OH	HMDB0061636	0.765874	0.0946003	5.66994e-12	2.29415e-11	80	Organic compounds	Fatty acid esters	Fatty Acyls	Fatty acid esters	Acyl carnitines	Fatty Acyls
Low-protein	CAR 10:0;OH	HMDB0061636	-0.493895	0.11496	5.14495e-05	0.000121903	78	Organic compounds	Fatty acid esters	Fatty Acyls	Fatty acid esters	Acyl carnitines	Fatty Acyls
High-protein	CAR 10:0;OH	HMDB0061636	0.268215	0.120811	0.0300757	0.0465288	65	Organic compounds	Fatty acid esters	Fatty Acyls	Fatty acid esters	Acyl carnitines	Fatty Acyls
Energy balance	CAR 12:1	HMDB0013326	0.57491	0.0667478	1.51307e-13	1.98969e-12	96	Organic compounds	Fatty acid esters	Fatty Acyls	Fatty acid esters	Fatty acid esters	Fatty Acyls
24-hr fasting	CAR 12:1	HMDB0013326	1.91932	0.0736919	2.07887e-43	4.5562e-42	92	Organic compounds	Fatty acid esters	Fatty Acyls	Fatty acid esters	Fatty acid esters	Fatty Acyls
High-carbohydrate	CAR 12:1	HMDB0013326	-0.948267	0.0815867	7.34098e-19	9.1937e-18	82	Organic compounds	Fatty acid esters	Fatty Acyls	Fatty acid esters	Fatty acid esters	Fatty Acyls
Balanced overfeeding	CAR 12:1	HMDB0013326	-0.385537	0.0726622	9.76122e-07	4.42621e-06	81	Organic compounds	Fatty acid esters	Fatty Acyls	Fatty acid esters	Fatty acid esters	Fatty Acyls
High-fat	CAR 12:1	HMDB0013326	0.505581	0.0799282	1.40929e-08	4.41242e-08	80	Organic compounds	Fatty acid esters	Fatty Acyls	Fatty acid esters	Fatty acid esters	Fatty Acyls
Low-protein	CAR 12:1	HMDB0013326	-0.464729	0.105297	3.3576e-05	8.10136e-05	78	Organic compounds	Fatty acid esters	Fatty Acyls	Fatty acid esters	Fatty acid esters	Fatty Acyls
High-protein	CAR 12:1	HMDB0013326	0.0336529	0.108362	0.757177	0.809503	65	Organic compounds	Fatty acid esters	Fatty Acyls	Fatty acid esters	Fatty acid esters	Fatty Acyls
Energy balance	CAR 12:0	HMDB0002250	0.537235	0.0690006	8.48263e-12	6.7604e-11	96	Organic compounds	Fatty acid esters	Fatty Acyls	Fatty acid esters	Acyl carnitines	Fatty Acyls
24-hr fasting	CAR 12:0	HMDB0002250	1.84239	0.0763682	8.20909e-41	1.02809e-39	92	Organic compounds	Fatty acid esters	Fatty Acyls	Fatty acid esters	Acyl carnitines	Fatty Acyls
High-carbohydrate	CAR 12:0	HMDB0002250	-0.766812	0.0694076	9.11363e-18	9.58754e-17	82	Organic compounds	Fatty acid esters	Fatty Acyls	Fatty acid esters	Acyl carnitines	Fatty Acyls
Balanced overfeeding	CAR 12:0	HMDB0002250	-0.252365	0.0668405	0.000305254	0.000845071	81	Organic compounds	Fatty acid esters	Fatty Acyls	Fatty acid esters	Acyl carnitines	Fatty Acyls
High-fat	CAR 12:0	HMDB0002250	0.739981	0.0868399	8.3825e-13	4.08259e-12	80	Organic compounds	Fatty acid esters	Fatty Acyls	Fatty acid esters	Acyl carnitines	Fatty Acyls
Low-protein	CAR 12:0	HMDB0002250	-0.508152	0.0869339	1.23006e-07	4.09501e-07	78	Organic compounds	Fatty acid esters	Fatty Acyls	Fatty acid esters	Acyl carnitines	Fatty Acyls
High-protein	CAR 12:0	HMDB0002250	0.366275	0.0897465	0.000130331	0.000300676	65	Organic compounds	Fatty acid esters	Fatty Acyls	Fatty acid esters	Acyl carnitines	Fatty Acyls
Energy balance	CAR 14:2	HMDB0013331	0.585597	0.0656047	3.25845e-14	5.35608e-13	96	Organic compounds	Fatty acid esters	Fatty Acyls	Fatty acid esters	Acyl carnitines	Fatty Acyls
24-hr fasting	CAR 14:2	HMDB0013331	2.19528	0.139019	1.51704e-27	6.99967e-27	92	Organic compounds	Fatty acid esters	Fatty Acyls	Fatty acid esters	Acyl carnitines	Fatty Acyls
High-carbohydrate	CAR 14:2	HMDB0013331	-0.972948	0.0801784	8.00972e-20	1.10871e-18	82	Organic compounds	Fatty acid esters	Fatty Acyls	Fatty acid esters	Acyl carnitines	Fatty Acyls
Balanced overfeeding	CAR 14:2	HMDB0013331	-0.529682	0.0737471	3.1592e-10	2.76957e-09	81	Organic compounds	Fatty acid esters	Fatty Acyls	Fatty acid esters	Acyl carnitines	Fatty Acyls
High-fat	CAR 14:2	HMDB0013331	0.659316	0.0803218	3.42048e-12	1.45094e-11	80	Organic compounds	Fatty acid esters	Fatty Acyls	Fatty acid esters	Acyl carnitines	Fatty Acyls
Low-protein	CAR 14:2	HMDB0013331	-0.395624	0.0880069	2.48372e-05	6.10486e-05	78	Organic compounds	Fatty acid esters	Fatty Acyls	Fatty acid esters	Acyl carnitines	Fatty Acyls
High-protein	CAR 14:2	HMDB0013331	-0.161064	0.10365	0.125295	0.168125	65	Organic compounds	Fatty acid esters	Fatty Acyls	Fatty acid esters	Acyl carnitines	Fatty Acyls
Energy balance	CAR 14:1	HMDB0002014	0.566628	0.0625704	1.72232e-14	3.01981e-13	96	Organic compounds	Fatty acid esters	Fatty Acyls	Fatty acid esters	Acyl carnitines	Fatty Acyls
24-hr fasting	CAR 14:1	HMDB0002014	2.30187	0.0947521	4.78935e-41	6.99777e-40	92	Organic compounds	Fatty acid esters	Fatty Acyls	Fatty acid esters	Acyl carnitines	Fatty Acyls
High-carbohydrate	CAR 14:1	HMDB0002014	-0.950875	0.0760153	1.61519e-20	2.35998e-19	82	Organic compounds	Fatty acid esters	Fatty Acyls	Fatty acid esters	Acyl carnitines	Fatty Acyls
Balanced overfeeding	CAR 14:1	HMDB0002014	-0.519522	0.075556	1.22696e-09	1.00841e-08	81	Organic compounds	Fatty acid esters	Fatty Acyls	Fatty acid esters	Acyl carnitines	Fatty Acyls
High-fat	CAR 14:1	HMDB0002014	0.403503	0.0786732	2.03062e-06	4.85502e-06	80	Organic compounds	Fatty acid esters	Fatty Acyls	Fatty acid esters	Acyl carnitines	Fatty Acyls
Low-protein	CAR 14:1	HMDB0002014	-0.429565	0.0859195	3.66322e-06	9.83088e-06	78	Organic compounds	Fatty acid esters	Fatty Acyls	Fatty acid esters	Acyl carnitines	Fatty Acyls
High-protein	CAR 14:1	HMDB0002014	-0.0756359	0.0932214	0.420264	0.489068	65	Organic compounds	Fatty acid esters	Fatty Acyls	Fatty acid esters	Acyl carnitines	Fatty Acyls
Energy balance	CAR 18:1	HMDB0005065	0.240552	0.0284817	3.43192e-13	4.10271e-12	96	Organic compounds	Fatty acid esters	Fatty Acyls	Fatty acid esters	Acyl carnitines	Fatty Acyls
24-hr fasting	CAR 18:1	HMDB0005065	0.979007	0.0729723	4.31844e-23	1.64601e-22	92	Organic compounds	Fatty acid esters	Fatty Acyls	Fatty acid esters	Acyl carnitines	Fatty Acyls
High-carbohydrate	CAR 18:1	HMDB0005065	-0.708945	0.0489302	4.45806e-24	1.17247e-22	82	Organic compounds	Fatty acid esters	Fatty Acyls	Fatty acid esters	Acyl carnitines	Fatty Acyls
Balanced overfeeding	CAR 18:1	HMDB0005065	-0.44463	0.0461193	4.85929e-15	9.12852e-14	81	Organic compounds	Fatty acid esters	Fatty Acyls	Fatty acid esters	Acyl carnitines	Fatty Acyls
High-fat	CAR 18:1	HMDB0005065	-0.0853551	0.041933	0.0451524	0.0605871	80	Organic compounds	Fatty acid esters	Fatty Acyls	Fatty acid esters	Acyl carnitines	Fatty Acyls
Low-protein	CAR 18:1	HMDB0005065	0.106895	0.0474668	0.0272487	0.0440379	78	Organic compounds	Fatty acid esters	Fatty Acyls	Fatty acid esters	Acyl carnitines	Fatty Acyls
High-protein	CAR 18:1	HMDB0005065	-0.364798	0.0558666	1.39089e-08	5.37948e-08	65	Organic compounds	Fatty acid esters	Fatty Acyls	Fatty acid esters	Acyl carnitines	Fatty Acyls
Energy balance	CAR 18:0	HMDB0000848	0.116693	0.0348795	0.00117694	0.00255815	96	Organic compounds	Fatty acid esters	Fatty Acyls	Fatty acid esters	Acyl carnitines	Fatty Acyls
24-hr fasting	CAR 18:0	HMDB0000848	0.225925	0.0716453	0.00220069	0.00303028	92	Organic compounds	Fatty acid esters	Fatty Acyls	Fatty acid esters	Acyl carnitines	Fatty Acyls
High-carbohydrate	CAR 18:0	HMDB0000848	-0.814331	0.0423694	1.0203e-31	2.6834e-29	82	Organic compounds	Fatty acid esters	Fatty Acyls	Fatty acid esters	Acyl carnitines	Fatty Acyls
Balanced overfeeding	CAR 18:0	HMDB0000848	-0.213533	0.0352259	4.19905e-08	2.62941e-07	81	Organic compounds	Fatty acid esters	Fatty Acyls	Fatty acid esters	Acyl carnitines	Fatty Acyls
High-fat	CAR 18:0	HMDB0000848	0.120208	0.0370412	0.00172188	0.00281276	80	Organic compounds	Fatty acid esters	Fatty Acyls	Fatty acid esters	Acyl carnitines	Fatty Acyls
Low-protein	CAR 18:0	HMDB0000848	-0.0968063	0.053028	0.0718957	0.101115	78	Organic compounds	Fatty acid esters	Fatty Acyls	Fatty acid esters	Acyl carnitines	Fatty Acyls
High-protein	CAR 18:0	HMDB0000848	-0.0940056	0.051784	0.0743086	0.105071	65	Organic compounds	Fatty acid esters	Fatty Acyls	Fatty acid esters	Acyl carnitines	Fatty Acyls
Energy balance	CAR 26:0	HMDB0006347	0.0602966	0.0196768	0.00283929	0.00587978	96	Organic compounds	Fatty acid esters	Fatty Acyls	Fatty acid esters	Acyl carnitines	Fatty Acyls
24-hr fasting	CAR 26:0	HMDB0006347	0.0919449	0.0247644	0.000356938	0.000518644	92	Organic compounds	Fatty acid esters	Fatty Acyls	Fatty acid esters	Acyl carnitines	Fatty Acyls
High-carbohydrate	CAR 26:0	HMDB0006347	-0.150361	0.0279659	7.32299e-07	2.40743e-06	82	Organic compounds	Fatty acid esters	Fatty Acyls	Fatty acid esters	Acyl carnitines	Fatty Acyls
Balanced overfeeding	CAR 26:0	HMDB0006347	0.00855332	0.028414	0.764177	0.848011	81	Organic compounds	Fatty acid esters	Fatty Acyls	Fatty acid esters	Acyl carnitines	Fatty Acyls
High-fat	CAR 26:0	HMDB0006347	-0.0141875	0.022426	0.528797	0.586809	80	Organic compounds	Fatty acid esters	Fatty Acyls	Fatty acid esters	Acyl carnitines	Fatty Acyls
Low-protein	CAR 26:0	HMDB0006347	0.164188	0.0272949	6.07959e-08	2.19032e-07	78	Organic compounds	Fatty acid esters	Fatty Acyls	Fatty acid esters	Acyl carnitines	Fatty Acyls
High-protein	CAR 26:0	HMDB0006347	-0.0599513	0.0274726	0.0328913	0.0505872	65	Organic compounds	Fatty acid esters	Fatty Acyls	Fatty acid esters	Acyl carnitines	Fatty Acyls
Energy balance	DG 36:4	HMDB0007248	0.518456	0.0429334	6.74537e-21	1.97115e-19	96	Organic compounds	Lineolic acids and derivatives	Fatty Acyls	Lineolic acids and derivatives	Lineolic acids and derivatives	Fatty Acyls
24-hr fasting	DG 36:4	HMDB0007248	0.824291	0.0579256	1.1876e-24	4.88031e-24	92	Organic compounds	Lineolic acids and derivatives	Fatty Acyls	Lineolic acids and derivatives	Lineolic acids and derivatives	Fatty Acyls
High-carbohydrate	DG 36:4	HMDB0007248	-0.177006	0.0642597	0.0072737	0.013193	82	Organic compounds	Lineolic acids and derivatives	Fatty Acyls	Lineolic acids and derivatives	Lineolic acids and derivatives	Fatty Acyls
Balanced overfeeding	DG 36:4	HMDB0007248	-0.35508	0.0653678	5.83952e-07	2.74249e-06	81	Organic compounds	Lineolic acids and derivatives	Fatty Acyls	Lineolic acids and derivatives	Lineolic acids and derivatives	Fatty Acyls
High-fat	DG 36:4	HMDB0007248	-0.0334074	0.0537591	0.536108	0.592422	80	Organic compounds	Lineolic acids and derivatives	Fatty Acyls	Lineolic acids and derivatives	Lineolic acids and derivatives	Fatty Acyls
Low-protein	DG 36:4	HMDB0007248	0.027411	0.0694069	0.694014	0.745003	78	Organic compounds	Lineolic acids and derivatives	Fatty Acyls	Lineolic acids and derivatives	Lineolic acids and derivatives	Fatty Acyls
High-protein	DG 36:4	HMDB0007248	-0.877863	0.0755135	3.22557e-17	6.52558e-16	65	Organic compounds	Lineolic acids and derivatives	Fatty Acyls	Lineolic acids and derivatives	Lineolic acids and derivatives	Fatty Acyls
Energy balance	DG 36:3	HMDB0007219	0.536437	0.0401137	1.45635e-23	1.27674e-21	96	Organic compounds	Lineolic acids and derivatives	Fatty Acyls	Lineolic acids and derivatives	Lineolic acids and derivatives	Fatty Acyls
24-hr fasting	DG 36:3	HMDB0007219	0.712545	0.0591169	2.09747e-20	6.56707e-20	92	Organic compounds	Lineolic acids and derivatives	Fatty Acyls	Lineolic acids and derivatives	Lineolic acids and derivatives	Fatty Acyls
High-carbohydrate	DG 36:3	HMDB0007219	-0.246505	0.0585424	6.61978e-05	0.000164245	82	Organic compounds	Lineolic acids and derivatives	Fatty Acyls	Lineolic acids and derivatives	Lineolic acids and derivatives	Fatty Acyls
Balanced overfeeding	DG 36:3	HMDB0007219	-0.327028	0.0592453	4.07099e-07	2.02013e-06	81	Organic compounds	Lineolic acids and derivatives	Fatty Acyls	Lineolic acids and derivatives	Lineolic acids and derivatives	Fatty Acyls
High-fat	DG 36:3	HMDB0007219	-0.317808	0.050876	1.97534e-08	6.04088e-08	80	Organic compounds	Lineolic acids and derivatives	Fatty Acyls	Lineolic acids and derivatives	Lineolic acids and derivatives	Fatty Acyls
Low-protein	DG 36:3	HMDB0007219	-0.00109761	0.055506	0.984276	0.987191	78	Organic compounds	Lineolic acids and derivatives	Fatty Acyls	Lineolic acids and derivatives	Lineolic acids and derivatives	Fatty Acyls
High-protein	DG 36:3	HMDB0007219	-0.597539	0.065619	4.88897e-13	3.89636e-12	65	Organic compounds	Lineolic acids and derivatives	Fatty Acyls	Lineolic acids and derivatives	Lineolic acids and derivatives	Fatty Acyls
Energy balance	DG 38:5	HMDB0007199	0.36611	0.0445335	1.02802e-12	1.08148e-11	96	Organic compounds	Diradylglycerols	Glycerolipids	Diradylglycerols	1,2-diacylglycerols	Other
24-hr fasting	DG 38:5	HMDB0007199	0.600768	0.0633447	3.73474e-15	8.32404e-15	92	Organic compounds	Diradylglycerols	Glycerolipids	Diradylglycerols	1,2-diacylglycerols	Other
High-carbohydrate	DG 38:5	HMDB0007199	0.515903	0.0681964	5.72344e-11	2.89474e-10	82	Organic compounds	Diradylglycerols	Glycerolipids	Diradylglycerols	1,2-diacylglycerols	Other
Balanced overfeeding	DG 38:5	HMDB0007199	0.110437	0.0553587	0.0494543	0.0867098	81	Organic compounds	Diradylglycerols	Glycerolipids	Diradylglycerols	1,2-diacylglycerols	Other
High-fat	DG 38:5	HMDB0007199	-0.287951	0.0503563	1.83983e-07	4.81486e-07	80	Organic compounds	Diradylglycerols	Glycerolipids	Diradylglycerols	1,2-diacylglycerols	Other
Low-protein	DG 38:5	HMDB0007199	-0.100978	0.0505387	0.0493383	0.0724915	78	Organic compounds	Diradylglycerols	Glycerolipids	Diradylglycerols	1,2-diacylglycerols	Other
High-protein	DG 38:5	HMDB0007199	-0.364576	0.0608621	1.15648e-07	3.80194e-07	65	Organic compounds	Diradylglycerols	Glycerolipids	Diradylglycerols	1,2-diacylglycerols	Other
Energy balance	TG 46:2	HMDB0010419	-0.212679	0.0734362	0.00468876	0.00941332	96	Organic compounds	Triradylcglycerols	Glycerolipids	Triradylcglycerols	Triacylglycerols	Other
24-hr fasting	TG 46:2	HMDB0010419	-2.30133	0.116985	3.66965e-34	2.47466e-33	92	Organic compounds	Triradylcglycerols	Glycerolipids	Triradylcglycerols	Triacylglycerols	Other
High-carbohydrate	TG 46:2	HMDB0010419	1.0636	0.115726	3.70809e-14	2.63575e-13	82	Organic compounds	Triradylcglycerols	Glycerolipids	Triradylcglycerols	Triacylglycerols	Other
Balanced overfeeding	TG 46:2	HMDB0010419	0.991763	0.105662	1.53293e-14	2.37153e-13	81	Organic compounds	Triradylcglycerols	Glycerolipids	Triradylcglycerols	Triacylglycerols	Other
High-fat	TG 46:2	HMDB0010419	0.0324934	0.114922	0.778113	0.818437	80	Organic compounds	Triradylcglycerols	Glycerolipids	Triradylcglycerols	Triacylglycerols	Other
Low-protein	TG 46:2	HMDB0010419	-0.0531994	0.134329	0.693201	0.745003	78	Organic compounds	Triradylcglycerols	Glycerolipids	Triradylcglycerols	Triacylglycerols	Other
High-protein	TG 46:2	HMDB0010419	1.06445	0.127368	9.51449e-12	5.95788e-11	65	Organic compounds	Triradylcglycerols	Glycerolipids	Triradylcglycerols	Triacylglycerols	Other
Energy balance	LPC 14:0	HMDB0010379	-0.038508	0.0280381	0.172855	0.230766	96	Organic compounds	Glycerophosphocholines	Glycerophospholipids	Glycerophosphocholines	1-acyl-sn-glycero-3-phosphocholines	Glycerophospholipids
24-hr fasting	LPC 14:0	HMDB0010379	-1.19988	0.0415496	5.55853e-47	2.43649e-45	92	Organic compounds	Glycerophosphocholines	Glycerophospholipids	Glycerophosphocholines	1-acyl-sn-glycero-3-phosphocholines	Glycerophospholipids
High-carbohydrate	LPC 14:0	HMDB0010379	0.0224247	0.0419325	0.594285	0.679552	82	Organic compounds	Glycerophosphocholines	Glycerophospholipids	Glycerophosphocholines	1-acyl-sn-glycero-3-phosphocholines	Glycerophospholipids
Balanced overfeeding	LPC 14:0	HMDB0010379	0.321864	0.0437672	1.47075e-10	1.43262e-09	81	Organic compounds	Glycerophosphocholines	Glycerophospholipids	Glycerophosphocholines	1-acyl-sn-glycero-3-phosphocholines	Glycerophospholipids
High-fat	LPC 14:0	HMDB0010379	-0.167056	0.0384581	4.11944e-05	8.27032e-05	80	Organic compounds	Glycerophosphocholines	Glycerophospholipids	Glycerophosphocholines	1-acyl-sn-glycero-3-phosphocholines	Glycerophospholipids
Low-protein	LPC 14:0	HMDB0010379	-0.0704246	0.0373468	0.063209	0.0898593	78	Organic compounds	Glycerophosphocholines	Glycerophospholipids	Glycerophosphocholines	1-acyl-sn-glycero-3-phosphocholines	Glycerophospholipids
High-protein	LPC 14:0	HMDB0010379	0.291794	0.0405084	9.55672e-10	4.33348e-09	65	Organic compounds	Glycerophosphocholines	Glycerophospholipids	Glycerophosphocholines	1-acyl-sn-glycero-3-phosphocholines	Glycerophospholipids
Energy balance	LPC 15:0	HMDB0010381	0.0214795	0.0260699	0.412049	0.48596	96	Organic compounds	Glycerophosphocholines	Glycerophospholipids	Glycerophosphocholines	1-acyl-sn-glycero-3-phosphocholines	Glycerophospholipids
24-hr fasting	LPC 15:0	HMDB0010381	-0.653033	0.0400051	1.67658e-28	7.87394e-28	92	Organic compounds	Glycerophosphocholines	Glycerophospholipids	Glycerophosphocholines	1-acyl-sn-glycero-3-phosphocholines	Glycerophospholipids
High-carbohydrate	LPC 15:0	HMDB0010381	0.00178021	0.0311826	0.954616	0.961931	82	Organic compounds	Glycerophosphocholines	Glycerophospholipids	Glycerophosphocholines	1-acyl-sn-glycero-3-phosphocholines	Glycerophospholipids
Balanced overfeeding	LPC 15:0	HMDB0010381	0.171162	0.0339526	2.82035e-06	1.15899e-05	81	Organic compounds	Glycerophosphocholines	Glycerophospholipids	Glycerophosphocholines	1-acyl-sn-glycero-3-phosphocholines	Glycerophospholipids
High-fat	LPC 15:0	HMDB0010381	-0.181796	0.0358379	2.53753e-06	5.90594e-06	80	Organic compounds	Glycerophosphocholines	Glycerophospholipids	Glycerophosphocholines	1-acyl-sn-glycero-3-phosphocholines	Glycerophospholipids
Low-protein	LPC 15:0	HMDB0010381	-0.045255	0.032193	0.16393	0.212382	78	Organic compounds	Glycerophosphocholines	Glycerophospholipids	Glycerophosphocholines	1-acyl-sn-glycero-3-phosphocholines	Glycerophospholipids
High-protein	LPC 15:0	HMDB0010381	0.111249	0.0338402	0.00166766	0.00324885	65	Organic compounds	Glycerophosphocholines	Glycerophospholipids	Glycerophosphocholines	1-acyl-sn-glycero-3-phosphocholines	Glycerophospholipids
Energy balance	LPC 16:1	HMDB0010383	-0.0110686	0.0246995	0.655079	0.714879	96	Organic compounds	Glycerophosphocholines	Glycerophospholipids	Glycerophosphocholines	1-acyl-sn-glycero-3-phosphocholines	Glycerophospholipids
24-hr fasting	LPC 16:1	HMDB0010383	-0.534393	0.0424442	1.78777e-21	6.06159e-21	92	Organic compounds	Glycerophosphocholines	Glycerophospholipids	Glycerophosphocholines	1-acyl-sn-glycero-3-phosphocholines	Glycerophospholipids
High-carbohydrate	LPC 16:1	HMDB0010383	0.19695	0.0305303	7.8766e-09	3.45258e-08	82	Organic compounds	Glycerophosphocholines	Glycerophospholipids	Glycerophosphocholines	1-acyl-sn-glycero-3-phosphocholines	Glycerophospholipids
Balanced overfeeding	LPC 16:1	HMDB0010383	-0.000570412	0.0303512	0.985052	0.988812	81	Organic compounds	Glycerophosphocholines	Glycerophospholipids	Glycerophosphocholines	1-acyl-sn-glycero-3-phosphocholines	Glycerophospholipids
High-fat	LPC 16:1	HMDB0010383	-0.409281	0.0358726	2.22825e-18	2.34411e-17	80	Organic compounds	Glycerophosphocholines	Glycerophospholipids	Glycerophosphocholines	1-acyl-sn-glycero-3-phosphocholines	Glycerophospholipids
Low-protein	LPC 16:1	HMDB0010383	-0.114926	0.030549	0.000332129	0.000727917	78	Organic compounds	Glycerophosphocholines	Glycerophospholipids	Glycerophosphocholines	1-acyl-sn-glycero-3-phosphocholines	Glycerophospholipids
High-protein	LPC 16:1	HMDB0010383	-0.115623	0.0362023	0.00220754	0.00414702	65	Organic compounds	Glycerophosphocholines	Glycerophospholipids	Glycerophosphocholines	1-acyl-sn-glycero-3-phosphocholines	Glycerophospholipids
Energy balance	LPC 16:0	HMDB0010382	-0.000117311	0.02623	0.996441	0.996441	96	Organic compounds	Glycerophosphocholines	Glycerophospholipids	Glycerophosphocholines	1-acyl-sn-glycero-3-phosphocholines	Glycerophospholipids
24-hr fasting	LPC 16:0	HMDB0010382	-0.346198	0.0373972	1.10133e-14	2.37418e-14	92	Organic compounds	Glycerophosphocholines	Glycerophospholipids	Glycerophosphocholines	1-acyl-sn-glycero-3-phosphocholines	Glycerophospholipids
High-carbohydrate	LPC 16:0	HMDB0010382	0.0650461	0.029622	0.0309977	0.0479553	82	Organic compounds	Glycerophosphocholines	Glycerophospholipids	Glycerophosphocholines	1-acyl-sn-glycero-3-phosphocholines	Glycerophospholipids
Balanced overfeeding	LPC 16:0	HMDB0010382	-0.00292741	0.0301963	0.923012	0.959494	81	Organic compounds	Glycerophosphocholines	Glycerophospholipids	Glycerophosphocholines	1-acyl-sn-glycero-3-phosphocholines	Glycerophospholipids
High-fat	LPC 16:0	HMDB0010382	-0.284383	0.0352799	6.63768e-12	2.64502e-11	80	Organic compounds	Glycerophosphocholines	Glycerophospholipids	Glycerophosphocholines	1-acyl-sn-glycero-3-phosphocholines	Glycerophospholipids
Low-protein	LPC 16:0	HMDB0010382	0.0367695	0.0294765	0.216126	0.273274	78	Organic compounds	Glycerophosphocholines	Glycerophospholipids	Glycerophosphocholines	1-acyl-sn-glycero-3-phosphocholines	Glycerophospholipids
High-protein	LPC 16:0	HMDB0010382	-0.26608	0.0333262	4.21647e-11	2.31027e-10	65	Organic compounds	Glycerophosphocholines	Glycerophospholipids	Glycerophosphocholines	1-acyl-sn-glycero-3-phosphocholines	Glycerophospholipids
Energy balance	LPC 17:1	HMDB0012108	-0.0576547	0.0296948	0.0551514	0.0881556	96	Organic compounds	Glycerophosphocholines	Glycerophospholipids	Glycerophosphocholines	1-acyl-sn-glycero-3-phosphocholines	Glycerophospholipids
24-hr fasting	LPC 17:1	HMDB0012108	-0.736407	0.0478275	7.92233e-27	3.53148e-26	92	Organic compounds	Glycerophosphocholines	Glycerophospholipids	Glycerophosphocholines	1-acyl-sn-glycero-3-phosphocholines	Glycerophospholipids
High-carbohydrate	LPC 17:1	HMDB0012108	0.0103684	0.0354665	0.770781	0.817401	82	Organic compounds	Glycerophosphocholines	Glycerophospholipids	Glycerophosphocholines	1-acyl-sn-glycero-3-phosphocholines	Glycerophospholipids
Balanced overfeeding	LPC 17:1	HMDB0012108	0.11344	0.0339131	0.00125453	0.00305501	81	Organic compounds	Glycerophosphocholines	Glycerophospholipids	Glycerophosphocholines	1-acyl-sn-glycero-3-phosphocholines	Glycerophospholipids
High-fat	LPC 17:1	HMDB0012108	-0.272115	0.0386907	6.45869e-10	2.26485e-09	80	Organic compounds	Glycerophosphocholines	Glycerophospholipids	Glycerophosphocholines	1-acyl-sn-glycero-3-phosphocholines	Glycerophospholipids
Low-protein	LPC 17:1	HMDB0012108	-0.230369	0.0368612	2.28035e-08	8.5676e-08	78	Organic compounds	Glycerophosphocholines	Glycerophospholipids	Glycerophosphocholines	1-acyl-sn-glycero-3-phosphocholines	Glycerophospholipids
High-protein	LPC 17:1	HMDB0012108	0.303968	0.04252	1.18775e-09	5.29456e-09	65	Organic compounds	Glycerophosphocholines	Glycerophospholipids	Glycerophosphocholines	1-acyl-sn-glycero-3-phosphocholines	Glycerophospholipids
Energy balance	LPC 17:0	HMDB0012108	0.0718923	0.0384916	0.0648809	0.100968	96	Organic compounds	Glycerophosphocholines	Glycerophospholipids	Glycerophosphocholines	1-acyl-sn-glycero-3-phosphocholines	Glycerophospholipids
24-hr fasting	LPC 17:0	HMDB0012108	-0.487124	0.045533	1.17083e-17	3.11039e-17	92	Organic compounds	Glycerophosphocholines	Glycerophospholipids	Glycerophosphocholines	1-acyl-sn-glycero-3-phosphocholines	Glycerophospholipids
High-carbohydrate	LPC 17:0	HMDB0012108	-0.018687	0.0434493	0.668289	0.738487	82	Organic compounds	Glycerophosphocholines	Glycerophospholipids	Glycerophosphocholines	1-acyl-sn-glycero-3-phosphocholines	Glycerophospholipids
Balanced overfeeding	LPC 17:0	HMDB0012108	0.0280095	0.0376498	0.459087	0.569528	81	Organic compounds	Glycerophosphocholines	Glycerophospholipids	Glycerophosphocholines	1-acyl-sn-glycero-3-phosphocholines	Glycerophospholipids
High-fat	LPC 17:0	HMDB0012108	-0.298359	0.0515258	1.36154e-07	3.73006e-07	80	Organic compounds	Glycerophosphocholines	Glycerophospholipids	Glycerophosphocholines	1-acyl-sn-glycero-3-phosphocholines	Glycerophospholipids
Low-protein	LPC 17:0	HMDB0012108	-0.0292777	0.0394246	0.460028	0.537722	78	Organic compounds	Glycerophosphocholines	Glycerophospholipids	Glycerophosphocholines	1-acyl-sn-glycero-3-phosphocholines	Glycerophospholipids
High-protein	LPC 17:0	HMDB0012108	-0.133709	0.0504408	0.0101785	0.0172706	65	Organic compounds	Glycerophosphocholines	Glycerophospholipids	Glycerophosphocholines	1-acyl-sn-glycero-3-phosphocholines	Glycerophospholipids
Energy balance	LPC 18:3	HMDB0010387	-0.0591362	0.0458281	0.200047	0.261753	96	Organic compounds	Glycerophosphocholines	Glycerophospholipids	Glycerophosphocholines	1-acyl-sn-glycero-3-phosphocholines	Glycerophospholipids
24-hr fasting	LPC 18:3	HMDB0010387	-0.47338	0.0445663	1.67908e-17	4.41599e-17	92	Organic compounds	Glycerophosphocholines	Glycerophospholipids	Glycerophosphocholines	1-acyl-sn-glycero-3-phosphocholines	Glycerophospholipids
High-carbohydrate	LPC 18:3	HMDB0010387	0.116743	0.0527483	0.0297317	0.0462689	82	Organic compounds	Glycerophosphocholines	Glycerophospholipids	Glycerophosphocholines	1-acyl-sn-glycero-3-phosphocholines	Glycerophospholipids
Balanced overfeeding	LPC 18:3	HMDB0010387	0.0098732	0.0441392	0.823574	0.881099	81	Organic compounds	Glycerophosphocholines	Glycerophospholipids	Glycerophosphocholines	1-acyl-sn-glycero-3-phosphocholines	Glycerophospholipids
High-fat	LPC 18:3	HMDB0010387	-0.247443	0.0499181	4.00479e-06	9.00222e-06	80	Organic compounds	Glycerophosphocholines	Glycerophospholipids	Glycerophosphocholines	1-acyl-sn-glycero-3-phosphocholines	Glycerophospholipids
Low-protein	LPC 18:3	HMDB0010387	0.0341177	0.047527	0.475075	0.550417	78	Organic compounds	Glycerophosphocholines	Glycerophospholipids	Glycerophosphocholines	1-acyl-sn-glycero-3-phosphocholines	Glycerophospholipids
High-protein	LPC 18:3	HMDB0010387	-0.17965	0.0579644	0.00291538	0.0053996	65	Organic compounds	Glycerophosphocholines	Glycerophospholipids	Glycerophosphocholines	1-acyl-sn-glycero-3-phosphocholines	Glycerophospholipids
Energy balance	LPC 18:2	HMDB0010386	-0.383048	0.0301912	3.65532e-22	1.60225e-20	96	Organic compounds	Glycerophosphocholines	Glycerophospholipids	Glycerophosphocholines	1-acyl-sn-glycero-3-phosphocholines	Glycerophospholipids
24-hr fasting	LPC 18:2	HMDB0010386	-0.887911	0.0450908	3.41438e-34	2.36311e-33	92	Organic compounds	Glycerophosphocholines	Glycerophospholipids	Glycerophosphocholines	1-acyl-sn-glycero-3-phosphocholines	Glycerophospholipids
High-carbohydrate	LPC 18:2	HMDB0010386	-0.297836	0.0351932	9.9876e-13	6.1087e-12	82	Organic compounds	Glycerophosphocholines	Glycerophospholipids	Glycerophosphocholines	1-acyl-sn-glycero-3-phosphocholines	Glycerophospholipids
Balanced overfeeding	LPC 18:2	HMDB0010386	-0.144148	0.0332427	4.18702e-05	0.000134291	81	Organic compounds	Glycerophosphocholines	Glycerophospholipids	Glycerophosphocholines	1-acyl-sn-glycero-3-phosphocholines	Glycerophospholipids
High-fat	LPC 18:2	HMDB0010386	0.0107728	0.0363928	0.767996	0.811176	80	Organic compounds	Glycerophosphocholines	Glycerophospholipids	Glycerophosphocholines	1-acyl-sn-glycero-3-phosphocholines	Glycerophospholipids
Low-protein	LPC 18:2	HMDB0010386	0.20306	0.0420235	6.99203e-06	1.78534e-05	78	Organic compounds	Glycerophosphocholines	Glycerophospholipids	Glycerophosphocholines	1-acyl-sn-glycero-3-phosphocholines	Glycerophospholipids
High-protein	LPC 18:2	HMDB0010386	-0.00859958	0.0465786	0.854126	0.888692	65	Organic compounds	Glycerophosphocholines	Glycerophospholipids	Glycerophosphocholines	1-acyl-sn-glycero-3-phosphocholines	Glycerophospholipids
Energy balance	LPC 18:1	HMDB0002815	-0.142275	0.03731	0.000243683	0.000562181	96	Organic compounds	Glycerophosphocholines	Glycerophospholipids	Glycerophosphocholines	1-acyl-sn-glycero-3-phosphocholines	Glycerophospholipids
24-hr fasting	LPC 18:1	HMDB0002815	-0.617695	0.0436593	1.70024e-24	6.7752e-24	92	Organic compounds	Glycerophosphocholines	Glycerophospholipids	Glycerophosphocholines	1-acyl-sn-glycero-3-phosphocholines	Glycerophospholipids
High-carbohydrate	LPC 18:1	HMDB0002815	-0.045731	0.0431701	0.292641	0.366498	82	Organic compounds	Glycerophosphocholines	Glycerophospholipids	Glycerophosphocholines	1-acyl-sn-glycero-3-phosphocholines	Glycerophospholipids
Balanced overfeeding	LPC 18:1	HMDB0002815	-0.0496657	0.0355924	0.166757	0.24778	81	Organic compounds	Glycerophosphocholines	Glycerophospholipids	Glycerophosphocholines	1-acyl-sn-glycero-3-phosphocholines	Glycerophospholipids
High-fat	LPC 18:1	HMDB0002815	-0.251461	0.0445351	2.47947e-07	6.33107e-07	80	Organic compounds	Glycerophosphocholines	Glycerophospholipids	Glycerophosphocholines	1-acyl-sn-glycero-3-phosphocholines	Glycerophospholipids
Low-protein	LPC 18:1	HMDB0002815	0.282679	0.0435211	8.07219e-09	3.16863e-08	78	Organic compounds	Glycerophosphocholines	Glycerophospholipids	Glycerophosphocholines	1-acyl-sn-glycero-3-phosphocholines	Glycerophospholipids
High-protein	LPC 18:1	HMDB0002815	-0.0241316	0.0502038	0.632441	0.704796	65	Organic compounds	Glycerophosphocholines	Glycerophospholipids	Glycerophosphocholines	1-acyl-sn-glycero-3-phosphocholines	Glycerophospholipids
Energy balance	LPC 18:0	HMDB0010384	-0.000232951	0.0357658	0.994817	0.996441	96	Organic compounds	Glycerophosphocholines	Glycerophospholipids	Glycerophosphocholines	1-acyl-sn-glycero-3-phosphocholines	Glycerophospholipids
24-hr fasting	LPC 18:0	HMDB0010384	-0.574375	0.0478504	2.63641e-20	8.06252e-20	92	Organic compounds	Glycerophosphocholines	Glycerophospholipids	Glycerophosphocholines	1-acyl-sn-glycero-3-phosphocholines	Glycerophospholipids
High-carbohydrate	LPC 18:0	HMDB0010384	0.00647086	0.0479757	0.893047	0.910354	82	Organic compounds	Glycerophosphocholines	Glycerophospholipids	Glycerophosphocholines	1-acyl-sn-glycero-3-phosphocholines	Glycerophospholipids
Balanced overfeeding	LPC 18:0	HMDB0010384	-0.0123996	0.0424223	0.770823	0.851791	81	Organic compounds	Glycerophosphocholines	Glycerophospholipids	Glycerophosphocholines	1-acyl-sn-glycero-3-phosphocholines	Glycerophospholipids
High-fat	LPC 18:0	HMDB0010384	-0.273674	0.0451751	4.41349e-08	1.30421e-07	80	Organic compounds	Glycerophosphocholines	Glycerophospholipids	Glycerophosphocholines	1-acyl-sn-glycero-3-phosphocholines	Glycerophospholipids
Low-protein	LPC 18:0	HMDB0010384	0.0899839	0.0415342	0.0334498	0.0519763	78	Organic compounds	Glycerophosphocholines	Glycerophospholipids	Glycerophosphocholines	1-acyl-sn-glycero-3-phosphocholines	Glycerophospholipids
High-protein	LPC 18:0	HMDB0010384	-0.297951	0.0465928	2.36995e-08	8.42294e-08	65	Organic compounds	Glycerophosphocholines	Glycerophospholipids	Glycerophosphocholines	1-acyl-sn-glycero-3-phosphocholines	Glycerophospholipids
Energy balance	LPC 19:0		0.0712335	0.0256071	0.00652061	0.0128941	96						Other
24-hr fasting	LPC 19:0		-0.621266	0.0435466	1.01259e-24	4.22717e-24	92						Other
High-carbohydrate	LPC 19:0		0.0259451	0.0319395	0.419019	0.507843	82						Other
Balanced overfeeding	LPC 19:0		0.0398846	0.0348745	0.256175	0.350906	81						Other
High-fat	LPC 19:0		-0.391926	0.0385921	5.51888e-16	3.92288e-15	80						Other
Low-protein	LPC 19:0		0.0869535	0.032066	0.00829535	0.0145445	78						Other
High-protein	LPC 19:0		-0.370834	0.0365009	8.06436e-15	1.00997e-13	65						Other
Energy balance	LPC 20:5	HMDB0010397	-0.367335	0.0473309	9.56763e-12	7.40085e-11	96	Organic compounds	Glycerophosphocholines	Glycerophospholipids	Glycerophosphocholines	1-acyl-sn-glycero-3-phosphocholines	Glycerophospholipids
24-hr fasting	LPC 20:5	HMDB0010397	-0.894169	0.0510548	1.39074e-30	7.31527e-30	92	Organic compounds	Glycerophosphocholines	Glycerophospholipids	Glycerophosphocholines	1-acyl-sn-glycero-3-phosphocholines	Glycerophospholipids
High-carbohydrate	LPC 20:5	HMDB0010397	-0.266234	0.058923	2.12713e-05	5.70852e-05	82	Organic compounds	Glycerophosphocholines	Glycerophospholipids	Glycerophosphocholines	1-acyl-sn-glycero-3-phosphocholines	Glycerophospholipids
Balanced overfeeding	LPC 20:5	HMDB0010397	-0.162279	0.0477661	0.00106249	0.00263619	81	Organic compounds	Glycerophosphocholines	Glycerophospholipids	Glycerophosphocholines	1-acyl-sn-glycero-3-phosphocholines	Glycerophospholipids
High-fat	LPC 20:5	HMDB0010397	-0.0244104	0.0544087	0.654913	0.700171	80	Organic compounds	Glycerophosphocholines	Glycerophospholipids	Glycerophosphocholines	1-acyl-sn-glycero-3-phosphocholines	Glycerophospholipids
Low-protein	LPC 20:5	HMDB0010397	0.117939	0.0585452	0.047543	0.070643	78	Organic compounds	Glycerophosphocholines	Glycerophospholipids	Glycerophosphocholines	1-acyl-sn-glycero-3-phosphocholines	Glycerophospholipids
High-protein	LPC 20:5	HMDB0010397	-0.00660542	0.0663021	0.920963	0.931589	65	Organic compounds	Glycerophosphocholines	Glycerophospholipids	Glycerophosphocholines	1-acyl-sn-glycero-3-phosphocholines	Glycerophospholipids
Energy balance	LPC 20:4	HMDB0010395	-0.144568	0.0404827	0.000560056	0.00126978	96	Organic compounds	Glycerophosphocholines	Glycerophospholipids	Glycerophosphocholines	1-acyl-sn-glycero-3-phosphocholines	Glycerophospholipids
24-hr fasting	LPC 20:4	HMDB0010395	-0.368007	0.0449962	1.86659e-12	3.83525e-12	92	Organic compounds	Glycerophosphocholines	Glycerophospholipids	Glycerophosphocholines	1-acyl-sn-glycero-3-phosphocholines	Glycerophospholipids
High-carbohydrate	LPC 20:4	HMDB0010395	-0.12328	0.0521048	0.0204013	0.0329464	82	Organic compounds	Glycerophosphocholines	Glycerophospholipids	Glycerophosphocholines	1-acyl-sn-glycero-3-phosphocholines	Glycerophospholipids
Balanced overfeeding	LPC 20:4	HMDB0010395	-0.14947	0.039883	0.000335575	0.000919335	81	Organic compounds	Glycerophosphocholines	Glycerophospholipids	Glycerophosphocholines	1-acyl-sn-glycero-3-phosphocholines	Glycerophospholipids
High-fat	LPC 20:4	HMDB0010395	-0.189705	0.0470032	0.00012484	0.000232857	80	Organic compounds	Glycerophosphocholines	Glycerophospholipids	Glycerophosphocholines	1-acyl-sn-glycero-3-phosphocholines	Glycerophospholipids
Low-protein	LPC 20:4	HMDB0010395	0.0189739	0.0464972	0.684388	0.741666	78	Organic compounds	Glycerophosphocholines	Glycerophospholipids	Glycerophosphocholines	1-acyl-sn-glycero-3-phosphocholines	Glycerophospholipids
High-protein	LPC 20:4	HMDB0010395	-0.197571	0.0559129	0.000781123	0.00162929	65	Organic compounds	Glycerophosphocholines	Glycerophospholipids	Glycerophosphocholines	1-acyl-sn-glycero-3-phosphocholines	Glycerophospholipids
Energy balance	LPC 20:3	HMDB0010393	-0.0935926	0.0421384	0.0287215	0.0503583	96	Organic compounds	Glycerophosphocholines	Glycerophospholipids	Glycerophosphocholines	1-acyl-sn-glycero-3-phosphocholines	Glycerophospholipids
24-hr fasting	LPC 20:3	HMDB0010393	-0.609227	0.0487212	2.64762e-21	8.59659e-21	92	Organic compounds	Glycerophosphocholines	Glycerophospholipids	Glycerophosphocholines	1-acyl-sn-glycero-3-phosphocholines	Glycerophospholipids
High-carbohydrate	LPC 20:3	HMDB0010393	-0.0652779	0.0521652	0.214447	0.279206	82	Organic compounds	Glycerophosphocholines	Glycerophospholipids	Glycerophosphocholines	1-acyl-sn-glycero-3-phosphocholines	Glycerophospholipids
Balanced overfeeding	LPC 20:3	HMDB0010393	-0.0840172	0.0410771	0.0441067	0.0783789	81	Organic compounds	Glycerophosphocholines	Glycerophospholipids	Glycerophosphocholines	1-acyl-sn-glycero-3-phosphocholines	Glycerophospholipids
High-fat	LPC 20:3	HMDB0010393	-0.251241	0.0439457	1.84905e-07	4.81486e-07	80	Organic compounds	Glycerophosphocholines	Glycerophospholipids	Glycerophosphocholines	1-acyl-sn-glycero-3-phosphocholines	Glycerophospholipids
Low-protein	LPC 20:3	HMDB0010393	-0.00270276	0.0504405	0.95741	0.964746	78	Organic compounds	Glycerophosphocholines	Glycerophospholipids	Glycerophosphocholines	1-acyl-sn-glycero-3-phosphocholines	Glycerophospholipids
High-protein	LPC 20:3	HMDB0010393	-0.259738	0.0680955	0.000317153	0.000689348	65	Organic compounds	Glycerophosphocholines	Glycerophospholipids	Glycerophosphocholines	1-acyl-sn-glycero-3-phosphocholines	Glycerophospholipids
Energy balance	LPC 20:2	HMDB0010392	-0.340645	0.0409879	6.63437e-13	7.27016e-12	96	Organic compounds	Glycerophosphocholines	Glycerophospholipids	Glycerophosphocholines	1-acyl-sn-glycero-3-phosphocholines	Glycerophospholipids
24-hr fasting	LPC 20:2	HMDB0010392	-0.849753	0.0637271	6.22633e-23	2.33932e-22	92	Organic compounds	Glycerophosphocholines	Glycerophospholipids	Glycerophosphocholines	1-acyl-sn-glycero-3-phosphocholines	Glycerophospholipids
High-carbohydrate	LPC 20:2	HMDB0010392	-0.135344	0.0532925	0.0130334	0.021973	82	Organic compounds	Glycerophosphocholines	Glycerophospholipids	Glycerophosphocholines	1-acyl-sn-glycero-3-phosphocholines	Glycerophospholipids
Balanced overfeeding	LPC 20:2	HMDB0010392	-0.237895	0.0525172	2.03694e-05	6.95735e-05	81	Organic compounds	Glycerophosphocholines	Glycerophospholipids	Glycerophosphocholines	1-acyl-sn-glycero-3-phosphocholines	Glycerophospholipids
High-fat	LPC 20:2	HMDB0010392	-0.338368	0.0514669	4.80593e-09	1.56044e-08	80	Organic compounds	Glycerophosphocholines	Glycerophospholipids	Glycerophosphocholines	1-acyl-sn-glycero-3-phosphocholines	Glycerophospholipids
Low-protein	LPC 20:2	HMDB0010392	-0.0790974	0.0536787	0.144792	0.189454	78	Organic compounds	Glycerophosphocholines	Glycerophospholipids	Glycerophosphocholines	1-acyl-sn-glycero-3-phosphocholines	Glycerophospholipids
High-protein	LPC 20:2	HMDB0010392	-0.0891711	0.065735	0.179852	0.23301	65	Organic compounds	Glycerophosphocholines	Glycerophospholipids	Glycerophosphocholines	1-acyl-sn-glycero-3-phosphocholines	Glycerophospholipids
Energy balance	LPC 20:1	HMDB0010391	-0.0583766	0.0325466	0.0760537	0.115619	96	Organic compounds	Glycerophosphocholines	Glycerophospholipids	Glycerophosphocholines	1-acyl-sn-glycero-3-phosphocholines	Glycerophospholipids
24-hr fasting	LPC 20:1	HMDB0010391	-0.544772	0.0552921	6.45467e-16	1.4891e-15	92	Organic compounds	Glycerophosphocholines	Glycerophospholipids	Glycerophosphocholines	1-acyl-sn-glycero-3-phosphocholines	Glycerophospholipids
High-carbohydrate	LPC 20:1	HMDB0010391	-0.126527	0.0396606	0.00203098	0.00392756	82	Organic compounds	Glycerophosphocholines	Glycerophospholipids	Glycerophosphocholines	1-acyl-sn-glycero-3-phosphocholines	Glycerophospholipids
Balanced overfeeding	LPC 20:1	HMDB0010391	-0.100497	0.0426086	0.0207845	0.039611	81	Organic compounds	Glycerophosphocholines	Glycerophospholipids	Glycerophosphocholines	1-acyl-sn-glycero-3-phosphocholines	Glycerophospholipids
High-fat	LPC 20:1	HMDB0010391	-0.356688	0.0425746	1.59668e-12	7.36715e-12	80	Organic compounds	Glycerophosphocholines	Glycerophospholipids	Glycerophosphocholines	1-acyl-sn-glycero-3-phosphocholines	Glycerophospholipids
Low-protein	LPC 20:1	HMDB0010391	0.237607	0.040426	1.07639e-07	3.62936e-07	78	Organic compounds	Glycerophosphocholines	Glycerophospholipids	Glycerophosphocholines	1-acyl-sn-glycero-3-phosphocholines	Glycerophospholipids
High-protein	LPC 20:1	HMDB0010391	-0.359323	0.0435468	1.45074e-11	8.67149e-11	65	Organic compounds	Glycerophosphocholines	Glycerophospholipids	Glycerophosphocholines	1-acyl-sn-glycero-3-phosphocholines	Glycerophospholipids
Energy balance	LPC 20:0	HMDB0010390	0.0136016	0.0312112	0.663976	0.721593	96	Organic compounds	Glycerophosphocholines	Glycerophospholipids	Glycerophosphocholines	1-acyl-sn-glycero-3-phosphocholines	Glycerophospholipids
24-hr fasting	LPC 20:0	HMDB0010390	-0.387409	0.0436921	7.08781e-14	1.5033e-13	92	Organic compounds	Glycerophosphocholines	Glycerophospholipids	Glycerophosphocholines	1-acyl-sn-glycero-3-phosphocholines	Glycerophospholipids
High-carbohydrate	LPC 20:0	HMDB0010390	0.0123313	0.0368596	0.738841	0.796374	82	Organic compounds	Glycerophosphocholines	Glycerophospholipids	Glycerophosphocholines	1-acyl-sn-glycero-3-phosphocholines	Glycerophospholipids
Balanced overfeeding	LPC 20:0	HMDB0010390	0.000812149	0.0390538	0.98346	0.988812	81	Organic compounds	Glycerophosphocholines	Glycerophospholipids	Glycerophosphocholines	1-acyl-sn-glycero-3-phosphocholines	Glycerophospholipids
High-fat	LPC 20:0	HMDB0010390	-0.220901	0.038372	1.56699e-07	4.24863e-07	80	Organic compounds	Glycerophosphocholines	Glycerophospholipids	Glycerophosphocholines	1-acyl-sn-glycero-3-phosphocholines	Glycerophospholipids
Low-protein	LPC 20:0	HMDB0010390	0.322225	0.0382608	1.87761e-12	1.1223e-11	78	Organic compounds	Glycerophosphocholines	Glycerophospholipids	Glycerophosphocholines	1-acyl-sn-glycero-3-phosphocholines	Glycerophospholipids
High-protein	LPC 20:0	HMDB0010390	-0.327869	0.0413319	5.1802e-11	2.67136e-10	65	Organic compounds	Glycerophosphocholines	Glycerophospholipids	Glycerophosphocholines	1-acyl-sn-glycero-3-phosphocholines	Glycerophospholipids
Energy balance	LPC 22:6	HMDB0010404	-0.127138	0.0357343	0.000585511	0.00131615	96	Organic compounds	Glycerophosphocholines	Glycerophospholipids	Glycerophosphocholines	1-acyl-sn-glycero-3-phosphocholines	Glycerophospholipids
24-hr fasting	LPC 22:6	HMDB0010404	-0.137245	0.048101	0.00538099	0.00714748	92	Organic compounds	Glycerophosphocholines	Glycerophospholipids	Glycerophosphocholines	1-acyl-sn-glycero-3-phosphocholines	Glycerophospholipids
High-carbohydrate	LPC 22:6	HMDB0010404	-0.21834	0.0498567	3.57148e-05	9.03172e-05	82	Organic compounds	Glycerophosphocholines	Glycerophospholipids	Glycerophosphocholines	1-acyl-sn-glycero-3-phosphocholines	Glycerophospholipids
Balanced overfeeding	LPC 22:6	HMDB0010404	-0.236186	0.0482594	5.0332e-06	1.93752e-05	81	Organic compounds	Glycerophosphocholines	Glycerophospholipids	Glycerophosphocholines	1-acyl-sn-glycero-3-phosphocholines	Glycerophospholipids
High-fat	LPC 22:6	HMDB0010404	-0.25648	0.0470071	5.42046e-07	1.37075e-06	80	Organic compounds	Glycerophosphocholines	Glycerophospholipids	Glycerophosphocholines	1-acyl-sn-glycero-3-phosphocholines	Glycerophospholipids
Low-protein	LPC 22:6	HMDB0010404	-0.0178456	0.0438563	0.685232	0.741666	78	Organic compounds	Glycerophosphocholines	Glycerophospholipids	Glycerophosphocholines	1-acyl-sn-glycero-3-phosphocholines	Glycerophospholipids
High-protein	LPC 22:6	HMDB0010404	-0.282512	0.0559453	4.15304e-06	1.14974e-05	65	Organic compounds	Glycerophosphocholines	Glycerophospholipids	Glycerophosphocholines	1-acyl-sn-glycero-3-phosphocholines	Glycerophospholipids
Energy balance	LPC 22:5	HMDB0010403	-0.141532	0.032409	3.20879e-05	8.88329e-05	96	Organic compounds	Glycerophosphocholines	Glycerophospholipids	Glycerophosphocholines	1-acyl-sn-glycero-3-phosphocholines	Glycerophospholipids
24-hr fasting	LPC 22:5	HMDB0010403	-0.232532	0.0462957	2.60296e-06	4.09927e-06	92	Organic compounds	Glycerophosphocholines	Glycerophospholipids	Glycerophosphocholines	1-acyl-sn-glycero-3-phosphocholines	Glycerophospholipids
High-carbohydrate	LPC 22:5	HMDB0010403	-0.184342	0.0458012	0.000128673	0.000304875	82	Organic compounds	Glycerophosphocholines	Glycerophospholipids	Glycerophosphocholines	1-acyl-sn-glycero-3-phosphocholines	Glycerophospholipids
Balanced overfeeding	LPC 22:5	HMDB0010403	-0.205871	0.0404237	2.29746e-06	9.74568e-06	81	Organic compounds	Glycerophosphocholines	Glycerophospholipids	Glycerophosphocholines	1-acyl-sn-glycero-3-phosphocholines	Glycerophospholipids
High-fat	LPC 22:5	HMDB0010403	-0.252818	0.043958	1.60308e-07	4.27623e-07	80	Organic compounds	Glycerophosphocholines	Glycerophospholipids	Glycerophosphocholines	1-acyl-sn-glycero-3-phosphocholines	Glycerophospholipids
Low-protein	LPC 22:5	HMDB0010403	0.00405614	0.0433794	0.925753	0.93837	78	Organic compounds	Glycerophosphocholines	Glycerophospholipids	Glycerophosphocholines	1-acyl-sn-glycero-3-phosphocholines	Glycerophospholipids
High-protein	LPC 22:5	HMDB0010403	-0.248885	0.0500618	5.54494e-06	1.51908e-05	65	Organic compounds	Glycerophosphocholines	Glycerophospholipids	Glycerophosphocholines	1-acyl-sn-glycero-3-phosphocholines	Glycerophospholipids
Energy balance	LPC 22:4	HMDB0010401	-0.162276	0.0316394	1.53623e-06	4.92718e-06	96	Organic compounds	Glycerophosphocholines	Glycerophospholipids	Glycerophosphocholines	1-acyl-sn-glycero-3-phosphocholines	Glycerophospholipids
24-hr fasting	LPC 22:4	HMDB0010401	-0.448859	0.0508949	8.88675e-14	1.86977e-13	92	Organic compounds	Glycerophosphocholines	Glycerophospholipids	Glycerophosphocholines	1-acyl-sn-glycero-3-phosphocholines	Glycerophospholipids
High-carbohydrate	LPC 22:4	HMDB0010401	-0.0863838	0.0426702	0.0462602	0.0687369	82	Organic compounds	Glycerophosphocholines	Glycerophospholipids	Glycerophosphocholines	1-acyl-sn-glycero-3-phosphocholines	Glycerophospholipids
Balanced overfeeding	LPC 22:4	HMDB0010401	-0.174919	0.0397707	3.33076e-05	0.000109499	81	Organic compounds	Glycerophosphocholines	Glycerophospholipids	Glycerophosphocholines	1-acyl-sn-glycero-3-phosphocholines	Glycerophospholipids
High-fat	LPC 22:4	HMDB0010401	-0.343011	0.043613	1.59759e-11	6.00237e-11	80	Organic compounds	Glycerophosphocholines	Glycerophospholipids	Glycerophosphocholines	1-acyl-sn-glycero-3-phosphocholines	Glycerophospholipids
Low-protein	LPC 22:4	HMDB0010401	0.0683751	0.0406765	0.0969334	0.132616	78	Organic compounds	Glycerophosphocholines	Glycerophospholipids	Glycerophosphocholines	1-acyl-sn-glycero-3-phosphocholines	Glycerophospholipids
High-protein	LPC 22:4	HMDB0010401	-0.30734	0.0477404	2.00079e-08	7.30844e-08	65	Organic compounds	Glycerophosphocholines	Glycerophospholipids	Glycerophosphocholines	1-acyl-sn-glycero-3-phosphocholines	Glycerophospholipids
Energy balance	LPC 24:0	HMDB0010405	0.109791	0.0224855	4.22066e-06	1.30592e-05	96	Organic compounds	Glycerophosphocholines	Glycerophospholipids	Glycerophosphocholines	1-acyl-sn-glycero-3-phosphocholines	Glycerophospholipids
24-hr fasting	LPC 24:0	HMDB0010405	0.0626412	0.0270281	0.0227633	0.028542	92	Organic compounds	Glycerophosphocholines	Glycerophospholipids	Glycerophosphocholines	1-acyl-sn-glycero-3-phosphocholines	Glycerophospholipids
High-carbohydrate	LPC 24:0	HMDB0010405	0.153477	0.0267741	1.68665e-07	5.91451e-07	82	Organic compounds	Glycerophosphocholines	Glycerophospholipids	Glycerophosphocholines	1-acyl-sn-glycero-3-phosphocholines	Glycerophospholipids
Balanced overfeeding	LPC 24:0	HMDB0010405	0.0517504	0.0317306	0.106836	0.161481	81	Organic compounds	Glycerophosphocholines	Glycerophospholipids	Glycerophosphocholines	1-acyl-sn-glycero-3-phosphocholines	Glycerophospholipids
High-fat	LPC 24:0	HMDB0010405	-0.0794467	0.031031	0.0123663	0.0180685	80	Organic compounds	Glycerophosphocholines	Glycerophospholipids	Glycerophosphocholines	1-acyl-sn-glycero-3-phosphocholines	Glycerophospholipids
Low-protein	LPC 24:0	HMDB0010405	0.292109	0.0270656	6.34569e-17	6.41891e-16	78	Organic compounds	Glycerophosphocholines	Glycerophospholipids	Glycerophosphocholines	1-acyl-sn-glycero-3-phosphocholines	Glycerophospholipids
High-protein	LPC 24:0	HMDB0010405	-0.133567	0.0260114	3.0265e-06	8.74692e-06	65	Organic compounds	Glycerophosphocholines	Glycerophospholipids	Glycerophosphocholines	1-acyl-sn-glycero-3-phosphocholines	Glycerophospholipids
Energy balance	LPC P-16:0 or LPC O-16:1	HMDB0010407	0.00149071	0.030251	0.960801	0.97564	96	Organic compounds	Glycerophosphocholines	Glycerophospholipids	Glycerophosphocholines	1-(1Z-alkenyl)-glycero-3-phosphocholines	Glycerophospholipids
24-hr fasting	LPC P-16:0 or LPC O-16:1	HMDB0010407	-0.607529	0.0492379	5.64854e-21	1.81167e-20	92	Organic compounds	Glycerophosphocholines	Glycerophospholipids	Glycerophosphocholines	1-(1Z-alkenyl)-glycero-3-phosphocholines	Glycerophospholipids
High-carbohydrate	LPC P-16:0 or LPC O-16:1	HMDB0010407	0.0727074	0.0373819	0.0552902	0.0812365	82	Organic compounds	Glycerophosphocholines	Glycerophospholipids	Glycerophosphocholines	1-(1Z-alkenyl)-glycero-3-phosphocholines	Glycerophospholipids
Balanced overfeeding	LPC P-16:0 or LPC O-16:1	HMDB0010407	0.0308582	0.0389118	0.430107	0.538657	81	Organic compounds	Glycerophosphocholines	Glycerophospholipids	Glycerophosphocholines	1-(1Z-alkenyl)-glycero-3-phosphocholines	Glycerophospholipids
High-fat	LPC P-16:0 or LPC O-16:1	HMDB0010407	-0.23703	0.04122	1.60968e-07	4.27623e-07	80	Organic compounds	Glycerophosphocholines	Glycerophospholipids	Glycerophosphocholines	1-(1Z-alkenyl)-glycero-3-phosphocholines	Glycerophospholipids
Low-protein	LPC P-16:0 or LPC O-16:1	HMDB0010407	0.112289	0.036623	0.00301477	0.00572652	78	Organic compounds	Glycerophosphocholines	Glycerophospholipids	Glycerophosphocholines	1-(1Z-alkenyl)-glycero-3-phosphocholines	Glycerophospholipids
High-protein	LPC P-16:0 or LPC O-16:1	HMDB0010407	-0.410043	0.0405227	9.43447e-15	1.12785e-13	65	Organic compounds	Glycerophosphocholines	Glycerophospholipids	Glycerophosphocholines	1-(1Z-alkenyl)-glycero-3-phosphocholines	Glycerophospholipids
Energy balance	LPC O-16:0	HMDB0062195	0.0487914	0.0311706	0.120837	0.168945	96	Organic compounds	Glycerophosphocholines	Glycerophospholipids	Glycerophosphocholines	1-alkyl,2-acetylglycero-3-phosphocholines	Glycerophospholipids
24-hr fasting	LPC O-16:0	HMDB0062195	-0.459285	0.0484784	3.91894e-15	8.58902e-15	92	Organic compounds	Glycerophosphocholines	Glycerophospholipids	Glycerophosphocholines	1-alkyl,2-acetylglycero-3-phosphocholines	Glycerophospholipids
High-carbohydrate	LPC O-16:0	HMDB0062195	0.122545	0.0350451	0.000771523	0.0016632	82	Organic compounds	Glycerophosphocholines	Glycerophospholipids	Glycerophosphocholines	1-alkyl,2-acetylglycero-3-phosphocholines	Glycerophospholipids
Balanced overfeeding	LPC O-16:0	HMDB0062195	0.0187429	0.041442	0.652299	0.762465	81	Organic compounds	Glycerophosphocholines	Glycerophospholipids	Glycerophosphocholines	1-alkyl,2-acetylglycero-3-phosphocholines	Glycerophospholipids
High-fat	LPC O-16:0	HMDB0062195	-0.119681	0.0440513	0.00809512	0.0120283	80	Organic compounds	Glycerophosphocholines	Glycerophospholipids	Glycerophosphocholines	1-alkyl,2-acetylglycero-3-phosphocholines	Glycerophospholipids
Low-protein	LPC O-16:0	HMDB0062195	0.15335	0.041297	0.00039091	0.000849664	78	Organic compounds	Glycerophosphocholines	Glycerophospholipids	Glycerophosphocholines	1-alkyl,2-acetylglycero-3-phosphocholines	Glycerophospholipids
High-protein	LPC O-16:0	HMDB0062195	-0.384677	0.0402716	8.5021e-14	7.71052e-13	65	Organic compounds	Glycerophosphocholines	Glycerophospholipids	Glycerophosphocholines	1-alkyl,2-acetylglycero-3-phosphocholines	Glycerophospholipids
Energy balance	LPC P-18:1 or LPC O-18:2	HMDB0010408	-0.0161709	0.0327102	0.622187	0.681813	96	Organic compounds	Glycerophosphocholines	Glycerophospholipids	Glycerophosphocholines	1-(1Z-alkenyl)-glycero-3-phosphocholines	Glycerophospholipids
24-hr fasting	LPC P-18:1 or LPC O-18:2	HMDB0010408	-0.65086	0.0517441	1.88873e-21	6.2878e-21	92	Organic compounds	Glycerophosphocholines	Glycerophospholipids	Glycerophosphocholines	1-(1Z-alkenyl)-glycero-3-phosphocholines	Glycerophospholipids
High-carbohydrate	LPC P-18:1 or LPC O-18:2	HMDB0010408	0.047493	0.034863	0.176934	0.236873	82	Organic compounds	Glycerophosphocholines	Glycerophospholipids	Glycerophosphocholines	1-(1Z-alkenyl)-glycero-3-phosphocholines	Glycerophospholipids
Balanced overfeeding	LPC P-18:1 or LPC O-18:2	HMDB0010408	0.0484843	0.0399021	0.22791	0.317144	81	Organic compounds	Glycerophosphocholines	Glycerophospholipids	Glycerophosphocholines	1-(1Z-alkenyl)-glycero-3-phosphocholines	Glycerophospholipids
High-fat	LPC P-18:1 or LPC O-18:2	HMDB0010408	-0.225351	0.0445932	2.73867e-06	6.31815e-06	80	Organic compounds	Glycerophosphocholines	Glycerophospholipids	Glycerophosphocholines	1-(1Z-alkenyl)-glycero-3-phosphocholines	Glycerophospholipids
Low-protein	LPC P-18:1 or LPC O-18:2	HMDB0010408	0.127004	0.0402467	0.00230576	0.0045595	78	Organic compounds	Glycerophosphocholines	Glycerophospholipids	Glycerophosphocholines	1-(1Z-alkenyl)-glycero-3-phosphocholines	Glycerophospholipids
High-protein	LPC P-18:1 or LPC O-18:2	HMDB0010408	-0.367346	0.0414818	1.31507e-12	9.26343e-12	65	Organic compounds	Glycerophosphocholines	Glycerophospholipids	Glycerophosphocholines	1-(1Z-alkenyl)-glycero-3-phosphocholines	Glycerophospholipids
Energy balance	LPC P-18:0 or LPC O-18:1	HMDB0013122	0.0359046	0.0379798	0.346873	0.416565	96	Organic compounds	Glycerophosphocholines	Glycerophospholipids	Glycerophosphocholines	1-(1Z-alkenyl)-glycero-3-phosphocholines	Glycerophospholipids
24-hr fasting	LPC P-18:0 or LPC O-18:1	HMDB0013122	-0.425829	0.0544229	9.94208e-12	1.95132e-11	92	Organic compounds	Glycerophosphocholines	Glycerophospholipids	Glycerophosphocholines	1-(1Z-alkenyl)-glycero-3-phosphocholines	Glycerophospholipids
High-carbohydrate	LPC P-18:0 or LPC O-18:1	HMDB0013122	0.053608	0.0432352	0.218631	0.283251	82	Organic compounds	Glycerophosphocholines	Glycerophospholipids	Glycerophosphocholines	1-(1Z-alkenyl)-glycero-3-phosphocholines	Glycerophospholipids
Balanced overfeeding	LPC P-18:0 or LPC O-18:1	HMDB0013122	-0.0582362	0.0478325	0.226992	0.317144	81	Organic compounds	Glycerophosphocholines	Glycerophospholipids	Glycerophosphocholines	1-(1Z-alkenyl)-glycero-3-phosphocholines	Glycerophospholipids
High-fat	LPC P-18:0 or LPC O-18:1	HMDB0013122	-0.205331	0.0498034	9.17316e-05	0.000176098	80	Organic compounds	Glycerophosphocholines	Glycerophospholipids	Glycerophosphocholines	1-(1Z-alkenyl)-glycero-3-phosphocholines	Glycerophospholipids
Low-protein	LPC P-18:0 or LPC O-18:1	HMDB0013122	0.155915	0.0465629	0.00127333	0.00257604	78	Organic compounds	Glycerophosphocholines	Glycerophospholipids	Glycerophosphocholines	1-(1Z-alkenyl)-glycero-3-phosphocholines	Glycerophospholipids
High-protein	LPC P-18:0 or LPC O-18:1	HMDB0013122	-0.443444	0.0454478	3.82307e-14	3.59095e-13	65	Organic compounds	Glycerophosphocholines	Glycerophospholipids	Glycerophosphocholines	1-(1Z-alkenyl)-glycero-3-phosphocholines	Glycerophospholipids
Energy balance	LPC O-18:0	HMDB0011149	0.197067	0.0494334	0.000131603	0.000329634	96	Organic compounds	Glycerophosphocholines	Glycerophospholipids	Glycerophosphocholines	Monoalkylglycerophosphocholines	Glycerophospholipids
24-hr fasting	LPC O-18:0	HMDB0011149	-0.202873	0.0645849	0.00228471	0.00311336	92	Organic compounds	Glycerophosphocholines	Glycerophospholipids	Glycerophosphocholines	Monoalkylglycerophosphocholines	Glycerophospholipids
High-carbohydrate	LPC O-18:0	HMDB0011149	0.0219348	0.0587264	0.709758	0.771348	82	Organic compounds	Glycerophosphocholines	Glycerophospholipids	Glycerophosphocholines	Monoalkylglycerophosphocholines	Glycerophospholipids
Balanced overfeeding	LPC O-18:0	HMDB0011149	0.0149813	0.0589195	0.799942	0.87042	81	Organic compounds	Glycerophosphocholines	Glycerophospholipids	Glycerophosphocholines	Monoalkylglycerophosphocholines	Glycerophospholipids
High-fat	LPC O-18:0	HMDB0011149	-0.323425	0.0646758	3.37261e-06	7.64652e-06	80	Organic compounds	Glycerophosphocholines	Glycerophospholipids	Glycerophosphocholines	Monoalkylglycerophosphocholines	Glycerophospholipids
Low-protein	LPC O-18:0	HMDB0011149	0.136436	0.0644929	0.0377062	0.0573221	78	Organic compounds	Glycerophosphocholines	Glycerophospholipids	Glycerophosphocholines	Monoalkylglycerophosphocholines	Glycerophospholipids
High-protein	LPC O-18:0	HMDB0011149	-0.563334	0.0703052	3.76172e-11	2.10497e-10	65	Organic compounds	Glycerophosphocholines	Glycerophospholipids	Glycerophosphocholines	Monoalkylglycerophosphocholines	Glycerophospholipids
Energy balance	PC P-32:1 or PC O-32:2	HMDB0011269	0.0568342	0.0298039	0.0595505	0.0937831	96	Organic compounds	Glycerophosphocholines	Glycerophospholipids	Glycerophosphocholines	1-(1Z-alkenyl),2-acyl-glycerophosphocholines	Glycerophospholipids
24-hr fasting	PC P-32:1 or PC O-32:2	HMDB0011269	-0.00834752	0.0425502	0.844916	0.854665	92	Organic compounds	Glycerophosphocholines	Glycerophospholipids	Glycerophosphocholines	1-(1Z-alkenyl),2-acyl-glycerophosphocholines	Glycerophospholipids
High-carbohydrate	PC P-32:1 or PC O-32:2	HMDB0011269	0.0226903	0.0387859	0.560184	0.646177	82	Organic compounds	Glycerophosphocholines	Glycerophospholipids	Glycerophosphocholines	1-(1Z-alkenyl),2-acyl-glycerophosphocholines	Glycerophospholipids
Balanced overfeeding	PC P-32:1 or PC O-32:2	HMDB0011269	0.178132	0.030262	8.83545e-08	5.16383e-07	81	Organic compounds	Glycerophosphocholines	Glycerophospholipids	Glycerophosphocholines	1-(1Z-alkenyl),2-acyl-glycerophosphocholines	Glycerophospholipids
High-fat	PC P-32:1 or PC O-32:2	HMDB0011269	0.243507	0.0392184	2.32107e-08	7.01182e-08	80	Organic compounds	Glycerophosphocholines	Glycerophospholipids	Glycerophosphocholines	1-(1Z-alkenyl),2-acyl-glycerophosphocholines	Glycerophospholipids
Low-protein	PC P-32:1 or PC O-32:2	HMDB0011269	-0.08795	0.0397161	0.0298342	0.0475539	78	Organic compounds	Glycerophosphocholines	Glycerophospholipids	Glycerophosphocholines	1-(1Z-alkenyl),2-acyl-glycerophosphocholines	Glycerophospholipids
High-protein	PC P-32:1 or PC O-32:2	HMDB0011269	0.337539	0.0475023	1.41053e-09	6.18281e-09	65	Organic compounds	Glycerophosphocholines	Glycerophospholipids	Glycerophosphocholines	1-(1Z-alkenyl),2-acyl-glycerophosphocholines	Glycerophospholipids
Energy balance	PC P-32:0 or PC O-32:1	HMDB0007896	0.0929393	0.0121332	1.55711e-11	1.13755e-10	96	Organic compounds	Glycerophosphocholines	Glycerophospholipids	Glycerophosphocholines	1-acyl,2-(1Z-alkenyl)-glycerophosphocholines	Glycerophospholipids
24-hr fasting	PC P-32:0 or PC O-32:1	HMDB0007896	0.165825	0.0162192	1.10485e-16	2.71565e-16	92	Organic compounds	Glycerophosphocholines	Glycerophospholipids	Glycerophosphocholines	1-acyl,2-(1Z-alkenyl)-glycerophosphocholines	Glycerophospholipids
High-carbohydrate	PC P-32:0 or PC O-32:1	HMDB0007896	0.00894294	0.0172149	0.604855	0.685676	82	Organic compounds	Glycerophosphocholines	Glycerophospholipids	Glycerophosphocholines	1-acyl,2-(1Z-alkenyl)-glycerophosphocholines	Glycerophospholipids
Balanced overfeeding	PC P-32:0 or PC O-32:1	HMDB0007896	0.0307207	0.0178617	0.0893127	0.136565	81	Organic compounds	Glycerophosphocholines	Glycerophospholipids	Glycerophosphocholines	1-acyl,2-(1Z-alkenyl)-glycerophosphocholines	Glycerophospholipids
High-fat	PC P-32:0 or PC O-32:1	HMDB0007896	-0.00655142	0.0142673	0.647358	0.694919	80	Organic compounds	Glycerophosphocholines	Glycerophospholipids	Glycerophosphocholines	1-acyl,2-(1Z-alkenyl)-glycerophosphocholines	Glycerophospholipids
Low-protein	PC P-32:0 or PC O-32:1	HMDB0007896	0.0851962	0.016431	1.77156e-06	5.17689e-06	78	Organic compounds	Glycerophosphocholines	Glycerophospholipids	Glycerophosphocholines	1-acyl,2-(1Z-alkenyl)-glycerophosphocholines	Glycerophospholipids
High-protein	PC P-32:0 or PC O-32:1	HMDB0007896	-0.0983255	0.0193587	3.72442e-06	1.05325e-05	65	Organic compounds	Glycerophosphocholines	Glycerophospholipids	Glycerophosphocholines	1-acyl,2-(1Z-alkenyl)-glycerophosphocholines	Glycerophospholipids
Energy balance	PC O-32:0		0.0951099	0.0177557	5.90155e-07	1.98988e-06	96						Other
24-hr fasting	PC O-32:0		0.137547	0.022875	3.94314e-08	6.82268e-08	92						Other
High-carbohydrate	PC O-32:0		-0.000663639	0.0230155	0.977068	0.980425	82						Other
Balanced overfeeding	PC O-32:0		0.0174294	0.0241828	0.473173	0.578812	81						Other
High-fat	PC O-32:0		-0.0355169	0.0221009	0.112036	0.139646	80						Other
Low-protein	PC O-32:0		0.119442	0.0222365	8.44598e-07	2.5829e-06	78						Other
High-protein	PC O-32:0		-0.0671286	0.0231897	0.00523258	0.0093617	65						Other
Energy balance	PC P-34:2 or PC O-34:3	HMDB0011211	-0.108076	0.0128454	4.01724e-13	4.59362e-12	96	Organic compounds	Glycerophosphocholines	Glycerophospholipids	Glycerophosphocholines	1-(1Z-alkenyl),2-acyl-glycerophosphocholines	Glycerophospholipids
24-hr fasting	PC P-34:2 or PC O-34:3	HMDB0011211	-0.396973	0.0164421	7.73552e-41	1.01722e-39	92	Organic compounds	Glycerophosphocholines	Glycerophospholipids	Glycerophosphocholines	1-(1Z-alkenyl),2-acyl-glycerophosphocholines	Glycerophospholipids
High-carbohydrate	PC P-34:2 or PC O-34:3	HMDB0011211	-0.0845398	0.0202521	7.54815e-05	0.000182125	82	Organic compounds	Glycerophosphocholines	Glycerophospholipids	Glycerophosphocholines	1-(1Z-alkenyl),2-acyl-glycerophosphocholines	Glycerophospholipids
Balanced overfeeding	PC P-34:2 or PC O-34:3	HMDB0011211	0.229259	0.0220279	1.55972e-16	5.86007e-15	81	Organic compounds	Glycerophosphocholines	Glycerophospholipids	Glycerophosphocholines	1-(1Z-alkenyl),2-acyl-glycerophosphocholines	Glycerophospholipids
High-fat	PC P-34:2 or PC O-34:3	HMDB0011211	0.334725	0.0224902	1.25035e-24	2.52956e-23	80	Organic compounds	Glycerophosphocholines	Glycerophospholipids	Glycerophosphocholines	1-(1Z-alkenyl),2-acyl-glycerophosphocholines	Glycerophospholipids
Low-protein	PC P-34:2 or PC O-34:3	HMDB0011211	-0.242438	0.0198137	1.50246e-19	1.97573e-18	78	Organic compounds	Glycerophosphocholines	Glycerophospholipids	Glycerophosphocholines	1-(1Z-alkenyl),2-acyl-glycerophosphocholines	Glycerophospholipids
High-protein	PC P-34:2 or PC O-34:3	HMDB0011211	0.0237911	0.0244988	0.335266	0.408217	65	Organic compounds	Glycerophosphocholines	Glycerophospholipids	Glycerophosphocholines	1-(1Z-alkenyl),2-acyl-glycerophosphocholines	Glycerophospholipids
Energy balance	PC P-34:1 or PC O-34:2	HMDB0011210	-0.0812884	0.0118209	6.43968e-10	3.68182e-09	96	Organic compounds	Glycerophosphocholines	Glycerophospholipids	Glycerophosphocholines	1-(1Z-alkenyl),2-acyl-glycerophosphocholines	Glycerophospholipids
24-hr fasting	PC P-34:1 or PC O-34:2	HMDB0011210	-0.31096	0.0165219	8.8356e-33	5.66771e-32	92	Organic compounds	Glycerophosphocholines	Glycerophospholipids	Glycerophosphocholines	1-(1Z-alkenyl),2-acyl-glycerophosphocholines	Glycerophospholipids
High-carbohydrate	PC P-34:1 or PC O-34:2	HMDB0011210	0.0796325	0.0269994	0.00417338	0.00778439	82	Organic compounds	Glycerophosphocholines	Glycerophospholipids	Glycerophosphocholines	1-(1Z-alkenyl),2-acyl-glycerophosphocholines	Glycerophospholipids
Balanced overfeeding	PC P-34:1 or PC O-34:2	HMDB0011210	0.112695	0.0173444	6.43628e-09	4.57498e-08	81	Organic compounds	Glycerophosphocholines	Glycerophospholipids	Glycerophosphocholines	1-(1Z-alkenyl),2-acyl-glycerophosphocholines	Glycerophospholipids
High-fat	PC P-34:1 or PC O-34:2	HMDB0011210	0.493163	0.0305909	1.063e-26	3.49461e-25	80	Organic compounds	Glycerophosphocholines	Glycerophospholipids	Glycerophosphocholines	1-(1Z-alkenyl),2-acyl-glycerophosphocholines	Glycerophospholipids
Low-protein	PC P-34:1 or PC O-34:2	HMDB0011210	-0.0664183	0.0233045	0.00564169	0.0102329	78	Organic compounds	Glycerophosphocholines	Glycerophospholipids	Glycerophosphocholines	1-(1Z-alkenyl),2-acyl-glycerophosphocholines	Glycerophospholipids
High-protein	PC P-34:1 or PC O-34:2	HMDB0011210	0.0718501	0.0191897	0.000398568	0.000859207	65	Organic compounds	Glycerophosphocholines	Glycerophospholipids	Glycerophosphocholines	1-(1Z-alkenyl),2-acyl-glycerophosphocholines	Glycerophospholipids
Energy balance	PC P-34:0 or PC O-34:1	HMDB0011208	0.0566769	0.0148502	0.000240896	0.00056067	96	Organic compounds	Glycerophosphocholines	Glycerophospholipids	Glycerophosphocholines	1-(1Z-alkenyl),2-acyl-glycerophosphocholines	Glycerophospholipids
24-hr fasting	PC P-34:0 or PC O-34:1	HMDB0011208	0.125462	0.0191393	3.52323e-09	6.34663e-09	92	Organic compounds	Glycerophosphocholines	Glycerophospholipids	Glycerophosphocholines	1-(1Z-alkenyl),2-acyl-glycerophosphocholines	Glycerophospholipids
High-carbohydrate	PC P-34:0 or PC O-34:1	HMDB0011208	0.001992	0.0209542	0.924501	0.935169	82	Organic compounds	Glycerophosphocholines	Glycerophospholipids	Glycerophosphocholines	1-(1Z-alkenyl),2-acyl-glycerophosphocholines	Glycerophospholipids
Balanced overfeeding	PC P-34:0 or PC O-34:1	HMDB0011208	-0.00702074	0.0206884	0.735231	0.826349	81	Organic compounds	Glycerophosphocholines	Glycerophospholipids	Glycerophosphocholines	1-(1Z-alkenyl),2-acyl-glycerophosphocholines	Glycerophospholipids
High-fat	PC P-34:0 or PC O-34:1	HMDB0011208	0.0567952	0.0186484	0.00315535	0.0049692	80	Organic compounds	Glycerophosphocholines	Glycerophospholipids	Glycerophosphocholines	1-(1Z-alkenyl),2-acyl-glycerophosphocholines	Glycerophospholipids
Low-protein	PC P-34:0 or PC O-34:1	HMDB0011208	0.151012	0.0205324	1.99633e-10	9.5461e-10	78	Organic compounds	Glycerophosphocholines	Glycerophospholipids	Glycerophosphocholines	1-(1Z-alkenyl),2-acyl-glycerophosphocholines	Glycerophospholipids
High-protein	PC P-34:0 or PC O-34:1	HMDB0011208	-0.104698	0.0215463	8.37438e-06	2.24741e-05	65	Organic compounds	Glycerophosphocholines	Glycerophospholipids	Glycerophosphocholines	1-(1Z-alkenyl),2-acyl-glycerophosphocholines	Glycerophospholipids
Energy balance	PC P-36:5 or PC O-36:6	HMDB0008260	-0.108663	0.0177439	2.04849e-08	8.9792e-08	96	Organic compounds	Glycerophosphocholines	Glycerophospholipids	Glycerophosphocholines	1-acyl,2-(1Z-alkenyl)-glycerophosphocholines	Glycerophospholipids
24-hr fasting	PC P-36:5 or PC O-36:6	HMDB0008260	-0.754345	0.030545	1.33743e-41	2.1984e-40	92	Organic compounds	Glycerophosphocholines	Glycerophospholipids	Glycerophosphocholines	1-acyl,2-(1Z-alkenyl)-glycerophosphocholines	Glycerophospholipids
High-carbohydrate	PC P-36:5 or PC O-36:6	HMDB0008260	-0.244161	0.0237651	2.83406e-16	2.48453e-15	82	Organic compounds	Glycerophosphocholines	Glycerophospholipids	Glycerophosphocholines	1-acyl,2-(1Z-alkenyl)-glycerophosphocholines	Glycerophospholipids
Balanced overfeeding	PC P-36:5 or PC O-36:6	HMDB0008260	0.385696	0.0365877	8.58534e-17	3.76324e-15	81	Organic compounds	Glycerophosphocholines	Glycerophospholipids	Glycerophosphocholines	1-acyl,2-(1Z-alkenyl)-glycerophosphocholines	Glycerophospholipids
High-fat	PC P-36:5 or PC O-36:6	HMDB0008260	0.32585	0.0288352	3.57601e-18	3.3589e-17	80	Organic compounds	Glycerophosphocholines	Glycerophospholipids	Glycerophosphocholines	1-acyl,2-(1Z-alkenyl)-glycerophosphocholines	Glycerophospholipids
Low-protein	PC P-36:5 or PC O-36:6	HMDB0008260	-0.57101	0.0224233	1.18201e-38	3.10373e-36	78	Organic compounds	Glycerophosphocholines	Glycerophospholipids	Glycerophosphocholines	1-acyl,2-(1Z-alkenyl)-glycerophosphocholines	Glycerophospholipids
High-protein	PC P-36:5 or PC O-36:6	HMDB0008260	0.341179	0.0410625	1.15427e-11	7.05986e-11	65	Organic compounds	Glycerophosphocholines	Glycerophospholipids	Glycerophosphocholines	1-acyl,2-(1Z-alkenyl)-glycerophosphocholines	Glycerophospholipids
Energy balance	PC P-36:4 or PC O-36:5	HMDB0011221	-0.0802754	0.012936	1.41759e-08	6.65759e-08	96	Organic compounds	Glycerophosphocholines	Glycerophospholipids	Glycerophosphocholines	1-(1Z-alkenyl),2-acyl-glycerophosphocholines	Glycerophospholipids
24-hr fasting	PC P-36:4 or PC O-36:5	HMDB0011221	-0.322384	0.0156259	1.12626e-35	8.00557e-35	92	Organic compounds	Glycerophosphocholines	Glycerophospholipids	Glycerophosphocholines	1-(1Z-alkenyl),2-acyl-glycerophosphocholines	Glycerophospholipids
High-carbohydrate	PC P-36:4 or PC O-36:5	HMDB0011221	-0.0559207	0.0155279	0.00054779	0.00121066	82	Organic compounds	Glycerophosphocholines	Glycerophospholipids	Glycerophosphocholines	1-(1Z-alkenyl),2-acyl-glycerophosphocholines	Glycerophospholipids
Balanced overfeeding	PC P-36:4 or PC O-36:5	HMDB0011221	0.147622	0.0174612	1.03825e-12	1.24118e-11	81	Organic compounds	Glycerophosphocholines	Glycerophospholipids	Glycerophosphocholines	1-(1Z-alkenyl),2-acyl-glycerophosphocholines	Glycerophospholipids
High-fat	PC P-36:4 or PC O-36:5	HMDB0011221	0.267372	0.0192701	7.00883e-23	1.08431e-21	80	Organic compounds	Glycerophosphocholines	Glycerophospholipids	Glycerophosphocholines	1-(1Z-alkenyl),2-acyl-glycerophosphocholines	Glycerophospholipids
Low-protein	PC P-36:4 or PC O-36:5	HMDB0011221	-0.222067	0.0171033	7.17892e-21	1.11062e-19	78	Organic compounds	Glycerophosphocholines	Glycerophospholipids	Glycerophosphocholines	1-(1Z-alkenyl),2-acyl-glycerophosphocholines	Glycerophospholipids
High-protein	PC P-36:4 or PC O-36:5	HMDB0011221	0.0167781	0.0215991	0.440233	0.505596	65	Organic compounds	Glycerophosphocholines	Glycerophospholipids	Glycerophosphocholines	1-(1Z-alkenyl),2-acyl-glycerophosphocholines	Glycerophospholipids
Energy balance	PC P-36:3 or PC O-36:4	HMDB0011310	-0.027009	0.0128523	0.0382449	0.064893	96	Organic compounds	Glycerophosphocholines	Glycerophospholipids	Glycerophosphocholines	1-(1Z-alkenyl),2-acyl-glycerophosphocholines	Glycerophospholipids
24-hr fasting	PC P-36:3 or PC O-36:4	HMDB0011310	-0.123871	0.0120464	8.35765e-17	2.07364e-16	92	Organic compounds	Glycerophosphocholines	Glycerophospholipids	Glycerophosphocholines	1-(1Z-alkenyl),2-acyl-glycerophosphocholines	Glycerophospholipids
High-carbohydrate	PC P-36:3 or PC O-36:4	HMDB0011310	0.0387469	0.016456	0.0209955	0.0336697	82	Organic compounds	Glycerophosphocholines	Glycerophospholipids	Glycerophosphocholines	1-(1Z-alkenyl),2-acyl-glycerophosphocholines	Glycerophospholipids
Balanced overfeeding	PC P-36:3 or PC O-36:4	HMDB0011310	0.0815683	0.013821	8.27839e-08	4.94822e-07	81	Organic compounds	Glycerophosphocholines	Glycerophospholipids	Glycerophosphocholines	1-(1Z-alkenyl),2-acyl-glycerophosphocholines	Glycerophospholipids
High-fat	PC P-36:3 or PC O-36:4	HMDB0011310	0.379818	0.0225505	7.21824e-28	3.16399e-26	80	Organic compounds	Glycerophosphocholines	Glycerophospholipids	Glycerophosphocholines	1-(1Z-alkenyl),2-acyl-glycerophosphocholines	Glycerophospholipids
Low-protein	PC P-36:3 or PC O-36:4	HMDB0011310	-0.0891929	0.0176055	2.82589e-06	7.9915e-06	78	Organic compounds	Glycerophosphocholines	Glycerophospholipids	Glycerophosphocholines	1-(1Z-alkenyl),2-acyl-glycerophosphocholines	Glycerophospholipids
High-protein	PC P-36:3 or PC O-36:4	HMDB0011310	0.0104255	0.0154252	0.501634	0.568662	65	Organic compounds	Glycerophosphocholines	Glycerophospholipids	Glycerophosphocholines	1-(1Z-alkenyl),2-acyl-glycerophosphocholines	Glycerophospholipids
Energy balance	PC P-35:1 or PC O-35:2		0.0316309	0.0160811	0.0521049	0.085655	96						Other
24-hr fasting	PC P-35:1 or PC O-35:2		-0.272042	0.048152	1.90429e-07	3.19e-07	92						Other
High-carbohydrate	PC P-35:1 or PC O-35:2		-0.130093	0.0181367	3.29584e-10	1.6052e-09	82						Other
Balanced overfeeding	PC P-35:1 or PC O-35:2		0.22398	0.0241126	2.3784e-14	3.47511e-13	81						Other
High-fat	PC P-35:1 or PC O-35:2		0.186828	0.0215289	4.14043e-13	2.13516e-12	80						Other
Low-protein	PC P-35:1 or PC O-35:2		-0.183902	0.020728	2.60619e-13	1.75751e-12	78						Other
High-protein	PC P-35:1 or PC O-35:2		0.0941084	0.0268762	0.000863555	0.00177434	65						Other
Energy balance	PC P-38:6 or PC O-38:7	HMDB0011229	-0.0315948	0.0123006	0.0117698	0.0222695	96	Organic compounds	Glycerophosphocholines	Glycerophospholipids	Glycerophosphocholines	1-(1Z-alkenyl),2-acyl-glycerophosphocholines	Glycerophospholipids
24-hr fasting	PC P-38:6 or PC O-38:7	HMDB0011229	-0.213912	0.0186698	3.3176e-19	9.80368e-19	92	Organic compounds	Glycerophosphocholines	Glycerophospholipids	Glycerophosphocholines	1-(1Z-alkenyl),2-acyl-glycerophosphocholines	Glycerophospholipids
High-carbohydrate	PC P-38:6 or PC O-38:7	HMDB0011229	-0.0745523	0.0181505	9.59601e-05	0.000229432	82	Organic compounds	Glycerophosphocholines	Glycerophospholipids	Glycerophosphocholines	1-(1Z-alkenyl),2-acyl-glycerophosphocholines	Glycerophospholipids
Balanced overfeeding	PC P-38:6 or PC O-38:7	HMDB0011229	0.139001	0.0166958	1.85926e-12	2.03744e-11	81	Organic compounds	Glycerophosphocholines	Glycerophospholipids	Glycerophosphocholines	1-(1Z-alkenyl),2-acyl-glycerophosphocholines	Glycerophospholipids
High-fat	PC P-38:6 or PC O-38:7	HMDB0011229	0.311115	0.0183225	4.36556e-28	2.39332e-26	80	Organic compounds	Glycerophosphocholines	Glycerophospholipids	Glycerophosphocholines	1-(1Z-alkenyl),2-acyl-glycerophosphocholines	Glycerophospholipids
Low-protein	PC P-38:6 or PC O-38:7	HMDB0011229	-0.219626	0.018639	9.772e-19	1.1682e-17	78	Organic compounds	Glycerophosphocholines	Glycerophospholipids	Glycerophosphocholines	1-(1Z-alkenyl),2-acyl-glycerophosphocholines	Glycerophospholipids
High-protein	PC P-38:6 or PC O-38:7	HMDB0011229	0.00213999	0.0208664	0.918645	0.931589	65	Organic compounds	Glycerophosphocholines	Glycerophospholipids	Glycerophosphocholines	1-(1Z-alkenyl),2-acyl-glycerophosphocholines	Glycerophospholipids
Energy balance	PC P-38:5 or PC O-38:6	HMDB0011319	-0.0115999	0.0106586	0.279209	0.348018	96	Organic compounds	Glycerophosphocholines	Glycerophospholipids	Glycerophosphocholines	1-(1Z-alkenyl),2-acyl-glycerophosphocholines	Glycerophospholipids
24-hr fasting	PC P-38:5 or PC O-38:6	HMDB0011319	-0.11273	0.0139191	2.72225e-12	5.50731e-12	92	Organic compounds	Glycerophosphocholines	Glycerophospholipids	Glycerophosphocholines	1-(1Z-alkenyl),2-acyl-glycerophosphocholines	Glycerophospholipids
High-carbohydrate	PC P-38:5 or PC O-38:6	HMDB0011319	-0.0277803	0.0149312	0.0664815	0.0955444	82	Organic compounds	Glycerophosphocholines	Glycerophospholipids	Glycerophosphocholines	1-(1Z-alkenyl),2-acyl-glycerophosphocholines	Glycerophospholipids
Balanced overfeeding	PC P-38:5 or PC O-38:6	HMDB0011319	0.0962816	0.014874	7.15462e-09	4.95175e-08	81	Organic compounds	Glycerophosphocholines	Glycerophospholipids	Glycerophosphocholines	1-(1Z-alkenyl),2-acyl-glycerophosphocholines	Glycerophospholipids
High-fat	PC P-38:5 or PC O-38:6	HMDB0011319	0.305452	0.0164711	1.64087e-30	2.15775e-28	80	Organic compounds	Glycerophosphocholines	Glycerophospholipids	Glycerophosphocholines	1-(1Z-alkenyl),2-acyl-glycerophosphocholines	Glycerophospholipids
Low-protein	PC P-38:5 or PC O-38:6	HMDB0011319	-0.104387	0.0156682	3.96028e-09	1.57811e-08	78	Organic compounds	Glycerophosphocholines	Glycerophospholipids	Glycerophosphocholines	1-(1Z-alkenyl),2-acyl-glycerophosphocholines	Glycerophospholipids
High-protein	PC P-38:5 or PC O-38:6	HMDB0011319	0.0172198	0.019723	0.385988	0.457274	65	Organic compounds	Glycerophosphocholines	Glycerophospholipids	Glycerophosphocholines	1-(1Z-alkenyl),2-acyl-glycerophosphocholines	Glycerophospholipids
Energy balance	PC P-38:4 or PC O-38:5	HMDB0011253	0.0171921	0.00967613	0.0788105	0.117768	96	Organic compounds	Glycerophosphocholines	Glycerophospholipids	Glycerophosphocholines	1-(1Z-alkenyl),2-acyl-glycerophosphocholines	Glycerophospholipids
24-hr fasting	PC P-38:4 or PC O-38:5	HMDB0011253	-0.021466	0.0121454	0.0805864	0.0946171	92	Organic compounds	Glycerophosphocholines	Glycerophospholipids	Glycerophosphocholines	1-(1Z-alkenyl),2-acyl-glycerophosphocholines	Glycerophospholipids
High-carbohydrate	PC P-38:4 or PC O-38:5	HMDB0011253	-0.00855114	0.0133449	0.523499	0.6174	82	Organic compounds	Glycerophosphocholines	Glycerophospholipids	Glycerophosphocholines	1-(1Z-alkenyl),2-acyl-glycerophosphocholines	Glycerophospholipids
Balanced overfeeding	PC P-38:4 or PC O-38:5	HMDB0011253	0.0636808	0.0128767	4.11597e-06	1.61567e-05	81	Organic compounds	Glycerophosphocholines	Glycerophospholipids	Glycerophosphocholines	1-(1Z-alkenyl),2-acyl-glycerophosphocholines	Glycerophospholipids
High-fat	PC P-38:4 or PC O-38:5	HMDB0011253	0.226222	0.0137864	3.60789e-27	1.35554e-25	80	Organic compounds	Glycerophosphocholines	Glycerophospholipids	Glycerophosphocholines	1-(1Z-alkenyl),2-acyl-glycerophosphocholines	Glycerophospholipids
Low-protein	PC P-38:4 or PC O-38:5	HMDB0011253	0.0031418	0.0134946	0.816536	0.84881	78	Organic compounds	Glycerophosphocholines	Glycerophospholipids	Glycerophosphocholines	1-(1Z-alkenyl),2-acyl-glycerophosphocholines	Glycerophospholipids
High-protein	PC P-38:4 or PC O-38:5	HMDB0011253	-0.00359086	0.0159457	0.82257	0.868819	65	Organic compounds	Glycerophosphocholines	Glycerophospholipids	Glycerophosphocholines	1-(1Z-alkenyl),2-acyl-glycerophosphocholines	Glycerophospholipids
Energy balance	PC P-38:3 or PC O-38:4	HMDB0011252	0.0436792	0.0103723	5.77396e-05	0.000151855	96	Organic compounds	Glycerophosphocholines	Glycerophospholipids	Glycerophosphocholines	1-(1Z-alkenyl),2-acyl-glycerophosphocholines	Glycerophospholipids
24-hr fasting	PC P-38:3 or PC O-38:4	HMDB0011252	0.0425617	0.0120958	0.000685487	0.000974503	92	Organic compounds	Glycerophosphocholines	Glycerophospholipids	Glycerophosphocholines	1-(1Z-alkenyl),2-acyl-glycerophosphocholines	Glycerophospholipids
High-carbohydrate	PC P-38:3 or PC O-38:4	HMDB0011252	-0.0196362	0.0130666	0.136832	0.186461	82	Organic compounds	Glycerophosphocholines	Glycerophospholipids	Glycerophosphocholines	1-(1Z-alkenyl),2-acyl-glycerophosphocholines	Glycerophospholipids
Balanced overfeeding	PC P-38:3 or PC O-38:4	HMDB0011252	0.0606027	0.0142385	5.61061e-05	0.000177782	81	Organic compounds	Glycerophosphocholines	Glycerophospholipids	Glycerophosphocholines	1-(1Z-alkenyl),2-acyl-glycerophosphocholines	Glycerophospholipids
High-fat	PC P-38:3 or PC O-38:4	HMDB0011252	0.152913	0.0119541	6.1096e-21	8.45697e-20	80	Organic compounds	Glycerophosphocholines	Glycerophospholipids	Glycerophosphocholines	1-(1Z-alkenyl),2-acyl-glycerophosphocholines	Glycerophospholipids
Low-protein	PC P-38:3 or PC O-38:4	HMDB0011252	0.0516238	0.0135323	0.00027791	0.000614204	78	Organic compounds	Glycerophosphocholines	Glycerophospholipids	Glycerophosphocholines	1-(1Z-alkenyl),2-acyl-glycerophosphocholines	Glycerophospholipids
High-protein	PC P-38:3 or PC O-38:4	HMDB0011252	-0.0135078	0.0161451	0.406003	0.476443	65	Organic compounds	Glycerophosphocholines	Glycerophospholipids	Glycerophosphocholines	1-(1Z-alkenyl),2-acyl-glycerophosphocholines	Glycerophospholipids
Energy balance	PC 28:0	HMDB0007866	-0.0325777	0.0528173	0.538843	0.60049	96	Organic compounds	Glycerophosphocholines	Glycerophospholipids	Glycerophosphocholines	Phosphatidylcholines	Glycerophospholipids
24-hr fasting	PC 28:0	HMDB0007866	-1.91527	0.0713795	1.97576e-44	4.72385e-43	92	Organic compounds	Glycerophosphocholines	Glycerophospholipids	Glycerophosphocholines	Phosphatidylcholines	Glycerophospholipids
High-carbohydrate	PC 28:0	HMDB0007866	0.554596	0.0989366	2.85763e-07	9.76049e-07	82	Organic compounds	Glycerophosphocholines	Glycerophospholipids	Glycerophosphocholines	Phosphatidylcholines	Glycerophospholipids
Balanced overfeeding	PC 28:0	HMDB0007866	0.976519	0.0905411	2.90921e-17	2.74859e-15	81	Organic compounds	Glycerophosphocholines	Glycerophospholipids	Glycerophosphocholines	Phosphatidylcholines	Glycerophospholipids
High-fat	PC 28:0	HMDB0007866	-0.377272	0.0833134	2.07631e-05	4.33389e-05	80	Organic compounds	Glycerophosphocholines	Glycerophospholipids	Glycerophosphocholines	Phosphatidylcholines	Glycerophospholipids
Low-protein	PC 28:0	HMDB0007866	-0.0426969	0.0865462	0.623212	0.694512	78	Organic compounds	Glycerophosphocholines	Glycerophospholipids	Glycerophosphocholines	Phosphatidylcholines	Glycerophospholipids
High-protein	PC 28:0	HMDB0007866	1.22404	0.0824307	4.34913e-22	2.28764e-20	65	Organic compounds	Glycerophosphocholines	Glycerophospholipids	Glycerophosphocholines	Phosphatidylcholines	Glycerophospholipids
Energy balance	PC 30:1	HMDB0007870	0.0383979	0.042146	0.364566	0.432958	96	Organic compounds	Glycerophosphocholines	Glycerophospholipids	Glycerophosphocholines	Phosphatidylcholines	Glycerophospholipids
24-hr fasting	PC 30:1	HMDB0007870	-1.59597	0.0615552	2.96969e-43	6.00791e-42	92	Organic compounds	Glycerophosphocholines	Glycerophospholipids	Glycerophosphocholines	Phosphatidylcholines	Glycerophospholipids
High-carbohydrate	PC 30:1	HMDB0007870	0.74018	0.0667115	7.3996e-18	8.10872e-17	82	Organic compounds	Glycerophosphocholines	Glycerophospholipids	Glycerophosphocholines	Phosphatidylcholines	Glycerophospholipids
Balanced overfeeding	PC 30:1	HMDB0007870	0.701843	0.0657313	4.69527e-17	2.74859e-15	81	Organic compounds	Glycerophosphocholines	Glycerophospholipids	Glycerophosphocholines	Phosphatidylcholines	Glycerophospholipids
High-fat	PC 30:1	HMDB0007870	-0.698758	0.0669701	1.60579e-16	1.24213e-15	80	Organic compounds	Glycerophosphocholines	Glycerophospholipids	Glycerophosphocholines	Phosphatidylcholines	Glycerophospholipids
Low-protein	PC 30:1	HMDB0007870	-0.337636	0.0671148	3.24564e-06	8.89169e-06	78	Organic compounds	Glycerophosphocholines	Glycerophospholipids	Glycerophosphocholines	Phosphatidylcholines	Glycerophospholipids
High-protein	PC 30:1	HMDB0007870	0.627573	0.0626845	1.42672e-14	1.63142e-13	65	Organic compounds	Glycerophosphocholines	Glycerophospholipids	Glycerophosphocholines	Phosphatidylcholines	Glycerophospholipids
Energy balance	PC 30:0	HMDB0007869	0.0102404	0.0302317	0.73556	0.776917	96	Organic compounds	Glycerophosphocholines	Glycerophospholipids	Glycerophosphocholines	Phosphatidylcholines	Glycerophospholipids
24-hr fasting	PC 30:0	HMDB0007869	-0.897869	0.0424589	1.81059e-36	1.36053e-35	92	Organic compounds	Glycerophosphocholines	Glycerophospholipids	Glycerophosphocholines	Phosphatidylcholines	Glycerophospholipids
High-carbohydrate	PC 30:0	HMDB0007869	0.366498	0.051005	3.11556e-10	1.54602e-09	82	Organic compounds	Glycerophosphocholines	Glycerophospholipids	Glycerophosphocholines	Phosphatidylcholines	Glycerophospholipids
Balanced overfeeding	PC 30:0	HMDB0007869	0.537332	0.0520267	2.22585e-16	7.31747e-15	81	Organic compounds	Glycerophosphocholines	Glycerophospholipids	Glycerophosphocholines	Phosphatidylcholines	Glycerophospholipids
High-fat	PC 30:0	HMDB0007869	-0.355491	0.0490107	2.43995e-10	8.91261e-10	80	Organic compounds	Glycerophosphocholines	Glycerophospholipids	Glycerophosphocholines	Phosphatidylcholines	Glycerophospholipids
Low-protein	PC 30:0	HMDB0007869	-0.229062	0.0429617	9.89715e-07	2.9919e-06	78	Organic compounds	Glycerophosphocholines	Glycerophospholipids	Glycerophosphocholines	Phosphatidylcholines	Glycerophospholipids
High-protein	PC 30:0	HMDB0007869	0.539422	0.051385	2.20907e-15	2.90493e-14	65	Organic compounds	Glycerophosphocholines	Glycerophospholipids	Glycerophosphocholines	Phosphatidylcholines	Glycerophospholipids
Energy balance	PC 31:0	HMDB0007935	0.120545	0.0278081	3.62615e-05	9.93413e-05	96	Organic compounds	Glycerophosphocholines	Glycerophospholipids	Glycerophosphocholines	Phosphatidylcholines	Glycerophospholipids
24-hr fasting	PC 31:0	HMDB0007935	-0.697003	0.0381642	7.45703e-32	4.66952e-31	92	Organic compounds	Glycerophosphocholines	Glycerophospholipids	Glycerophosphocholines	Phosphatidylcholines	Glycerophospholipids
High-carbohydrate	PC 31:0	HMDB0007935	0.179581	0.0453105	0.000159711	0.000371717	82	Organic compounds	Glycerophosphocholines	Glycerophospholipids	Glycerophosphocholines	Phosphatidylcholines	Glycerophospholipids
Balanced overfeeding	PC 31:0	HMDB0007935	0.557051	0.0492734	2.9395e-18	7.73089e-16	81	Organic compounds	Glycerophosphocholines	Glycerophospholipids	Glycerophosphocholines	Phosphatidylcholines	Glycerophospholipids
High-fat	PC 31:0	HMDB0007935	-0.252976	0.0433057	1.09922e-07	3.07549e-07	80	Organic compounds	Glycerophosphocholines	Glycerophospholipids	Glycerophosphocholines	Phosphatidylcholines	Glycerophospholipids
Low-protein	PC 31:0	HMDB0007935	-0.294379	0.0387249	6.80797e-11	3.58099e-10	78	Organic compounds	Glycerophosphocholines	Glycerophospholipids	Glycerophosphocholines	Phosphatidylcholines	Glycerophospholipids
High-protein	PC 31:0	HMDB0007935	0.707084	0.0449261	2.48477e-23	2.17831e-21	65	Organic compounds	Glycerophosphocholines	Glycerophospholipids	Glycerophosphocholines	Phosphatidylcholines	Glycerophospholipids
Energy balance	PC 32:3	HMDB0007875	-0.0599109	0.0347501	0.0879512	0.129224	96	Organic compounds	Glycerophosphocholines	Glycerophospholipids	Glycerophosphocholines	Phosphatidylcholines	Glycerophospholipids
24-hr fasting	PC 32:3	HMDB0007875	-1.40819	0.0576045	2.95082e-41	4.5651e-40	92	Organic compounds	Glycerophosphocholines	Glycerophospholipids	Glycerophosphocholines	Phosphatidylcholines	Glycerophospholipids
High-carbohydrate	PC 32:3	HMDB0007875	0.285866	0.0558963	2.10966e-06	6.37747e-06	82	Organic compounds	Glycerophosphocholines	Glycerophospholipids	Glycerophosphocholines	Phosphatidylcholines	Glycerophospholipids
Balanced overfeeding	PC 32:3	HMDB0007875	0.52658	0.0548732	5.94033e-15	1.04154e-13	81	Organic compounds	Glycerophosphocholines	Glycerophospholipids	Glycerophosphocholines	Phosphatidylcholines	Glycerophospholipids
High-fat	PC 32:3	HMDB0007875	-0.232016	0.058919	0.000176061	0.000321555	80	Organic compounds	Glycerophosphocholines	Glycerophospholipids	Glycerophosphocholines	Phosphatidylcholines	Glycerophospholipids
Low-protein	PC 32:3	HMDB0007875	-0.175914	0.0486294	0.000536937	0.00112972	78	Organic compounds	Glycerophosphocholines	Glycerophospholipids	Glycerophosphocholines	Phosphatidylcholines	Glycerophospholipids
High-protein	PC 32:3	HMDB0007875	0.464363	0.0537137	3.02841e-12	1.99118e-11	65	Organic compounds	Glycerophosphocholines	Glycerophospholipids	Glycerophosphocholines	Phosphatidylcholines	Glycerophospholipids
Energy balance	PC 32:2	HMDB0007874	0.0216432	0.0205423	0.294742	0.36393	96	Organic compounds	Glycerophosphocholines	Glycerophospholipids	Glycerophosphocholines	Phosphatidylcholines	Glycerophospholipids
24-hr fasting	PC 32:2	HMDB0007874	-0.951932	0.0310884	4.85152e-49	4.25317e-47	92	Organic compounds	Glycerophosphocholines	Glycerophospholipids	Glycerophosphocholines	Phosphatidylcholines	Glycerophospholipids
High-carbohydrate	PC 32:2	HMDB0007874	-0.326272	0.0379181	5.25808e-13	3.29256e-12	82	Organic compounds	Glycerophosphocholines	Glycerophospholipids	Glycerophosphocholines	Phosphatidylcholines	Glycerophospholipids
Balanced overfeeding	PC 32:2	HMDB0007874	0.163283	0.0282725	1.40882e-07	7.8834e-07	81	Organic compounds	Glycerophosphocholines	Glycerophospholipids	Glycerophosphocholines	Phosphatidylcholines	Glycerophospholipids
High-fat	PC 32:2	HMDB0007874	0.0938903	0.0321859	0.00459772	0.00707135	80	Organic compounds	Glycerophosphocholines	Glycerophospholipids	Glycerophosphocholines	Phosphatidylcholines	Glycerophospholipids
Low-protein	PC 32:2	HMDB0007874	-0.109537	0.0319179	0.000978607	0.00199515	78	Organic compounds	Glycerophosphocholines	Glycerophospholipids	Glycerophosphocholines	Phosphatidylcholines	Glycerophospholipids
High-protein	PC 32:2	HMDB0007874	0.176282	0.0273575	1.9547e-08	7.24066e-08	65	Organic compounds	Glycerophosphocholines	Glycerophospholipids	Glycerophosphocholines	Phosphatidylcholines	Glycerophospholipids
Energy balance	PC 32:0	HMDB0007871	0.0378438	0.0193939	0.0539644	0.0876089	96	Organic compounds	Glycerophosphocholines	Glycerophospholipids	Glycerophosphocholines	Phosphatidylcholines	Glycerophospholipids
24-hr fasting	PC 32:0	HMDB0007871	0.062334	0.0247801	0.0136812	0.017638	92	Organic compounds	Glycerophosphocholines	Glycerophospholipids	Glycerophosphocholines	Phosphatidylcholines	Glycerophospholipids
High-carbohydrate	PC 32:0	HMDB0007871	0.233773	0.0242067	4.51168e-15	3.70804e-14	82	Organic compounds	Glycerophosphocholines	Glycerophospholipids	Glycerophosphocholines	Phosphatidylcholines	Glycerophospholipids
Balanced overfeeding	PC 32:0	HMDB0007871	0.109814	0.0245116	2.45534e-05	8.2789e-05	81	Organic compounds	Glycerophosphocholines	Glycerophospholipids	Glycerophosphocholines	Phosphatidylcholines	Glycerophospholipids
High-fat	PC 32:0	HMDB0007871	-0.214463	0.0251361	7.98162e-13	3.96069e-12	80	Organic compounds	Glycerophosphocholines	Glycerophospholipids	Glycerophosphocholines	Phosphatidylcholines	Glycerophospholipids
Low-protein	PC 32:0	HMDB0007871	-0.0158672	0.0244767	0.518798	0.588121	78	Organic compounds	Glycerophosphocholines	Glycerophospholipids	Glycerophosphocholines	Phosphatidylcholines	Glycerophospholipids
High-protein	PC 32:0	HMDB0007871	-0.0538069	0.0234251	0.0250098	0.0391522	65	Organic compounds	Glycerophosphocholines	Glycerophospholipids	Glycerophosphocholines	Phosphatidylcholines	Glycerophospholipids
Energy balance	PC 33:2	HMDB0007940	0.0342891	0.0134521	0.0124057	0.0233051	96	Organic compounds	Glycerophosphocholines	Glycerophospholipids	Glycerophosphocholines	Phosphatidylcholines	Glycerophospholipids
24-hr fasting	PC 33:2	HMDB0007940	-0.271849	0.0217196	2.50754e-21	8.24355e-21	92	Organic compounds	Glycerophosphocholines	Glycerophospholipids	Glycerophosphocholines	Phosphatidylcholines	Glycerophospholipids
High-carbohydrate	PC 33:2	HMDB0007940	-0.373314	0.0251956	1.20367e-24	3.51741e-23	82	Organic compounds	Glycerophosphocholines	Glycerophospholipids	Glycerophosphocholines	Phosphatidylcholines	Glycerophospholipids
Balanced overfeeding	PC 33:2	HMDB0007940	0.0908113	0.0175083	1.57814e-06	6.91753e-06	81	Organic compounds	Glycerophosphocholines	Glycerophospholipids	Glycerophosphocholines	Phosphatidylcholines	Glycerophospholipids
High-fat	PC 33:2	HMDB0007940	0.120838	0.0237041	2.29778e-06	5.39568e-06	80	Organic compounds	Glycerophosphocholines	Glycerophospholipids	Glycerophosphocholines	Phosphatidylcholines	Glycerophospholipids
Low-protein	PC 33:2	HMDB0007940	-0.138732	0.0183538	8.21419e-11	4.15448e-10	78	Organic compounds	Glycerophosphocholines	Glycerophospholipids	Glycerophosphocholines	Phosphatidylcholines	Glycerophospholipids
High-protein	PC 33:2	HMDB0007940	0.289835	0.0218646	9.40646e-20	2.74878e-18	65	Organic compounds	Glycerophosphocholines	Glycerophospholipids	Glycerophosphocholines	Phosphatidylcholines	Glycerophospholipids
Energy balance	PC 33:1	HMDB0007938	0.146881	0.016599	4.76411e-14	6.9609e-13	96	Organic compounds	Glycerophosphocholines	Glycerophospholipids	Glycerophosphocholines	Phosphatidylcholines	Glycerophospholipids
24-hr fasting	PC 33:1	HMDB0007938	-0.191931	0.0225499	3.84813e-13	7.96897e-13	92	Organic compounds	Glycerophosphocholines	Glycerophospholipids	Glycerophosphocholines	Phosphatidylcholines	Glycerophospholipids
High-carbohydrate	PC 33:1	HMDB0007938	0.252168	0.0248184	4.70755e-16	3.99382e-15	82	Organic compounds	Glycerophosphocholines	Glycerophospholipids	Glycerophosphocholines	Phosphatidylcholines	Glycerophospholipids
Balanced overfeeding	PC 33:1	HMDB0007938	0.252757	0.0252618	9.42993e-16	2.35127e-14	81	Organic compounds	Glycerophosphocholines	Glycerophospholipids	Glycerophosphocholines	Phosphatidylcholines	Glycerophospholipids
High-fat	PC 33:1	HMDB0007938	-0.299913	0.0263485	2.50263e-18	2.53151e-17	80	Organic compounds	Glycerophosphocholines	Glycerophospholipids	Glycerophosphocholines	Phosphatidylcholines	Glycerophospholipids
Low-protein	PC 33:1	HMDB0007938	-0.246388	0.025406	7.07821e-15	5.31877e-14	78	Organic compounds	Glycerophosphocholines	Glycerophospholipids	Glycerophosphocholines	Phosphatidylcholines	Glycerophospholipids
High-protein	PC 33:1	HMDB0007938	0.386587	0.0254762	1.51034e-22	9.93048e-21	65	Organic compounds	Glycerophosphocholines	Glycerophospholipids	Glycerophosphocholines	Phosphatidylcholines	Glycerophospholipids
Energy balance	PC 34:4	HMDB0007883	0.037769	0.0202867	0.0657276	0.101685	96	Organic compounds	Glycerophosphocholines	Glycerophospholipids	Glycerophosphocholines	Phosphatidylcholines	Glycerophospholipids
24-hr fasting	PC 34:4	HMDB0007883	-0.787938	0.0287673	3.84839e-45	1.44589e-43	92	Organic compounds	Glycerophosphocholines	Glycerophospholipids	Glycerophosphocholines	Phosphatidylcholines	Glycerophospholipids
High-carbohydrate	PC 34:4	HMDB0007883	0.162499	0.0306145	9.68161e-07	3.03127e-06	82	Organic compounds	Glycerophosphocholines	Glycerophospholipids	Glycerophosphocholines	Phosphatidylcholines	Glycerophospholipids
Balanced overfeeding	PC 34:4	HMDB0007883	0.243283	0.0289293	1.27116e-12	1.45354e-11	81	Organic compounds	Glycerophosphocholines	Glycerophospholipids	Glycerophosphocholines	Phosphatidylcholines	Glycerophospholipids
High-fat	PC 34:4	HMDB0007883	-0.158422	0.029514	7.77179e-07	1.92828e-06	80	Organic compounds	Glycerophosphocholines	Glycerophospholipids	Glycerophosphocholines	Phosphatidylcholines	Glycerophospholipids
Low-protein	PC 34:4	HMDB0007883	-0.222435	0.0296669	1.07159e-10	5.31749e-10	78	Organic compounds	Glycerophosphocholines	Glycerophospholipids	Glycerophosphocholines	Phosphatidylcholines	Glycerophospholipids
High-protein	PC 34:4	HMDB0007883	0.227819	0.0322056	1.60155e-09	6.90504e-09	65	Organic compounds	Glycerophosphocholines	Glycerophospholipids	Glycerophosphocholines	Phosphatidylcholines	Glycerophospholipids
Energy balance	PC 35:2	HMDB0007946	0.0562145	0.00990753	1.50574e-07	5.57761e-07	96	Organic compounds	Glycerophosphocholines	Glycerophospholipids	Glycerophosphocholines	Phosphatidylcholines	Glycerophospholipids
24-hr fasting	PC 35:2	HMDB0007946	-0.127833	0.0157694	2.62754e-12	5.35692e-12	92	Organic compounds	Glycerophosphocholines	Glycerophospholipids	Glycerophosphocholines	Phosphatidylcholines	Glycerophospholipids
High-carbohydrate	PC 35:2	HMDB0007946	-0.115096	0.0122982	1.73449e-14	1.3305e-13	82	Organic compounds	Glycerophosphocholines	Glycerophospholipids	Glycerophosphocholines	Phosphatidylcholines	Glycerophospholipids
Balanced overfeeding	PC 35:2	HMDB0007946	0.048075	0.0129519	0.000378857	0.00101673	81	Organic compounds	Glycerophosphocholines	Glycerophospholipids	Glycerophosphocholines	Phosphatidylcholines	Glycerophospholipids
High-fat	PC 35:2	HMDB0007946	0.0255146	0.0122943	0.0412117	0.0564514	80	Organic compounds	Glycerophosphocholines	Glycerophospholipids	Glycerophosphocholines	Phosphatidylcholines	Glycerophospholipids
Low-protein	PC 35:2	HMDB0007946	-0.105122	0.010224	5.66167e-16	4.9634e-15	78	Organic compounds	Glycerophosphocholines	Glycerophospholipids	Glycerophosphocholines	Phosphatidylcholines	Glycerophospholipids
High-protein	PC 35:2	HMDB0007946	0.178444	0.0154021	3.73121e-17	7.00935e-16	65	Organic compounds	Glycerophosphocholines	Glycerophospholipids	Glycerophosphocholines	Phosphatidylcholines	Glycerophospholipids
Energy balance	PC 36:3	HMDB0008105	0.037551	0.0083356	1.88921e-05	5.40068e-05	96	Organic compounds	Glycerophosphocholines	Glycerophospholipids	Glycerophosphocholines	Phosphatidylcholines	Glycerophospholipids
24-hr fasting	PC 36:3	HMDB0008105	0.0203397	0.0117962	0.0881336	0.103018	92	Organic compounds	Glycerophosphocholines	Glycerophospholipids	Glycerophosphocholines	Phosphatidylcholines	Glycerophospholipids
High-carbohydrate	PC 36:3	HMDB0008105	-0.0232851	0.0112827	0.0422796	0.0639053	82	Organic compounds	Glycerophosphocholines	Glycerophospholipids	Glycerophosphocholines	Phosphatidylcholines	Glycerophospholipids
Balanced overfeeding	PC 36:3	HMDB0008105	0.0161078	0.0116614	0.171037	0.252711	81	Organic compounds	Glycerophosphocholines	Glycerophospholipids	Glycerophosphocholines	Phosphatidylcholines	Glycerophospholipids
High-fat	PC 36:3	HMDB0008105	-0.051823	0.0101451	2.20475e-06	5.22387e-06	80	Organic compounds	Glycerophosphocholines	Glycerophospholipids	Glycerophosphocholines	Phosphatidylcholines	Glycerophospholipids
Low-protein	PC 36:3	HMDB0008105	0.158498	0.0126408	4.3524e-20	6.04889e-19	78	Organic compounds	Glycerophosphocholines	Glycerophospholipids	Glycerophosphocholines	Phosphatidylcholines	Glycerophospholipids
High-protein	PC 36:3	HMDB0008105	-0.00755068	0.0124112	0.545159	0.612722	65	Organic compounds	Glycerophosphocholines	Glycerophospholipids	Glycerophosphocholines	Phosphatidylcholines	Glycerophospholipids
Energy balance	LPE 16:1	HMDB0011504	-0.270661	0.036744	6.36425e-11	4.29179e-10	96	Organic compounds	Glycerophosphoethanolamines	Glycerophospholipids	Glycerophosphoethanolamines	1-acyl-sn-glycero-3-phosphoethanolamines	Glycerophospholipids
24-hr fasting	LPE 16:1	HMDB0011504	-1.13469	0.0516652	1.06627e-37	9.04613e-37	92	Organic compounds	Glycerophosphoethanolamines	Glycerophospholipids	Glycerophosphoethanolamines	1-acyl-sn-glycero-3-phosphoethanolamines	Glycerophospholipids
High-carbohydrate	LPE 16:1	HMDB0011504	1.00658	0.0539902	7.50509e-31	9.86919e-29	82	Organic compounds	Glycerophosphoethanolamines	Glycerophospholipids	Glycerophosphoethanolamines	1-acyl-sn-glycero-3-phosphoethanolamines	Glycerophospholipids
Balanced overfeeding	LPE 16:1	HMDB0011504	0.256077	0.0523507	5.08322e-06	1.93752e-05	81	Organic compounds	Glycerophosphoethanolamines	Glycerophospholipids	Glycerophosphoethanolamines	1-acyl-sn-glycero-3-phosphoethanolamines	Glycerophospholipids
High-fat	LPE 16:1	HMDB0011504	-0.951939	0.063138	5.84836e-25	1.28177e-23	80	Organic compounds	Glycerophosphoethanolamines	Glycerophospholipids	Glycerophosphoethanolamines	1-acyl-sn-glycero-3-phosphoethanolamines	Glycerophospholipids
Low-protein	LPE 16:1	HMDB0011504	-0.507125	0.0614179	3.8689e-12	2.16494e-11	78	Organic compounds	Glycerophosphoethanolamines	Glycerophospholipids	Glycerophosphoethanolamines	1-acyl-sn-glycero-3-phosphoethanolamines	Glycerophospholipids
High-protein	LPE 16:1	HMDB0011504	-0.0108522	0.0727773	0.881947	0.902537	65	Organic compounds	Glycerophosphoethanolamines	Glycerophospholipids	Glycerophosphoethanolamines	1-acyl-sn-glycero-3-phosphoethanolamines	Glycerophospholipids
Energy balance	LPE 16:0	HMDB0011503	-0.142263	0.0260746	3.86207e-07	1.31912e-06	96	Organic compounds	Glycerophosphoethanolamines	Glycerophospholipids	Glycerophosphoethanolamines	1-acyl-sn-glycero-3-phosphoethanolamines	Glycerophospholipids
24-hr fasting	LPE 16:0	HMDB0011503	-0.590386	0.0417133	1.66071e-24	6.7195e-24	92	Organic compounds	Glycerophosphoethanolamines	Glycerophospholipids	Glycerophosphoethanolamines	1-acyl-sn-glycero-3-phosphoethanolamines	Glycerophospholipids
High-carbohydrate	LPE 16:0	HMDB0011503	0.426757	0.0340649	1.49125e-20	2.30706e-19	82	Organic compounds	Glycerophosphoethanolamines	Glycerophospholipids	Glycerophosphoethanolamines	1-acyl-sn-glycero-3-phosphoethanolamines	Glycerophospholipids
Balanced overfeeding	LPE 16:0	HMDB0011503	0.0506533	0.0328066	0.126536	0.189086	81	Organic compounds	Glycerophosphoethanolamines	Glycerophospholipids	Glycerophosphoethanolamines	1-acyl-sn-glycero-3-phosphoethanolamines	Glycerophospholipids
High-fat	LPE 16:0	HMDB0011503	-0.542929	0.0389928	5.74965e-23	9.45098e-22	80	Organic compounds	Glycerophosphoethanolamines	Glycerophospholipids	Glycerophosphoethanolamines	1-acyl-sn-glycero-3-phosphoethanolamines	Glycerophospholipids
Low-protein	LPE 16:0	HMDB0011503	-0.00330787	0.0351701	0.925317	0.93837	78	Organic compounds	Glycerophosphoethanolamines	Glycerophospholipids	Glycerophosphoethanolamines	1-acyl-sn-glycero-3-phosphoethanolamines	Glycerophospholipids
High-protein	LPE 16:0	HMDB0011503	-0.336493	0.0379345	1.24037e-12	9.06162e-12	65	Organic compounds	Glycerophosphoethanolamines	Glycerophospholipids	Glycerophosphoethanolamines	1-acyl-sn-glycero-3-phosphoethanolamines	Glycerophospholipids
Energy balance	LPE 17:0	HMDB0010379	-0.0810596	0.0332865	0.0167491	0.0305904	96	Organic compounds	Glycerophosphocholines	Glycerophospholipids	Glycerophosphocholines	1-acyl-sn-glycero-3-phosphocholines	Glycerophospholipids
24-hr fasting	LPE 17:0	HMDB0010379	-0.905336	0.061658	1.66443e-25	7.17616e-25	92	Organic compounds	Glycerophosphocholines	Glycerophospholipids	Glycerophosphocholines	1-acyl-sn-glycero-3-phosphocholines	Glycerophospholipids
High-carbohydrate	LPE 17:0	HMDB0010379	0.308703	0.0386715	8.74379e-12	4.8928e-11	82	Organic compounds	Glycerophosphocholines	Glycerophospholipids	Glycerophosphocholines	1-acyl-sn-glycero-3-phosphocholines	Glycerophospholipids
Balanced overfeeding	LPE 17:0	HMDB0010379	0.106758	0.0375053	0.00561386	0.0118957	81	Organic compounds	Glycerophosphocholines	Glycerophospholipids	Glycerophosphocholines	1-acyl-sn-glycero-3-phosphocholines	Glycerophospholipids
High-fat	LPE 17:0	HMDB0010379	-0.49251	0.0447044	1.23205e-17	1.11734e-16	80	Organic compounds	Glycerophosphocholines	Glycerophospholipids	Glycerophosphocholines	1-acyl-sn-glycero-3-phosphocholines	Glycerophospholipids
Low-protein	LPE 17:0	HMDB0010379	-0.251896	0.0616704	0.000109481	0.000254809	78	Organic compounds	Glycerophosphocholines	Glycerophospholipids	Glycerophosphocholines	1-acyl-sn-glycero-3-phosphocholines	Glycerophospholipids
High-protein	LPE 17:0	HMDB0010379	-0.146173	0.0520572	0.00665821	0.0115394	65	Organic compounds	Glycerophosphocholines	Glycerophospholipids	Glycerophosphocholines	1-acyl-sn-glycero-3-phosphocholines	Glycerophospholipids
Energy balance	LPE 18:3	HMDB0011478	-0.301454	0.0298354	9.91142e-17	2.36973e-15	96	Organic compounds	Glycerophosphoethanolamines	Glycerophospholipids	Glycerophosphoethanolamines	2-acyl-sn-glycero-3-phosphoethanolamines	Glycerophospholipids
24-hr fasting	LPE 18:3	HMDB0011478	-0.911129	0.042436	5.82858e-37	4.79036e-36	92	Organic compounds	Glycerophosphoethanolamines	Glycerophospholipids	Glycerophosphoethanolamines	2-acyl-sn-glycero-3-phosphoethanolamines	Glycerophospholipids
High-carbohydrate	LPE 18:3	HMDB0011478	0.506278	0.0376357	3.06874e-22	6.2083e-21	82	Organic compounds	Glycerophosphoethanolamines	Glycerophospholipids	Glycerophosphoethanolamines	2-acyl-sn-glycero-3-phosphoethanolamines	Glycerophospholipids
Balanced overfeeding	LPE 18:3	HMDB0011478	0.0910383	0.0379462	0.0187595	0.0362776	81	Organic compounds	Glycerophosphoethanolamines	Glycerophospholipids	Glycerophosphoethanolamines	2-acyl-sn-glycero-3-phosphoethanolamines	Glycerophospholipids
High-fat	LPE 18:3	HMDB0011478	-0.34716	0.0519897	3.07053e-09	1.02221e-08	80	Organic compounds	Glycerophosphoethanolamines	Glycerophospholipids	Glycerophosphoethanolamines	2-acyl-sn-glycero-3-phosphoethanolamines	Glycerophospholipids
Low-protein	LPE 18:3	HMDB0011478	0.270559	0.0488815	4.3722e-07	1.36892e-06	78	Organic compounds	Glycerophosphoethanolamines	Glycerophospholipids	Glycerophosphoethanolamines	2-acyl-sn-glycero-3-phosphoethanolamines	Glycerophospholipids
High-protein	LPE 18:3	HMDB0011478	-0.182629	0.0563913	0.00193165	0.00368134	65	Organic compounds	Glycerophosphoethanolamines	Glycerophospholipids	Glycerophosphoethanolamines	2-acyl-sn-glycero-3-phosphoethanolamines	Glycerophospholipids
Energy balance	LPE 18:2	HMDB0011507	-0.447092	0.0344161	8.72592e-23	4.58983e-21	96	Organic compounds	Glycerophosphoethanolamines	Glycerophospholipids	Glycerophosphoethanolamines	1-acyl-sn-glycero-3-phosphoethanolamines	Glycerophospholipids
24-hr fasting	LPE 18:2	HMDB0011507	-1.0134	0.0420866	9.52074e-41	1.13816e-39	92	Organic compounds	Glycerophosphoethanolamines	Glycerophospholipids	Glycerophosphoethanolamines	1-acyl-sn-glycero-3-phosphoethanolamines	Glycerophospholipids
High-carbohydrate	LPE 18:2	HMDB0011507	0.0634684	0.0359775	0.0815303	0.116535	82	Organic compounds	Glycerophosphoethanolamines	Glycerophospholipids	Glycerophosphoethanolamines	1-acyl-sn-glycero-3-phosphoethanolamines	Glycerophospholipids
Balanced overfeeding	LPE 18:2	HMDB0011507	-0.0705039	0.0371313	0.0612001	0.10147	81	Organic compounds	Glycerophosphoethanolamines	Glycerophospholipids	Glycerophosphoethanolamines	1-acyl-sn-glycero-3-phosphoethanolamines	Glycerophospholipids
High-fat	LPE 18:2	HMDB0011507	-0.181177	0.0479945	0.000308215	0.000547706	80	Organic compounds	Glycerophosphoethanolamines	Glycerophospholipids	Glycerophosphoethanolamines	1-acyl-sn-glycero-3-phosphoethanolamines	Glycerophospholipids
Low-protein	LPE 18:2	HMDB0011507	0.263595	0.0440571	6.95421e-08	2.43861e-07	78	Organic compounds	Glycerophosphoethanolamines	Glycerophospholipids	Glycerophosphoethanolamines	1-acyl-sn-glycero-3-phosphoethanolamines	Glycerophospholipids
High-protein	LPE 18:2	HMDB0011507	-0.032227	0.0557279	0.565162	0.6325	65	Organic compounds	Glycerophosphoethanolamines	Glycerophospholipids	Glycerophosphoethanolamines	1-acyl-sn-glycero-3-phosphoethanolamines	Glycerophospholipids
Energy balance	LPE 18:1	HMDB0011475	-0.456869	0.0367146	1.16239e-21	4.36726e-20	96	Organic compounds	Glycerophosphoethanolamines	Glycerophospholipids	Glycerophosphoethanolamines	2-acyl-sn-glycero-3-phosphoethanolamines	Glycerophospholipids
24-hr fasting	LPE 18:1	HMDB0011475	-1.09503	0.0475848	3.09351e-39	2.90569e-38	92	Organic compounds	Glycerophosphoethanolamines	Glycerophospholipids	Glycerophosphoethanolamines	2-acyl-sn-glycero-3-phosphoethanolamines	Glycerophospholipids
High-carbohydrate	LPE 18:1	HMDB0011475	0.121638	0.0350837	0.000849416	0.00181623	82	Organic compounds	Glycerophosphoethanolamines	Glycerophospholipids	Glycerophosphoethanolamines	2-acyl-sn-glycero-3-phosphoethanolamines	Glycerophospholipids
Balanced overfeeding	LPE 18:1	HMDB0011475	-0.0183029	0.0426726	0.669139	0.775792	81	Organic compounds	Glycerophosphoethanolamines	Glycerophospholipids	Glycerophosphoethanolamines	2-acyl-sn-glycero-3-phosphoethanolamines	Glycerophospholipids
High-fat	LPE 18:1	HMDB0011475	-0.386126	0.0484858	1.02596e-11	4.02726e-11	80	Organic compounds	Glycerophosphoethanolamines	Glycerophospholipids	Glycerophosphoethanolamines	2-acyl-sn-glycero-3-phosphoethanolamines	Glycerophospholipids
Low-protein	LPE 18:1	HMDB0011475	0.560463	0.0504073	1.58884e-17	1.67146e-16	78	Organic compounds	Glycerophosphoethanolamines	Glycerophospholipids	Glycerophosphoethanolamines	2-acyl-sn-glycero-3-phosphoethanolamines	Glycerophospholipids
High-protein	LPE 18:1	HMDB0011475	0.0921957	0.061576	0.139398	0.184229	65	Organic compounds	Glycerophosphoethanolamines	Glycerophospholipids	Glycerophosphoethanolamines	2-acyl-sn-glycero-3-phosphoethanolamines	Glycerophospholipids
Energy balance	LPE 18:0	HMDB0011130	-0.0707488	0.0298162	0.019667	0.0356719	96	Organic compounds	Glycerophosphoethanolamines	Glycerophospholipids	Glycerophosphoethanolamines	1-acyl-sn-glycero-3-phosphoethanolamines	Glycerophospholipids
24-hr fasting	LPE 18:0	HMDB0011130	-0.499059	0.0480842	5.30211e-17	1.34082e-16	92	Organic compounds	Glycerophosphoethanolamines	Glycerophospholipids	Glycerophosphoethanolamines	1-acyl-sn-glycero-3-phosphoethanolamines	Glycerophospholipids
High-carbohydrate	LPE 18:0	HMDB0011130	0.176576	0.0370564	8.3091e-06	2.32478e-05	82	Organic compounds	Glycerophosphoethanolamines	Glycerophospholipids	Glycerophosphoethanolamines	1-acyl-sn-glycero-3-phosphoethanolamines	Glycerophospholipids
Balanced overfeeding	LPE 18:0	HMDB0011130	-0.00606213	0.0391323	0.877279	0.930341	81	Organic compounds	Glycerophosphoethanolamines	Glycerophospholipids	Glycerophosphoethanolamines	1-acyl-sn-glycero-3-phosphoethanolamines	Glycerophospholipids
High-fat	LPE 18:0	HMDB0011130	-0.389526	0.0387745	8.99058e-16	6.06288e-15	80	Organic compounds	Glycerophosphoethanolamines	Glycerophospholipids	Glycerophosphoethanolamines	1-acyl-sn-glycero-3-phosphoethanolamines	Glycerophospholipids
Low-protein	LPE 18:0	HMDB0011130	0.0302577	0.0400679	0.452517	0.534354	78	Organic compounds	Glycerophosphoethanolamines	Glycerophospholipids	Glycerophosphoethanolamines	1-acyl-sn-glycero-3-phosphoethanolamines	Glycerophospholipids
High-protein	LPE 18:0	HMDB0011130	-0.325171	0.0400354	2.43037e-11	1.42042e-10	65	Organic compounds	Glycerophosphoethanolamines	Glycerophospholipids	Glycerophosphoethanolamines	1-acyl-sn-glycero-3-phosphoethanolamines	Glycerophospholipids
Energy balance	LPE 20:4	HMDB0011517	-0.14375	0.0252842	1.43229e-07	5.38132e-07	96	Organic compounds	Glycerophosphoethanolamines	Glycerophospholipids	Glycerophosphoethanolamines	1-acyl-sn-glycero-3-phosphoethanolamines	Glycerophospholipids
24-hr fasting	LPE 20:4	HMDB0011517	-0.397747	0.0330336	2.22152e-20	6.87365e-20	92	Organic compounds	Glycerophosphoethanolamines	Glycerophospholipids	Glycerophosphoethanolamines	1-acyl-sn-glycero-3-phosphoethanolamines	Glycerophospholipids
High-carbohydrate	LPE 20:4	HMDB0011517	-0.101822	0.0315204	0.00179508	0.00354967	82	Organic compounds	Glycerophosphoethanolamines	Glycerophospholipids	Glycerophosphoethanolamines	1-acyl-sn-glycero-3-phosphoethanolamines	Glycerophospholipids
Balanced overfeeding	LPE 20:4	HMDB0011517	-0.163907	0.0317311	1.71866e-06	7.40994e-06	81	Organic compounds	Glycerophosphoethanolamines	Glycerophospholipids	Glycerophosphoethanolamines	1-acyl-sn-glycero-3-phosphoethanolamines	Glycerophospholipids
High-fat	LPE 20:4	HMDB0011517	-0.306307	0.0369715	2.42528e-12	1.0811e-11	80	Organic compounds	Glycerophosphoethanolamines	Glycerophospholipids	Glycerophosphoethanolamines	1-acyl-sn-glycero-3-phosphoethanolamines	Glycerophospholipids
Low-protein	LPE 20:4	HMDB0011517	0.0621707	0.0381037	0.106952	0.144248	78	Organic compounds	Glycerophosphoethanolamines	Glycerophospholipids	Glycerophosphoethanolamines	1-acyl-sn-glycero-3-phosphoethanolamines	Glycerophospholipids
High-protein	LPE 20:4	HMDB0011517	-0.152464	0.0439728	0.000961135	0.00194445	65	Organic compounds	Glycerophosphoethanolamines	Glycerophospholipids	Glycerophosphoethanolamines	1-acyl-sn-glycero-3-phosphoethanolamines	Glycerophospholipids
Energy balance	LPE 20:3	HMDB0011484	-0.16222	0.0265561	2.19571e-08	9.46675e-08	96	Organic compounds	Glycerophosphoethanolamines	Glycerophospholipids	Glycerophosphoethanolamines	2-acyl-sn-glycero-3-phosphoethanolamines	Glycerophospholipids
24-hr fasting	LPE 20:3	HMDB0011484	-0.713632	0.0378565	7.8894e-33	5.18728e-32	92	Organic compounds	Glycerophosphoethanolamines	Glycerophospholipids	Glycerophosphoethanolamines	2-acyl-sn-glycero-3-phosphoethanolamines	Glycerophospholipids
High-carbohydrate	LPE 20:3	HMDB0011484	0.139532	0.0311718	2.49106e-05	6.48661e-05	82	Organic compounds	Glycerophosphoethanolamines	Glycerophospholipids	Glycerophosphoethanolamines	2-acyl-sn-glycero-3-phosphoethanolamines	Glycerophospholipids
Balanced overfeeding	LPE 20:3	HMDB0011484	-0.0459846	0.0336136	0.175132	0.255887	81	Organic compounds	Glycerophosphoethanolamines	Glycerophospholipids	Glycerophosphoethanolamines	2-acyl-sn-glycero-3-phosphoethanolamines	Glycerophospholipids
High-fat	LPE 20:3	HMDB0011484	-0.445807	0.0393038	2.97688e-18	2.8997e-17	80	Organic compounds	Glycerophosphoethanolamines	Glycerophospholipids	Glycerophosphoethanolamines	2-acyl-sn-glycero-3-phosphoethanolamines	Glycerophospholipids
Low-protein	LPE 20:3	HMDB0011484	0.0148632	0.0418082	0.723206	0.770053	78	Organic compounds	Glycerophosphoethanolamines	Glycerophospholipids	Glycerophosphoethanolamines	2-acyl-sn-glycero-3-phosphoethanolamines	Glycerophospholipids
High-protein	LPE 20:3	HMDB0011484	-0.22293	0.0462175	9.54016e-06	2.50906e-05	65	Organic compounds	Glycerophosphoethanolamines	Glycerophospholipids	Glycerophosphoethanolamines	2-acyl-sn-glycero-3-phosphoethanolamines	Glycerophospholipids
Energy balance	LPE 22:6	HMDB0011526	-0.0298404	0.026641	0.265498	0.334227	96	Organic compounds	Glycerophosphoethanolamines	Glycerophospholipids	Glycerophosphoethanolamines	1-acyl-sn-glycero-3-phosphoethanolamines	Glycerophospholipids
24-hr fasting	LPE 22:6	HMDB0011526	-0.0625996	0.0352426	0.0791094	0.0932994	92	Organic compounds	Glycerophosphoethanolamines	Glycerophospholipids	Glycerophosphoethanolamines	1-acyl-sn-glycero-3-phosphoethanolamines	Glycerophospholipids
High-carbohydrate	LPE 22:6	HMDB0011526	-0.0445171	0.033971	0.193795	0.257415	82	Organic compounds	Glycerophosphoethanolamines	Glycerophospholipids	Glycerophosphoethanolamines	1-acyl-sn-glycero-3-phosphoethanolamines	Glycerophospholipids
Balanced overfeeding	LPE 22:6	HMDB0011526	-0.170042	0.035921	9.37378e-06	3.49181e-05	81	Organic compounds	Glycerophosphoethanolamines	Glycerophospholipids	Glycerophosphoethanolamines	1-acyl-sn-glycero-3-phosphoethanolamines	Glycerophospholipids
High-fat	LPE 22:6	HMDB0011526	-0.342246	0.0402646	9.22482e-13	4.41114e-12	80	Organic compounds	Glycerophosphoethanolamines	Glycerophospholipids	Glycerophosphoethanolamines	1-acyl-sn-glycero-3-phosphoethanolamines	Glycerophospholipids
Low-protein	LPE 22:6	HMDB0011526	0.0576619	0.0373368	0.126708	0.167596	78	Organic compounds	Glycerophosphoethanolamines	Glycerophospholipids	Glycerophosphoethanolamines	1-acyl-sn-glycero-3-phosphoethanolamines	Glycerophospholipids
High-protein	LPE 22:6	HMDB0011526	-0.435584	0.0461525	1.32838e-13	1.16454e-12	65	Organic compounds	Glycerophosphoethanolamines	Glycerophospholipids	Glycerophosphoethanolamines	1-acyl-sn-glycero-3-phosphoethanolamines	Glycerophospholipids
Energy balance	LPE 22:5	HMDB0011494	-0.112319	0.0289359	0.0001915	0.000457859	96	Organic compounds	Glycerophosphoethanolamines	Glycerophospholipids	Glycerophosphoethanolamines	2-acyl-sn-glycero-3-phosphoethanolamines	Glycerophospholipids
24-hr fasting	LPE 22:5	HMDB0011494	-0.250892	0.0362234	6.50189e-10	1.22143e-09	92	Organic compounds	Glycerophosphoethanolamines	Glycerophospholipids	Glycerophosphoethanolamines	2-acyl-sn-glycero-3-phosphoethanolamines	Glycerophospholipids
High-carbohydrate	LPE 22:5	HMDB0011494	0.0141531	0.036548	0.699603	0.763467	82	Organic compounds	Glycerophosphoethanolamines	Glycerophospholipids	Glycerophosphoethanolamines	2-acyl-sn-glycero-3-phosphoethanolamines	Glycerophospholipids
Balanced overfeeding	LPE 22:5	HMDB0011494	-0.127475	0.0333908	0.000264444	0.000747837	81	Organic compounds	Glycerophosphoethanolamines	Glycerophospholipids	Glycerophosphoethanolamines	2-acyl-sn-glycero-3-phosphoethanolamines	Glycerophospholipids
High-fat	LPE 22:5	HMDB0011494	-0.379219	0.0404272	1.7628e-14	1.05367e-13	80	Organic compounds	Glycerophosphoethanolamines	Glycerophospholipids	Glycerophosphoethanolamines	2-acyl-sn-glycero-3-phosphoethanolamines	Glycerophospholipids
Low-protein	LPE 22:5	HMDB0011494	-0.0445947	0.0465203	0.340836	0.413087	78	Organic compounds	Glycerophosphoethanolamines	Glycerophospholipids	Glycerophosphoethanolamines	2-acyl-sn-glycero-3-phosphoethanolamines	Glycerophospholipids
High-protein	LPE 22:5	HMDB0011494	-0.35339	0.0501196	1.75507e-09	7.4449e-09	65	Organic compounds	Glycerophosphoethanolamines	Glycerophospholipids	Glycerophosphoethanolamines	2-acyl-sn-glycero-3-phosphoethanolamines	Glycerophospholipids
Energy balance	LPE P-18:0 or LPE O-18:1	HMDB0240598	0.00652546	0.0564506	0.908217	0.92942	96	Organic compounds	Glycerophosphoethanolamines	Glycerophospholipids	Glycerophosphoethanolamines	1-(1Z-alkenyl)-glycero-3-phosphoethanolamines	Glycerophospholipids
24-hr fasting	LPE P-18:0 or LPE O-18:1	HMDB0240598	-0.576782	0.0802288	1.93397e-10	3.68575e-10	92	Organic compounds	Glycerophosphoethanolamines	Glycerophospholipids	Glycerophosphoethanolamines	1-(1Z-alkenyl)-glycero-3-phosphoethanolamines	Glycerophospholipids
High-carbohydrate	LPE P-18:0 or LPE O-18:1	HMDB0240598	-0.099273	0.0649252	0.1302	0.180224	82	Organic compounds	Glycerophosphoethanolamines	Glycerophospholipids	Glycerophosphoethanolamines	1-(1Z-alkenyl)-glycero-3-phosphoethanolamines	Glycerophospholipids
Balanced overfeeding	LPE P-18:0 or LPE O-18:1	HMDB0240598	-0.00442755	0.0770867	0.954341	0.979593	81	Organic compounds	Glycerophosphoethanolamines	Glycerophospholipids	Glycerophosphoethanolamines	1-(1Z-alkenyl)-glycero-3-phosphoethanolamines	Glycerophospholipids
High-fat	LPE P-18:0 or LPE O-18:1	HMDB0240598	-0.270716	0.066381	0.000107517	0.000204906	80	Organic compounds	Glycerophosphoethanolamines	Glycerophospholipids	Glycerophosphoethanolamines	1-(1Z-alkenyl)-glycero-3-phosphoethanolamines	Glycerophospholipids
Low-protein	LPE P-18:0 or LPE O-18:1	HMDB0240598	0.0562731	0.0746118	0.453084	0.534354	78	Organic compounds	Glycerophosphoethanolamines	Glycerophospholipids	Glycerophosphoethanolamines	1-(1Z-alkenyl)-glycero-3-phosphoethanolamines	Glycerophospholipids
High-protein	LPE P-18:0 or LPE O-18:1	HMDB0240598	-0.480726	0.07048	4.38854e-09	1.74877e-08	65	Organic compounds	Glycerophosphoethanolamines	Glycerophospholipids	Glycerophosphoethanolamines	1-(1Z-alkenyl)-glycero-3-phosphoethanolamines	Glycerophospholipids
Energy balance	PE P-34:2 or PE O-34:3	HMDB0011343	-0.178111	0.0145233	2.74325e-21	9.01845e-20	96	Organic compounds	Glycerophosphoethanolamines	Glycerophospholipids	Glycerophosphoethanolamines	1-(1Z-alkenyl),2-acylglycerophosphoethanolamines	Glycerophospholipids
24-hr fasting	PE P-34:2 or PE O-34:3	HMDB0011343	-0.865946	0.0289499	3.24499e-48	2.13358e-46	92	Organic compounds	Glycerophosphoethanolamines	Glycerophospholipids	Glycerophosphoethanolamines	1-(1Z-alkenyl),2-acylglycerophosphoethanolamines	Glycerophospholipids
High-carbohydrate	PE P-34:2 or PE O-34:3	HMDB0011343	-0.21609	0.0263864	3.43903e-12	2.00992e-11	82	Organic compounds	Glycerophosphoethanolamines	Glycerophospholipids	Glycerophosphoethanolamines	1-(1Z-alkenyl),2-acylglycerophosphoethanolamines	Glycerophospholipids
Balanced overfeeding	PE P-34:2 or PE O-34:3	HMDB0011343	0.152911	0.0251833	4.022e-08	2.57997e-07	81	Organic compounds	Glycerophosphoethanolamines	Glycerophospholipids	Glycerophosphoethanolamines	1-(1Z-alkenyl),2-acylglycerophosphoethanolamines	Glycerophospholipids
High-fat	PE P-34:2 or PE O-34:3	HMDB0011343	0.464842	0.0273942	4.55005e-28	2.39332e-26	80	Organic compounds	Glycerophosphoethanolamines	Glycerophospholipids	Glycerophosphoethanolamines	1-(1Z-alkenyl),2-acylglycerophosphoethanolamines	Glycerophospholipids
Low-protein	PE P-34:2 or PE O-34:3	HMDB0011343	0.0187133	0.0202759	0.359004	0.43311	78	Organic compounds	Glycerophosphoethanolamines	Glycerophospholipids	Glycerophosphoethanolamines	1-(1Z-alkenyl),2-acylglycerophosphoethanolamines	Glycerophospholipids
High-protein	PE P-34:2 or PE O-34:3	HMDB0011343	0.178353	0.0255894	2.42507e-09	9.96552e-09	65	Organic compounds	Glycerophosphoethanolamines	Glycerophospholipids	Glycerophosphoethanolamines	1-(1Z-alkenyl),2-acylglycerophosphoethanolamines	Glycerophospholipids
Energy balance	PE P-34:1 or PE O-34:2	HMDB0008952	-0.138757	0.0168978	1.07648e-12	1.0889e-11	96	Organic compounds	Glycerophosphoethanolamines	Glycerophospholipids	Glycerophosphoethanolamines	Glycerophosphoethanolamines	Glycerophospholipids
24-hr fasting	PE P-34:1 or PE O-34:2	HMDB0008952	-0.580121	0.0329208	9.09041e-31	4.98079e-30	92	Organic compounds	Glycerophosphoethanolamines	Glycerophospholipids	Glycerophosphoethanolamines	Glycerophosphoethanolamines	Glycerophospholipids
High-carbohydrate	PE P-34:1 or PE O-34:2	HMDB0008952	-0.132113	0.0247599	8.6471e-07	2.7734e-06	82	Organic compounds	Glycerophosphoethanolamines	Glycerophospholipids	Glycerophosphoethanolamines	Glycerophosphoethanolamines	Glycerophospholipids
Balanced overfeeding	PE P-34:1 or PE O-34:2	HMDB0008952	0.0784775	0.0237244	0.00141011	0.00337146	81	Organic compounds	Glycerophosphoethanolamines	Glycerophospholipids	Glycerophosphoethanolamines	Glycerophosphoethanolamines	Glycerophospholipids
High-fat	PE P-34:1 or PE O-34:2	HMDB0008952	0.354529	0.0247387	1.1165e-23	2.09743e-22	80	Organic compounds	Glycerophosphoethanolamines	Glycerophospholipids	Glycerophosphoethanolamines	Glycerophosphoethanolamines	Glycerophospholipids
Low-protein	PE P-34:1 or PE O-34:2	HMDB0008952	-0.0104464	0.0256752	0.685265	0.741666	78	Organic compounds	Glycerophosphoethanolamines	Glycerophospholipids	Glycerophosphoethanolamines	Glycerophosphoethanolamines	Glycerophospholipids
High-protein	PE P-34:1 or PE O-34:2	HMDB0008952	0.167549	0.0262331	2.44429e-08	8.57132e-08	65	Organic compounds	Glycerophosphoethanolamines	Glycerophospholipids	Glycerophosphoethanolamines	Glycerophosphoethanolamines	Glycerophospholipids
Energy balance	PE P-34:0 or PE O-34:1	HMDB0008950	-0.209691	0.0296249	2.49608e-10	1.53015e-09	96	Organic compounds	Glycerophosphoethanolamines	Glycerophospholipids	Glycerophosphoethanolamines	Glycerophosphoethanolamines	Glycerophospholipids
24-hr fasting	PE P-34:0 or PE O-34:1	HMDB0008950	-0.920132	0.0392505	7.48982e-40	7.57624e-39	92	Organic compounds	Glycerophosphoethanolamines	Glycerophospholipids	Glycerophosphoethanolamines	Glycerophosphoethanolamines	Glycerophospholipids
High-carbohydrate	PE P-34:0 or PE O-34:1	HMDB0008950	-0.103781	0.0420417	0.0156988	0.0258049	82	Organic compounds	Glycerophosphoethanolamines	Glycerophospholipids	Glycerophosphoethanolamines	Glycerophosphoethanolamines	Glycerophospholipids
Balanced overfeeding	PE P-34:0 or PE O-34:1	HMDB0008950	0.112091	0.0293052	0.000257947	0.000737391	81	Organic compounds	Glycerophosphoethanolamines	Glycerophospholipids	Glycerophosphoethanolamines	Glycerophosphoethanolamines	Glycerophospholipids
High-fat	PE P-34:0 or PE O-34:1	HMDB0008950	0.491453	0.0400531	5.51959e-20	6.59842e-19	80	Organic compounds	Glycerophosphoethanolamines	Glycerophospholipids	Glycerophosphoethanolamines	Glycerophosphoethanolamines	Glycerophospholipids
Low-protein	PE P-34:0 or PE O-34:1	HMDB0008950	-0.193881	0.0402672	7.46748e-06	1.88841e-05	78	Organic compounds	Glycerophosphoethanolamines	Glycerophospholipids	Glycerophosphoethanolamines	Glycerophosphoethanolamines	Glycerophospholipids
High-protein	PE P-34:0 or PE O-34:1	HMDB0008950	0.336761	0.0306969	3.6873e-16	6.06099e-15	65	Organic compounds	Glycerophosphoethanolamines	Glycerophospholipids	Glycerophosphoethanolamines	Glycerophosphoethanolamines	Glycerophospholipids
Energy balance	PE P-35:2 or PE O-35:3	HMDB0008901	-0.142605	0.0184904	1.20945e-11	9.08812e-11	96	Organic compounds	Glycerophosphoethanolamines	Glycerophospholipids	Glycerophosphoethanolamines	Phosphatidylethanolamines	Glycerophospholipids
24-hr fasting	PE P-35:2 or PE O-35:3	HMDB0008901	-0.944729	0.0369808	9.50268e-43	1.66614e-41	92	Organic compounds	Glycerophosphoethanolamines	Glycerophospholipids	Glycerophosphoethanolamines	Phosphatidylethanolamines	Glycerophospholipids
High-carbohydrate	PE P-35:2 or PE O-35:3	HMDB0008901	-0.334418	0.0320369	1.35925e-16	1.27672e-15	82	Organic compounds	Glycerophosphoethanolamines	Glycerophospholipids	Glycerophosphoethanolamines	Phosphatidylethanolamines	Glycerophospholipids
Balanced overfeeding	PE P-35:2 or PE O-35:3	HMDB0008901	0.246648	0.0336806	1.68801e-10	1.58552e-09	81	Organic compounds	Glycerophosphoethanolamines	Glycerophospholipids	Glycerophosphoethanolamines	Phosphatidylethanolamines	Glycerophospholipids
High-fat	PE P-35:2 or PE O-35:3	HMDB0008901	0.487436	0.0307907	3.19783e-26	7.64573e-25	80	Organic compounds	Glycerophosphoethanolamines	Glycerophospholipids	Glycerophosphoethanolamines	Phosphatidylethanolamines	Glycerophospholipids
Low-protein	PE P-35:2 or PE O-35:3	HMDB0008901	0.117541	0.0293163	0.000142427	0.000328582	78	Organic compounds	Glycerophosphoethanolamines	Glycerophospholipids	Glycerophosphoethanolamines	Phosphatidylethanolamines	Glycerophospholipids
High-protein	PE P-35:2 or PE O-35:3	HMDB0008901	0.287775	0.0292271	2.70666e-14	2.96604e-13	65	Organic compounds	Glycerophosphoethanolamines	Glycerophospholipids	Glycerophosphoethanolamines	Phosphatidylethanolamines	Glycerophospholipids
Energy balance	PE P-36:4 or PE O-36:5	HMDB0011410	-0.139835	0.0199959	3.72685e-10	2.17814e-09	96	Organic compounds	Glycerophosphoethanolamines	Glycerophospholipids	Glycerophosphoethanolamines	1-(1Z-alkenyl),2-acylglycerophosphoethanolamines	Glycerophospholipids
24-hr fasting	PE P-36:4 or PE O-36:5	HMDB0011410	-0.53069	0.0298862	5.34067e-31	2.9885e-30	92	Organic compounds	Glycerophosphoethanolamines	Glycerophospholipids	Glycerophosphoethanolamines	1-(1Z-alkenyl),2-acylglycerophosphoethanolamines	Glycerophospholipids
High-carbohydrate	PE P-36:4 or PE O-36:5	HMDB0011410	-0.058056	0.0228576	0.0130246	0.021973	82	Organic compounds	Glycerophosphoethanolamines	Glycerophospholipids	Glycerophosphoethanolamines	1-(1Z-alkenyl),2-acylglycerophosphoethanolamines	Glycerophospholipids
Balanced overfeeding	PE P-36:4 or PE O-36:5	HMDB0011410	0.0762432	0.0253092	0.00346844	0.00760166	81	Organic compounds	Glycerophosphoethanolamines	Glycerophospholipids	Glycerophosphoethanolamines	1-(1Z-alkenyl),2-acylglycerophosphoethanolamines	Glycerophospholipids
High-fat	PE P-36:4 or PE O-36:5	HMDB0011410	0.270562	0.0250912	3.43838e-17	3.01431e-16	80	Organic compounds	Glycerophosphoethanolamines	Glycerophospholipids	Glycerophosphoethanolamines	1-(1Z-alkenyl),2-acylglycerophosphoethanolamines	Glycerophospholipids
Low-protein	PE P-36:4 or PE O-36:5	HMDB0011410	-0.221659	0.0245879	1.39445e-13	9.65103e-13	78	Organic compounds	Glycerophosphoethanolamines	Glycerophospholipids	Glycerophosphoethanolamines	1-(1Z-alkenyl),2-acylglycerophosphoethanolamines	Glycerophospholipids
High-protein	PE P-36:4 or PE O-36:5	HMDB0011410	-0.0756439	0.0274218	0.00762092	0.0131	65	Organic compounds	Glycerophosphoethanolamines	Glycerophospholipids	Glycerophosphoethanolamines	1-(1Z-alkenyl),2-acylglycerophosphoethanolamines	Glycerophospholipids
Energy balance	PE P-36:2 or PE O-36:3	HMDB0011441	-0.128955	0.0129183	1.80204e-16	3.94947e-15	96	Organic compounds	Glycerophosphoethanolamines	Glycerophospholipids	Glycerophosphoethanolamines	1-(1Z-alkenyl),2-acylglycerophosphoethanolamines	Glycerophospholipids
24-hr fasting	PE P-36:2 or PE O-36:3	HMDB0011441	-0.688732	0.0268233	6.37691e-43	1.19795e-41	92	Organic compounds	Glycerophosphoethanolamines	Glycerophospholipids	Glycerophosphoethanolamines	1-(1Z-alkenyl),2-acylglycerophosphoethanolamines	Glycerophospholipids
High-carbohydrate	PE P-36:2 or PE O-36:3	HMDB0011441	-0.233609	0.0249735	1.77062e-14	1.3305e-13	82	Organic compounds	Glycerophosphoethanolamines	Glycerophospholipids	Glycerophosphoethanolamines	1-(1Z-alkenyl),2-acylglycerophosphoethanolamines	Glycerophospholipids
Balanced overfeeding	PE P-36:2 or PE O-36:3	HMDB0011441	0.159276	0.0235776	2.08558e-09	1.61326e-08	81	Organic compounds	Glycerophosphoethanolamines	Glycerophospholipids	Glycerophosphoethanolamines	1-(1Z-alkenyl),2-acylglycerophosphoethanolamines	Glycerophospholipids
High-fat	PE P-36:2 or PE O-36:3	HMDB0011441	0.410588	0.0233708	5.1621e-29	4.52544e-27	80	Organic compounds	Glycerophosphoethanolamines	Glycerophospholipids	Glycerophosphoethanolamines	1-(1Z-alkenyl),2-acylglycerophosphoethanolamines	Glycerophospholipids
Low-protein	PE P-36:2 or PE O-36:3	HMDB0011441	0.127091	0.0223694	2.40956e-07	7.92143e-07	78	Organic compounds	Glycerophosphoethanolamines	Glycerophospholipids	Glycerophosphoethanolamines	1-(1Z-alkenyl),2-acylglycerophosphoethanolamines	Glycerophospholipids
High-protein	PE P-36:2 or PE O-36:3	HMDB0011441	0.199278	0.0225143	1.33844e-12	9.26343e-12	65	Organic compounds	Glycerophosphoethanolamines	Glycerophospholipids	Glycerophosphoethanolamines	1-(1Z-alkenyl),2-acylglycerophosphoethanolamines	Glycerophospholipids
Energy balance	PE P-38:6 or PE O-38:7	HMDB0011420	-0.00817858	0.010163	0.42298	0.494416	96	Organic compounds	Glycerophosphoethanolamines	Glycerophospholipids	Glycerophosphoethanolamines	1-(1Z-alkenyl),2-acylglycerophosphoethanolamines	Glycerophospholipids
24-hr fasting	PE P-38:6 or PE O-38:7	HMDB0011420	-0.0231753	0.0145274	0.114194	0.13289	92	Organic compounds	Glycerophosphoethanolamines	Glycerophospholipids	Glycerophosphoethanolamines	1-(1Z-alkenyl),2-acylglycerophosphoethanolamines	Glycerophospholipids
High-carbohydrate	PE P-38:6 or PE O-38:7	HMDB0011420	-0.0399157	0.0121676	0.00153628	0.00310664	82	Organic compounds	Glycerophosphoethanolamines	Glycerophospholipids	Glycerophosphoethanolamines	1-(1Z-alkenyl),2-acylglycerophosphoethanolamines	Glycerophospholipids
Balanced overfeeding	PE P-38:6 or PE O-38:7	HMDB0011420	0.0251921	0.0144633	0.0853888	0.132101	81	Organic compounds	Glycerophosphoethanolamines	Glycerophospholipids	Glycerophosphoethanolamines	1-(1Z-alkenyl),2-acylglycerophosphoethanolamines	Glycerophospholipids
High-fat	PE P-38:6 or PE O-38:7	HMDB0011420	0.199143	0.0124007	1.34473e-26	3.92959e-25	80	Organic compounds	Glycerophosphoethanolamines	Glycerophospholipids	Glycerophosphoethanolamines	1-(1Z-alkenyl),2-acylglycerophosphoethanolamines	Glycerophospholipids
Low-protein	PE P-38:6 or PE O-38:7	HMDB0011420	-0.098765	0.0129108	5.52096e-11	2.96329e-10	78	Organic compounds	Glycerophosphoethanolamines	Glycerophospholipids	Glycerophosphoethanolamines	1-(1Z-alkenyl),2-acylglycerophosphoethanolamines	Glycerophospholipids
High-protein	PE P-38:6 or PE O-38:7	HMDB0011420	-0.0133818	0.0157723	0.399457	0.471108	65	Organic compounds	Glycerophosphoethanolamines	Glycerophospholipids	Glycerophosphoethanolamines	1-(1Z-alkenyl),2-acylglycerophosphoethanolamines	Glycerophospholipids
Energy balance	PE P-38:5 or PE O-38:6	HMDB0011387	-0.0776042	0.0134237	9.41597e-08	3.80985e-07	96	Organic compounds	Glycerophosphoethanolamines	Glycerophospholipids	Glycerophosphoethanolamines	1-(1Z-alkenyl),2-acylglycerophosphoethanolamines	Glycerophospholipids
24-hr fasting	PE P-38:5 or PE O-38:6	HMDB0011387	-0.366653	0.0208221	9.56231e-31	5.13243e-30	92	Organic compounds	Glycerophosphoethanolamines	Glycerophospholipids	Glycerophosphoethanolamines	1-(1Z-alkenyl),2-acylglycerophosphoethanolamines	Glycerophospholipids
High-carbohydrate	PE P-38:5 or PE O-38:6	HMDB0011387	-0.00436754	0.0182393	0.811363	0.848404	82	Organic compounds	Glycerophosphoethanolamines	Glycerophospholipids	Glycerophosphoethanolamines	1-(1Z-alkenyl),2-acylglycerophosphoethanolamines	Glycerophospholipids
Balanced overfeeding	PE P-38:5 or PE O-38:6	HMDB0011387	0.081735	0.0182765	2.52945e-05	8.42084e-05	81	Organic compounds	Glycerophosphoethanolamines	Glycerophospholipids	Glycerophosphoethanolamines	1-(1Z-alkenyl),2-acylglycerophosphoethanolamines	Glycerophospholipids
High-fat	PE P-38:5 or PE O-38:6	HMDB0011387	0.329501	0.0207151	2.3976e-26	6.30568e-25	80	Organic compounds	Glycerophosphoethanolamines	Glycerophospholipids	Glycerophosphoethanolamines	1-(1Z-alkenyl),2-acylglycerophosphoethanolamines	Glycerophospholipids
Low-protein	PE P-38:5 or PE O-38:6	HMDB0011387	-0.123929	0.0163565	7.59396e-11	3.9161e-10	78	Organic compounds	Glycerophosphoethanolamines	Glycerophospholipids	Glycerophosphoethanolamines	1-(1Z-alkenyl),2-acylglycerophosphoethanolamines	Glycerophospholipids
High-protein	PE P-38:5 or PE O-38:6	HMDB0011387	0.0243387	0.0190963	0.207234	0.263298	65	Organic compounds	Glycerophosphoethanolamines	Glycerophospholipids	Glycerophosphoethanolamines	1-(1Z-alkenyl),2-acylglycerophosphoethanolamines	Glycerophospholipids
Energy balance	PE P-38:4 or PE O-38:5	HMDB0005779	-0.0534029	0.0181358	0.00406535	0.00822451	96	Organic compounds	Glycerophosphoethanolamines	Glycerophospholipids	Glycerophosphoethanolamines	1-(1Z-alkenyl),2-acylglycerophosphoethanolamines	Glycerophospholipids
24-hr fasting	PE P-38:4 or PE O-38:5	HMDB0005779	-0.396872	0.0288039	8.63947e-24	3.39131e-23	92	Organic compounds	Glycerophosphoethanolamines	Glycerophospholipids	Glycerophosphoethanolamines	1-(1Z-alkenyl),2-acylglycerophosphoethanolamines	Glycerophospholipids
High-carbohydrate	PE P-38:4 or PE O-38:5	HMDB0005779	-0.119886	0.020983	1.82424e-07	6.31285e-07	82	Organic compounds	Glycerophosphoethanolamines	Glycerophospholipids	Glycerophosphoethanolamines	1-(1Z-alkenyl),2-acylglycerophosphoethanolamines	Glycerophospholipids
Balanced overfeeding	PE P-38:4 or PE O-38:5	HMDB0005779	0.129067	0.0228173	2.3128e-07	1.19268e-06	81	Organic compounds	Glycerophosphoethanolamines	Glycerophospholipids	Glycerophosphoethanolamines	1-(1Z-alkenyl),2-acylglycerophosphoethanolamines	Glycerophospholipids
High-fat	PE P-38:4 or PE O-38:5	HMDB0005779	0.217007	0.0228613	1.06684e-14	6.52509e-14	80	Organic compounds	Glycerophosphoethanolamines	Glycerophospholipids	Glycerophosphoethanolamines	1-(1Z-alkenyl),2-acylglycerophosphoethanolamines	Glycerophospholipids
Low-protein	PE P-38:4 or PE O-38:5	HMDB0005779	-0.0943761	0.0239508	0.000180916	0.000413747	78	Organic compounds	Glycerophosphoethanolamines	Glycerophospholipids	Glycerophosphoethanolamines	1-(1Z-alkenyl),2-acylglycerophosphoethanolamines	Glycerophospholipids
High-protein	PE P-38:4 or PE O-38:5	HMDB0005779	-0.024569	0.0248327	0.326322	0.400813	65	Organic compounds	Glycerophosphoethanolamines	Glycerophospholipids	Glycerophosphoethanolamines	1-(1Z-alkenyl),2-acylglycerophosphoethanolamines	Glycerophospholipids
Energy balance	PE P-39:6 or PE O-39:7		0.068986	0.013309	1.22412e-06	3.97461e-06	96						Other
24-hr fasting	PE P-39:6 or PE O-39:7		-0.00192438	0.0164779	0.907293	0.913135	92						Other
High-carbohydrate	PE P-39:6 or PE O-39:7		-0.101145	0.0155363	6.08846e-09	2.71401e-08	82						Other
Balanced overfeeding	PE P-39:6 or PE O-39:7		0.103917	0.0157152	3.89881e-09	2.92968e-08	81						Other
High-fat	PE P-39:6 or PE O-39:7		0.135365	0.0194135	8.42594e-10	2.91582e-09	80						Other
Low-protein	PE P-39:6 or PE O-39:7		-0.0694038	0.0194611	0.000634742	0.00131446	78						Other
High-protein	PE P-39:6 or PE O-39:7		-0.00594657	0.0190471	0.755934	0.809503	65						Other
Energy balance	PE P-40:6 or PE O-40:7	HMDB0011394	0.0153922	0.0148632	0.303023	0.372407	96	Organic compounds	Glycerophosphoethanolamines	Glycerophospholipids	Glycerophosphoethanolamines	1-(1Z-alkenyl),2-acylglycerophosphoethanolamines	Glycerophospholipids
24-hr fasting	PE P-40:6 or PE O-40:7	HMDB0011394	-0.0642685	0.021338	0.00337915	0.00458101	92	Organic compounds	Glycerophosphoethanolamines	Glycerophospholipids	Glycerophosphoethanolamines	1-(1Z-alkenyl),2-acylglycerophosphoethanolamines	Glycerophospholipids
High-carbohydrate	PE P-40:6 or PE O-40:7	HMDB0011394	-0.135475	0.0171351	1.23393e-11	6.49046e-11	82	Organic compounds	Glycerophosphoethanolamines	Glycerophospholipids	Glycerophosphoethanolamines	1-(1Z-alkenyl),2-acylglycerophosphoethanolamines	Glycerophospholipids
Balanced overfeeding	PE P-40:6 or PE O-40:7	HMDB0011394	0.0569041	0.0190985	0.00382189	0.00830709	81	Organic compounds	Glycerophosphoethanolamines	Glycerophospholipids	Glycerophosphoethanolamines	1-(1Z-alkenyl),2-acylglycerophosphoethanolamines	Glycerophospholipids
High-fat	PE P-40:6 or PE O-40:7	HMDB0011394	0.135327	0.0171441	1.40507e-11	5.35556e-11	80	Organic compounds	Glycerophosphoethanolamines	Glycerophospholipids	Glycerophosphoethanolamines	1-(1Z-alkenyl),2-acylglycerophosphoethanolamines	Glycerophospholipids
Low-protein	PE P-40:6 or PE O-40:7	HMDB0011394	-0.0540021	0.0193392	0.00663509	0.0119522	78	Organic compounds	Glycerophosphoethanolamines	Glycerophospholipids	Glycerophosphoethanolamines	1-(1Z-alkenyl),2-acylglycerophosphoethanolamines	Glycerophospholipids
High-protein	PE P-40:6 or PE O-40:7	HMDB0011394	-0.039785	0.0183947	0.0344171	0.0526262	65	Organic compounds	Glycerophosphoethanolamines	Glycerophospholipids	Glycerophosphoethanolamines	1-(1Z-alkenyl),2-acylglycerophosphoethanolamines	Glycerophospholipids
Energy balance	PE 34:2	HMDB0008928	-0.14471	0.0224505	4.7481e-09	2.54847e-08	96	Organic compounds	Glycerophosphoethanolamines	Glycerophospholipids	Glycerophosphoethanolamines	Phosphatidylethanolamines	Glycerophospholipids
24-hr fasting	PE 34:2	HMDB0008928	-0.183394	0.0339009	5.26679e-07	8.65729e-07	92	Organic compounds	Glycerophosphoethanolamines	Glycerophospholipids	Glycerophosphoethanolamines	Phosphatidylethanolamines	Glycerophospholipids
High-carbohydrate	PE 34:2	HMDB0008928	0.508924	0.0314473	5.92722e-27	2.5981e-25	82	Organic compounds	Glycerophosphoethanolamines	Glycerophospholipids	Glycerophosphoethanolamines	Phosphatidylethanolamines	Glycerophospholipids
Balanced overfeeding	PE 34:2	HMDB0008928	0.0241753	0.0327629	0.462743	0.571368	81	Organic compounds	Glycerophosphoethanolamines	Glycerophospholipids	Glycerophosphoethanolamines	Phosphatidylethanolamines	Glycerophospholipids
High-fat	PE 34:2	HMDB0008928	-0.311402	0.0349378	1.43831e-13	7.71988e-13	80	Organic compounds	Glycerophosphoethanolamines	Glycerophospholipids	Glycerophosphoethanolamines	Phosphatidylethanolamines	Glycerophospholipids
Low-protein	PE 34:2	HMDB0008928	-0.323116	0.037595	8.79639e-13	5.38012e-12	78	Organic compounds	Glycerophosphoethanolamines	Glycerophospholipids	Glycerophosphoethanolamines	Phosphatidylethanolamines	Glycerophospholipids
High-protein	PE 34:2	HMDB0008928	0.00635294	0.0332191	0.848959	0.888692	65	Organic compounds	Glycerophosphoethanolamines	Glycerophospholipids	Glycerophosphoethanolamines	Phosphatidylethanolamines	Glycerophospholipids
Energy balance	PE 34:1	HMDB0008927	-0.107225	0.0323484	0.00129971	0.00277906	96	Organic compounds	Glycerophosphoethanolamines	Glycerophospholipids	Glycerophosphoethanolamines	Phosphatidylethanolamines	Glycerophospholipids
24-hr fasting	PE 34:1	HMDB0008927	-0.229377	0.0540825	5.42669e-05	8.06338e-05	92	Organic compounds	Glycerophosphoethanolamines	Glycerophospholipids	Glycerophosphoethanolamines	Phosphatidylethanolamines	Glycerophospholipids
High-carbohydrate	PE 34:1	HMDB0008927	0.652764	0.0413361	2.65321e-26	9.96851e-25	82	Organic compounds	Glycerophosphoethanolamines	Glycerophospholipids	Glycerophosphoethanolamines	Phosphatidylethanolamines	Glycerophospholipids
Balanced overfeeding	PE 34:1	HMDB0008927	0.0935863	0.0422165	0.0294743	0.0549769	81	Organic compounds	Glycerophosphoethanolamines	Glycerophospholipids	Glycerophosphoethanolamines	Phosphatidylethanolamines	Glycerophospholipids
High-fat	PE 34:1	HMDB0008927	-0.591844	0.04872	9.28471e-20	1.06169e-18	80	Organic compounds	Glycerophosphoethanolamines	Glycerophospholipids	Glycerophosphoethanolamines	Phosphatidylethanolamines	Glycerophospholipids
Low-protein	PE 34:1	HMDB0008927	-0.358022	0.0531359	2.86656e-09	1.17637e-08	78	Organic compounds	Glycerophosphoethanolamines	Glycerophospholipids	Glycerophosphoethanolamines	Phosphatidylethanolamines	Glycerophospholipids
High-protein	PE 34:1	HMDB0008927	0.0552634	0.0422169	0.195354	0.249408	65	Organic compounds	Glycerophosphoethanolamines	Glycerophospholipids	Glycerophosphoethanolamines	Phosphatidylethanolamines	Glycerophospholipids
Energy balance	PE 36:4	HMDB0008937	-0.0104936	0.0190988	0.583994	0.645338	96	Organic compounds	Glycerophosphoethanolamines	Glycerophospholipids	Glycerophosphoethanolamines	Phosphatidylethanolamines	Glycerophospholipids
24-hr fasting	PE 36:4	HMDB0008937	0.0826865	0.0287772	0.00507824	0.00677958	92	Organic compounds	Glycerophosphoethanolamines	Glycerophospholipids	Glycerophosphoethanolamines	Phosphatidylethanolamines	Glycerophospholipids
High-carbohydrate	PE 36:4	HMDB0008937	0.340567	0.0238257	9.77036e-24	2.336e-22	82	Organic compounds	Glycerophosphoethanolamines	Glycerophospholipids	Glycerophosphoethanolamines	Phosphatidylethanolamines	Glycerophospholipids
Balanced overfeeding	PE 36:4	HMDB0008937	-0.0574641	0.0300543	0.0594548	0.100235	81	Organic compounds	Glycerophosphoethanolamines	Glycerophospholipids	Glycerophosphoethanolamines	Phosphatidylethanolamines	Glycerophospholipids
High-fat	PE 36:4	HMDB0008937	-0.388081	0.0309584	1.79311e-20	2.35793e-19	80	Organic compounds	Glycerophosphoethanolamines	Glycerophospholipids	Glycerophosphoethanolamines	Phosphatidylethanolamines	Glycerophospholipids
Low-protein	PE 36:4	HMDB0008937	-0.226379	0.0336146	2.90737e-09	1.17637e-08	78	Organic compounds	Glycerophosphoethanolamines	Glycerophospholipids	Glycerophosphoethanolamines	Phosphatidylethanolamines	Glycerophospholipids
High-protein	PE 36:4	HMDB0008937	-0.0256947	0.0270064	0.345081	0.414412	65	Organic compounds	Glycerophosphoethanolamines	Glycerophospholipids	Glycerophosphoethanolamines	Phosphatidylethanolamines	Glycerophospholipids
Energy balance	PE 36:3	HMDB0009060	-0.21114	0.0299277	2.78476e-10	1.66453e-09	96	Organic compounds	Glycerophosphoethanolamines	Glycerophospholipids	Glycerophosphoethanolamines	Phosphatidylethanolamines	Glycerophospholipids
24-hr fasting	PE 36:3	HMDB0009060	-0.448789	0.0399649	9.6329e-19	2.78401e-18	92	Organic compounds	Glycerophosphoethanolamines	Glycerophospholipids	Glycerophosphoethanolamines	Phosphatidylethanolamines	Glycerophospholipids
High-carbohydrate	PE 36:3	HMDB0009060	0.193059	0.0324878	6.96825e-08	2.5812e-07	82	Organic compounds	Glycerophosphoethanolamines	Glycerophospholipids	Glycerophosphoethanolamines	Phosphatidylethanolamines	Glycerophospholipids
Balanced overfeeding	PE 36:3	HMDB0009060	-0.0218336	0.0328431	0.508099	0.612982	81	Organic compounds	Glycerophosphoethanolamines	Glycerophospholipids	Glycerophosphoethanolamines	Phosphatidylethanolamines	Glycerophospholipids
High-fat	PE 36:3	HMDB0009060	-0.0843724	0.0361509	0.0221437	0.0313107	80	Organic compounds	Glycerophosphoethanolamines	Glycerophospholipids	Glycerophosphoethanolamines	Phosphatidylethanolamines	Glycerophospholipids
Low-protein	PE 36:3	HMDB0009060	0.481463	0.0496267	6.96674e-15	5.31877e-14	78	Organic compounds	Glycerophosphoethanolamines	Glycerophospholipids	Glycerophosphoethanolamines	Phosphatidylethanolamines	Glycerophospholipids
High-protein	PE 36:3	HMDB0009060	0.186318	0.0461032	0.000149143	0.000332413	65	Organic compounds	Glycerophosphoethanolamines	Glycerophospholipids	Glycerophosphoethanolamines	Phosphatidylethanolamines	Glycerophospholipids
Energy balance	PE 36:2	HMDB0008994	-0.196438	0.0270164	1.00079e-10	6.58021e-10	96	Organic compounds	Glycerophosphoethanolamines	Glycerophospholipids	Glycerophosphoethanolamines	Phosphatidylethanolamines	Glycerophospholipids
24-hr fasting	PE 36:2	HMDB0008994	-0.434213	0.0366836	5.7008e-20	1.72334e-19	92	Organic compounds	Glycerophosphoethanolamines	Glycerophospholipids	Glycerophosphoethanolamines	Phosphatidylethanolamines	Glycerophospholipids
High-carbohydrate	PE 36:2	HMDB0008994	0.239807	0.030204	1.06219e-11	5.81989e-11	82	Organic compounds	Glycerophosphoethanolamines	Glycerophospholipids	Glycerophosphoethanolamines	Phosphatidylethanolamines	Glycerophospholipids
Balanced overfeeding	PE 36:2	HMDB0008994	0.0086598	0.0342411	0.800989	0.87042	81	Organic compounds	Glycerophosphoethanolamines	Glycerophospholipids	Glycerophosphoethanolamines	Phosphatidylethanolamines	Glycerophospholipids
High-fat	PE 36:2	HMDB0008994	-0.109872	0.0375467	0.0044778	0.00692743	80	Organic compounds	Glycerophosphoethanolamines	Glycerophospholipids	Glycerophosphoethanolamines	Phosphatidylethanolamines	Glycerophospholipids
Low-protein	PE 36:2	HMDB0008994	-0.00509477	0.039043	0.896527	0.917458	78	Organic compounds	Glycerophosphoethanolamines	Glycerophospholipids	Glycerophosphoethanolamines	Phosphatidylethanolamines	Glycerophospholipids
High-protein	PE 36:2	HMDB0008994	0.167463	0.0397622	8.3513e-05	0.000201504	65	Organic compounds	Glycerophosphoethanolamines	Glycerophospholipids	Glycerophosphoethanolamines	Phosphatidylethanolamines	Glycerophospholipids
Energy balance	PE 38:6	HMDB0009102	0.169894	0.0176647	1.08432e-15	2.03698e-14	96	Organic compounds	Glycerophosphoethanolamines	Glycerophospholipids	Glycerophosphoethanolamines	Phosphatidylethanolamines	Glycerophospholipids
24-hr fasting	PE 38:6	HMDB0009102	0.51895	0.0311291	4.0674e-29	1.98098e-28	92	Organic compounds	Glycerophosphoethanolamines	Glycerophospholipids	Glycerophosphoethanolamines	Phosphatidylethanolamines	Glycerophospholipids
High-carbohydrate	PE 38:6	HMDB0009102	0.230617	0.025071	3.57808e-14	2.61398e-13	82	Organic compounds	Glycerophosphoethanolamines	Glycerophospholipids	Glycerophosphoethanolamines	Phosphatidylethanolamines	Glycerophospholipids
Balanced overfeeding	PE 38:6	HMDB0009102	-0.102822	0.0295776	0.000824378	0.00212927	81	Organic compounds	Glycerophosphoethanolamines	Glycerophospholipids	Glycerophosphoethanolamines	Phosphatidylethanolamines	Glycerophospholipids
High-fat	PE 38:6	HMDB0009102	-0.280261	0.0306679	5.21801e-14	2.85903e-13	80	Organic compounds	Glycerophosphoethanolamines	Glycerophospholipids	Glycerophosphoethanolamines	Phosphatidylethanolamines	Glycerophospholipids
Low-protein	PE 38:6	HMDB0009102	-0.288898	0.029678	6.0441e-15	4.81697e-14	78	Organic compounds	Glycerophosphoethanolamines	Glycerophospholipids	Glycerophosphoethanolamines	Phosphatidylethanolamines	Glycerophospholipids
High-protein	PE 38:6	HMDB0009102	-0.155573	0.0266335	2.06173e-07	6.61263e-07	65	Organic compounds	Glycerophosphoethanolamines	Glycerophospholipids	Glycerophosphoethanolamines	Phosphatidylethanolamines	Glycerophospholipids
Energy balance	PE 38:4	HMDB0009003	0.0492716	0.0362263	0.177015	0.235126	96	Organic compounds	Glycerophosphoethanolamines	Glycerophospholipids	Glycerophosphoethanolamines	Phosphatidylethanolamines	Glycerophospholipids
24-hr fasting	PE 38:4	HMDB0009003	0.22477	0.0394701	1.56997e-07	2.66388e-07	92	Organic compounds	Glycerophosphoethanolamines	Glycerophospholipids	Glycerophosphoethanolamines	Phosphatidylethanolamines	Glycerophospholipids
High-carbohydrate	PE 38:4	HMDB0009003	-0.00977159	0.0411532	0.812919	0.848404	82	Organic compounds	Glycerophosphoethanolamines	Glycerophospholipids	Glycerophosphoethanolamines	Phosphatidylethanolamines	Glycerophospholipids
Balanced overfeeding	PE 38:4	HMDB0009003	-0.177956	0.0446957	0.000149867	0.000447897	81	Organic compounds	Glycerophosphoethanolamines	Glycerophospholipids	Glycerophosphoethanolamines	Phosphatidylethanolamines	Glycerophospholipids
High-fat	PE 38:4	HMDB0009003	-0.323597	0.0396776	4.33567e-12	1.78169e-11	80	Organic compounds	Glycerophosphoethanolamines	Glycerophospholipids	Glycerophosphoethanolamines	Phosphatidylethanolamines	Glycerophospholipids
Low-protein	PE 38:4	HMDB0009003	-0.266257	0.0505366	1.27278e-06	3.76115e-06	78	Organic compounds	Glycerophosphoethanolamines	Glycerophospholipids	Glycerophosphoethanolamines	Phosphatidylethanolamines	Glycerophospholipids
High-protein	PE 38:4	HMDB0009003	-0.0871389	0.0440345	0.0522761	0.0761998	65	Organic compounds	Glycerophosphoethanolamines	Glycerophospholipids	Glycerophosphoethanolamines	Phosphatidylethanolamines	Glycerophospholipids
Energy balance	PE 40:6	HMDB0009012	0.154222	0.0246128	1.07847e-08	5.35168e-08	96	Organic compounds	Glycerophosphoethanolamines	Glycerophospholipids	Glycerophosphoethanolamines	Phosphatidylethanolamines	Glycerophospholipids
24-hr fasting	PE 40:6	HMDB0009012	0.431974	0.0332658	2.9822e-22	1.05989e-21	92	Organic compounds	Glycerophosphoethanolamines	Glycerophospholipids	Glycerophosphoethanolamines	Phosphatidylethanolamines	Glycerophospholipids
High-carbohydrate	PE 40:6	HMDB0009012	0.174251	0.029636	9.08447e-08	3.30791e-07	82	Organic compounds	Glycerophosphoethanolamines	Glycerophospholipids	Glycerophosphoethanolamines	Phosphatidylethanolamines	Glycerophospholipids
Balanced overfeeding	PE 40:6	HMDB0009012	-0.123173	0.034266	0.000560008	0.00148584	81	Organic compounds	Glycerophosphoethanolamines	Glycerophospholipids	Glycerophosphoethanolamines	Phosphatidylethanolamines	Glycerophospholipids
High-fat	PE 40:6	HMDB0009012	-0.294877	0.0293414	8.83375e-16	6.06288e-15	80	Organic compounds	Glycerophosphoethanolamines	Glycerophospholipids	Glycerophosphoethanolamines	Phosphatidylethanolamines	Glycerophospholipids
Low-protein	PE 40:6	HMDB0009012	-0.268432	0.0360446	1.3354e-10	6.50388e-10	78	Organic compounds	Glycerophosphoethanolamines	Glycerophospholipids	Glycerophosphoethanolamines	Phosphatidylethanolamines	Glycerophospholipids
High-protein	PE 40:6	HMDB0009012	-0.133386	0.0301337	3.95544e-05	9.90743e-05	65	Organic compounds	Glycerophosphoethanolamines	Glycerophospholipids	Glycerophosphoethanolamines	Phosphatidylethanolamines	Glycerophospholipids
Energy balance	7-Methylguanine	HMDB0000897	-0.0497761	0.0200295	0.0146986	0.0270331	96	Organic compounds	Purines and purine derivatives	Imidazopyrimidines	Purines and purine derivatives	Hypoxanthines	Other
24-hr fasting	7-Methylguanine	HMDB0000897	0.0455616	0.0207303	0.0305574	0.0372065	92	Organic compounds	Purines and purine derivatives	Imidazopyrimidines	Purines and purine derivatives	Hypoxanthines	Other
High-carbohydrate	7-Methylguanine	HMDB0000897	-0.0761256	0.0223761	0.0010466	0.00220204	82	Organic compounds	Purines and purine derivatives	Imidazopyrimidines	Purines and purine derivatives	Hypoxanthines	Other
Balanced overfeeding	7-Methylguanine	HMDB0000897	-0.047438	0.0266546	0.0789177	0.124284	81	Organic compounds	Purines and purine derivatives	Imidazopyrimidines	Purines and purine derivatives	Hypoxanthines	Other
High-fat	7-Methylguanine	HMDB0000897	-0.101657	0.0241456	6.70368e-05	0.000130598	80	Organic compounds	Purines and purine derivatives	Imidazopyrimidines	Purines and purine derivatives	Hypoxanthines	Other
Low-protein	7-Methylguanine	HMDB0000897	0.02959	0.0243863	0.22879	0.287903	78	Organic compounds	Purines and purine derivatives	Imidazopyrimidines	Purines and purine derivatives	Hypoxanthines	Other
High-protein	7-Methylguanine	HMDB0000897	-0.127096	0.0310423	0.00012468	0.000292774	65	Organic compounds	Purines and purine derivatives	Imidazopyrimidines	Purines and purine derivatives	Hypoxanthines	Other
Energy balance	1-Methylguanine	HMDB0003282	-0.216542	0.0508857	4.89263e-05	0.000131302	96	Organic compounds	Purines and purine derivatives	Imidazopyrimidines	Purines and purine derivatives	6-oxopurines	Other
24-hr fasting	1-Methylguanine	HMDB0003282	-0.0244822	0.0371206	0.511258	0.542181	92	Organic compounds	Purines and purine derivatives	Imidazopyrimidines	Purines and purine derivatives	6-oxopurines	Other
High-carbohydrate	1-Methylguanine	HMDB0003282	-0.147906	0.0381079	0.000212504	0.000485988	82	Organic compounds	Purines and purine derivatives	Imidazopyrimidines	Purines and purine derivatives	6-oxopurines	Other
Balanced overfeeding	1-Methylguanine	HMDB0003282	-0.0868181	0.0465233	0.065689	0.106643	81	Organic compounds	Purines and purine derivatives	Imidazopyrimidines	Purines and purine derivatives	6-oxopurines	Other
High-fat	1-Methylguanine	HMDB0003282	0.00813464	0.073788	0.912496	0.932209	80	Organic compounds	Purines and purine derivatives	Imidazopyrimidines	Purines and purine derivatives	6-oxopurines	Other
Low-protein	1-Methylguanine	HMDB0003282	-0.0780211	0.0655297	0.237557	0.297512	78	Organic compounds	Purines and purine derivatives	Imidazopyrimidines	Purines and purine derivatives	6-oxopurines	Other
High-protein	1-Methylguanine	HMDB0003282	-0.115035	0.045888	0.014816	0.024507	65	Organic compounds	Purines and purine derivatives	Imidazopyrimidines	Purines and purine derivatives	6-oxopurines	Other
Energy balance	1-Methyladenosine	HMDB0003331	0.0367136	0.0338455	0.280781	0.348327	96	Organic compounds		Purine nucleosides		Purine nucleosides	Other
24-hr fasting	1-Methyladenosine	HMDB0003331	0.34732	0.031456	2.32694e-18	6.58048e-18	92	Organic compounds		Purine nucleosides		Purine nucleosides	Other
High-carbohydrate	1-Methyladenosine	HMDB0003331	0.0113304	0.0381708	0.767362	0.81707	82	Organic compounds		Purine nucleosides		Purine nucleosides	Other
Balanced overfeeding	1-Methyladenosine	HMDB0003331	0.0112933	0.0456637	0.805298	0.87042	81	Organic compounds		Purine nucleosides		Purine nucleosides	Other
High-fat	1-Methyladenosine	HMDB0003331	0.1477	0.0415853	0.000648772	0.00110082	80	Organic compounds		Purine nucleosides		Purine nucleosides	Other
Low-protein	1-Methyladenosine	HMDB0003331	-0.0356954	0.0532466	0.504675	0.579605	78	Organic compounds		Purine nucleosides		Purine nucleosides	Other
High-protein	1-Methyladenosine	HMDB0003331	0.0864561	0.0333543	0.0118831	0.0200337	65	Organic compounds		Purine nucleosides		Purine nucleosides	Other
Energy balance	1-Methylguanosine	HMDB0001563	0.00776184	0.0195117	0.691668	0.742484	96	Organic compounds		Purine nucleosides		Purine nucleosides	Other
24-hr fasting	1-Methylguanosine	HMDB0001563	0.0185416	0.0283516	0.514807	0.543751	92	Organic compounds		Purine nucleosides		Purine nucleosides	Other
High-carbohydrate	1-Methylguanosine	HMDB0001563	-0.000673542	0.0273649	0.980425	0.980425	82	Organic compounds		Purine nucleosides		Purine nucleosides	Other
Balanced overfeeding	1-Methylguanosine	HMDB0001563	0.00907755	0.0345508	0.793434	0.869471	81	Organic compounds		Purine nucleosides		Purine nucleosides	Other
High-fat	1-Methylguanosine	HMDB0001563	-0.0907582	0.0297175	0.00307703	0.00487505	80	Organic compounds		Purine nucleosides		Purine nucleosides	Other
Low-protein	1-Methylguanosine	HMDB0001563	0.11521	0.0363596	0.00221681	0.00441682	78	Organic compounds		Purine nucleosides		Purine nucleosides	Other
High-protein	1-Methylguanosine	HMDB0001563	-0.168441	0.0466383	0.000610152	0.00128376	65	Organic compounds		Purine nucleosides		Purine nucleosides	Other
Energy balance	N2,N2-Dimethylguanosine	HMDB0004824	0.0202634	0.0173738	0.246404	0.314583	96	Organic compounds		Purine nucleosides		Purine nucleosides	Other
24-hr fasting	N2,N2-Dimethylguanosine	HMDB0004824	0.187673	0.0186987	2.68979e-16	6.3731e-16	92	Organic compounds		Purine nucleosides		Purine nucleosides	Other
High-carbohydrate	N2,N2-Dimethylguanosine	HMDB0004824	-0.0262221	0.020107	0.195931	0.258944	82	Organic compounds		Purine nucleosides		Purine nucleosides	Other
Balanced overfeeding	N2,N2-Dimethylguanosine	HMDB0004824	-0.0416995	0.0231082	0.0749109	0.119403	81	Organic compounds		Purine nucleosides		Purine nucleosides	Other
High-fat	N2,N2-Dimethylguanosine	HMDB0004824	-0.121079	0.0213607	2.26402e-07	5.83761e-07	80	Organic compounds		Purine nucleosides		Purine nucleosides	Other
Low-protein	N2,N2-Dimethylguanosine	HMDB0004824	0.0686425	0.0190291	0.000555223	0.00115892	78	Organic compounds		Purine nucleosides		Purine nucleosides	Other
High-protein	N2,N2-Dimethylguanosine	HMDB0004824	-0.144804	0.0300591	9.75713e-06	2.54072e-05	65	Organic compounds		Purine nucleosides		Purine nucleosides	Other
Energy balance	Xanthine	HMDB0000292	0.118607	0.0459288	0.0113382	0.0216084	96	Organic compounds	Purines and purine derivatives	Imidazopyrimidines	Purines and purine derivatives	Xanthines	Other
24-hr fasting	Xanthine	HMDB0000292	0.234661	0.0489681	6.56067e-06	1.00904e-05	92	Organic compounds	Purines and purine derivatives	Imidazopyrimidines	Purines and purine derivatives	Xanthines	Other
High-carbohydrate	Xanthine	HMDB0000292	-0.219235	0.0453107	6.25196e-06	1.82696e-05	82	Organic compounds	Purines and purine derivatives	Imidazopyrimidines	Purines and purine derivatives	Xanthines	Other
Balanced overfeeding	Xanthine	HMDB0000292	-0.274277	0.0500459	4.78687e-07	2.33138e-06	81	Organic compounds	Purines and purine derivatives	Imidazopyrimidines	Purines and purine derivatives	Xanthines	Other
High-fat	Xanthine	HMDB0000292	-0.300337	0.0508429	8.3491e-08	2.38675e-07	80	Organic compounds	Purines and purine derivatives	Imidazopyrimidines	Purines and purine derivatives	Xanthines	Other
Low-protein	Xanthine	HMDB0000292	-0.128033	0.0531512	0.0184583	0.0309206	78	Organic compounds	Purines and purine derivatives	Imidazopyrimidines	Purines and purine derivatives	Xanthines	Other
High-protein	Xanthine	HMDB0000292	-0.71339	0.0729325	3.47864e-14	3.38845e-13	65	Organic compounds	Purines and purine derivatives	Imidazopyrimidines	Purines and purine derivatives	Xanthines	Other
Energy balance	Uric acid	HMDB0000289	0.0137907	0.0151653	0.365462	0.432958	96	Organic compounds	Purines and purine derivatives	Imidazopyrimidines	Purines and purine derivatives	Xanthines	Other
24-hr fasting	Uric acid	HMDB0000289	0.271823	0.0211522	5.48123e-22	1.92208e-21	92	Organic compounds	Purines and purine derivatives	Imidazopyrimidines	Purines and purine derivatives	Xanthines	Other
High-carbohydrate	Uric acid	HMDB0000289	-0.164727	0.0208182	1.19911e-11	6.43603e-11	82	Organic compounds	Purines and purine derivatives	Imidazopyrimidines	Purines and purine derivatives	Xanthines	Other
Balanced overfeeding	Uric acid	HMDB0000289	-0.0560862	0.0212099	0.00984798	0.0202345	81	Organic compounds	Purines and purine derivatives	Imidazopyrimidines	Purines and purine derivatives	Xanthines	Other
High-fat	Uric acid	HMDB0000289	-0.0421309	0.021029	0.0485558	0.0644958	80	Organic compounds	Purines and purine derivatives	Imidazopyrimidines	Purines and purine derivatives	Xanthines	Other
Low-protein	Uric acid	HMDB0000289	-0.0061892	0.0210958	0.770037	0.810079	78	Organic compounds	Purines and purine derivatives	Imidazopyrimidines	Purines and purine derivatives	Xanthines	Other
High-protein	Uric acid	HMDB0000289	-0.190409	0.0260983	6.60392e-10	3.04707e-09	65	Organic compounds	Purines and purine derivatives	Imidazopyrimidines	Purines and purine derivatives	Xanthines	Other
Energy balance	FAPy-adenine	HMDB0004816	-0.00520823	0.0136081	0.702776	0.7483	96	Organic compounds	Pyrimidines and pyrimidine derivatives	Diazines	Pyrimidines and pyrimidine derivatives	Aminopyrimidines and derivatives	Other
24-hr fasting	FAPy-adenine	HMDB0004816	0.0198203	0.0202037	0.329239	0.360791	92	Organic compounds	Pyrimidines and pyrimidine derivatives	Diazines	Pyrimidines and pyrimidine derivatives	Aminopyrimidines and derivatives	Other
High-carbohydrate	FAPy-adenine	HMDB0004816	-0.0382665	0.0273762	0.166037	0.223937	82	Organic compounds	Pyrimidines and pyrimidine derivatives	Diazines	Pyrimidines and pyrimidine derivatives	Aminopyrimidines and derivatives	Other
Balanced overfeeding	FAPy-adenine	HMDB0004816	-0.0325868	0.020465	0.115257	0.173215	81	Organic compounds	Pyrimidines and pyrimidine derivatives	Diazines	Pyrimidines and pyrimidine derivatives	Aminopyrimidines and derivatives	Other
High-fat	FAPy-adenine	HMDB0004816	-0.122777	0.0206594	7.18215e-08	2.09878e-07	80	Organic compounds	Pyrimidines and pyrimidine derivatives	Diazines	Pyrimidines and pyrimidine derivatives	Aminopyrimidines and derivatives	Other
Low-protein	FAPy-adenine	HMDB0004816	0.0187479	0.0396863	0.638012	0.708004	78	Organic compounds	Pyrimidines and pyrimidine derivatives	Diazines	Pyrimidines and pyrimidine derivatives	Aminopyrimidines and derivatives	Other
High-protein	FAPy-adenine	HMDB0004816	-0.114519	0.0512286	0.028999	0.0451286	65	Organic compounds	Pyrimidines and pyrimidine derivatives	Diazines	Pyrimidines and pyrimidine derivatives	Aminopyrimidines and derivatives	Other
Energy balance	Ectoine	HMDB0240650	0.312644	0.10361	0.00327124	0.00669948	96	Organic compounds	Amino acids, peptides, and analogues	Amino acids, peptides, and analogues	Amino acids, peptides, and analogues	L-alpha-amino acids	Amino acids, peptides, and analogues
24-hr fasting	Ectoine	HMDB0240650	-1.22559	0.0748262	1.33614e-28	6.38916e-28	92	Organic compounds	Amino acids, peptides, and analogues	Amino acids, peptides, and analogues	Amino acids, peptides, and analogues	L-alpha-amino acids	Amino acids, peptides, and analogues
High-carbohydrate	Ectoine	HMDB0240650	1.09329	0.119038	3.81514e-14	2.64048e-13	82	Organic compounds	Amino acids, peptides, and analogues	Amino acids, peptides, and analogues	Amino acids, peptides, and analogues	L-alpha-amino acids	Amino acids, peptides, and analogues
Balanced overfeeding	Ectoine	HMDB0240650	1.28856	0.13028	1.57927e-15	3.19499e-14	81	Organic compounds	Amino acids, peptides, and analogues	Amino acids, peptides, and analogues	Amino acids, peptides, and analogues	L-alpha-amino acids	Amino acids, peptides, and analogues
High-fat	Ectoine	HMDB0240650	1.2469	0.136034	4.61108e-14	2.63633e-13	80	Organic compounds	Amino acids, peptides, and analogues	Amino acids, peptides, and analogues	Amino acids, peptides, and analogues	L-alpha-amino acids	Amino acids, peptides, and analogues
Low-protein	Ectoine	HMDB0240650	-1.01518	0.0979383	3.94965e-16	3.70985e-15	78	Organic compounds	Amino acids, peptides, and analogues	Amino acids, peptides, and analogues	Amino acids, peptides, and analogues	L-alpha-amino acids	Amino acids, peptides, and analogues
High-protein	Ectoine	HMDB0240650	-0.675538	0.168259	0.000163027	0.000360304	65	Organic compounds	Amino acids, peptides, and analogues	Amino acids, peptides, and analogues	Amino acids, peptides, and analogues	L-alpha-amino acids	Amino acids, peptides, and analogues
Energy balance	Pseudouridine	HMDB0000767	0.018721	0.0153152	0.224588	0.290969	96	Organic compounds		Nucleoside and nucleotide analogues		Nucleoside and nucleotide analogues	Other
24-hr fasting	Pseudouridine	HMDB0000767	0.114629	0.0171651	2.01954e-09	3.68847e-09	92	Organic compounds		Nucleoside and nucleotide analogues		Nucleoside and nucleotide analogues	Other
High-carbohydrate	Pseudouridine	HMDB0000767	-0.0806437	0.0201304	0.000137478	0.000322829	82	Organic compounds		Nucleoside and nucleotide analogues		Nucleoside and nucleotide analogues	Other
Balanced overfeeding	Pseudouridine	HMDB0000767	-0.0226858	0.0235867	0.339045	0.443626	81	Organic compounds		Nucleoside and nucleotide analogues		Nucleoside and nucleotide analogues	Other
High-fat	Pseudouridine	HMDB0000767	-0.107006	0.0227384	1.05909e-05	2.28312e-05	80	Organic compounds		Nucleoside and nucleotide analogues		Nucleoside and nucleotide analogues	Other
Low-protein	Pseudouridine	HMDB0000767	0.0434322	0.0204504	0.0369854	0.0565533	78	Organic compounds		Nucleoside and nucleotide analogues		Nucleoside and nucleotide analogues	Other
High-protein	Pseudouridine	HMDB0000767	-0.148277	0.0232303	2.48371e-08	8.59493e-08	65	Organic compounds		Nucleoside and nucleotide analogues		Nucleoside and nucleotide analogues	Other
Energy balance	Ribothymidine	HMDB0000884	-0.122286	0.039349	0.00248702	0.00523269	96	Organic compounds		Pyrimidine nucleosides		Pyrimidine nucleosides	Other
24-hr fasting	Ribothymidine	HMDB0000884	0.0647962	0.0422717	0.12886	0.149296	92	Organic compounds		Pyrimidine nucleosides		Pyrimidine nucleosides	Other
High-carbohydrate	Ribothymidine	HMDB0000884	-0.00983277	0.0430033	0.819723	0.852124	82	Organic compounds		Pyrimidine nucleosides		Pyrimidine nucleosides	Other
Balanced overfeeding	Ribothymidine	HMDB0000884	0.0297431	0.0452363	0.512743	0.61576	81	Organic compounds		Pyrimidine nucleosides		Pyrimidine nucleosides	Other
High-fat	Ribothymidine	HMDB0000884	-0.0766609	0.0466225	0.10409	0.130985	80	Organic compounds		Pyrimidine nucleosides		Pyrimidine nucleosides	Other
Low-protein	Ribothymidine	HMDB0000884	-0.0199951	0.0486395	0.68218	0.741666	78	Organic compounds		Pyrimidine nucleosides		Pyrimidine nucleosides	Other
High-protein	Ribothymidine	HMDB0000884	-0.146355	0.0622609	0.0219352	0.0345447	65	Organic compounds		Pyrimidine nucleosides		Pyrimidine nucleosides	Other
Energy balance	N4-Acetylcytidine	HMDB0005923	-0.04217	0.0239921	0.0820266	0.121881	96	Organic compounds		Pyrimidine nucleosides		Pyrimidine nucleosides	Other
24-hr fasting	N4-Acetylcytidine	HMDB0005923	0.171419	0.0227077	3.62276e-11	6.95464e-11	92	Organic compounds		Pyrimidine nucleosides		Pyrimidine nucleosides	Other
High-carbohydrate	N4-Acetylcytidine	HMDB0005923	-0.195721	0.0239753	3.86737e-12	2.21113e-11	82	Organic compounds		Pyrimidine nucleosides		Pyrimidine nucleosides	Other
Balanced overfeeding	N4-Acetylcytidine	HMDB0005923	-0.141296	0.0300623	1.06671e-05	3.79115e-05	81	Organic compounds		Pyrimidine nucleosides		Pyrimidine nucleosides	Other
High-fat	N4-Acetylcytidine	HMDB0005923	-0.157623	0.0292558	7.16462e-07	1.79457e-06	80	Organic compounds		Pyrimidine nucleosides		Pyrimidine nucleosides	Other
Low-protein	N4-Acetylcytidine	HMDB0005923	0.0826727	0.0265377	0.00260333	0.00510951	78	Organic compounds		Pyrimidine nucleosides		Pyrimidine nucleosides	Other
High-protein	N4-Acetylcytidine	HMDB0005923	-0.320769	0.0327296	3.23065e-14	3.29912e-13	65	Organic compounds		Pyrimidine nucleosides		Pyrimidine nucleosides	Other
Energy balance	Cytosine	HMDB0000630	0.030722	0.021898	0.163889	0.22218	96	Organic compounds	Pyrimidines and pyrimidine derivatives	Diazines	Pyrimidines and pyrimidine derivatives	Pyrimidones	Other
24-hr fasting	Cytosine	HMDB0000630	-0.0855018	0.0293618	0.00453849	0.00608991	92	Organic compounds	Pyrimidines and pyrimidine derivatives	Diazines	Pyrimidines and pyrimidine derivatives	Pyrimidones	Other
High-carbohydrate	Cytosine	HMDB0000630	-0.077691	0.0277354	0.00638314	0.0116581	82	Organic compounds	Pyrimidines and pyrimidine derivatives	Diazines	Pyrimidines and pyrimidine derivatives	Pyrimidones	Other
Balanced overfeeding	Cytosine	HMDB0000630	-0.00178589	0.0363794	0.960969	0.979593	81	Organic compounds	Pyrimidines and pyrimidine derivatives	Diazines	Pyrimidines and pyrimidine derivatives	Pyrimidones	Other
High-fat	Cytosine	HMDB0000630	-0.00598798	0.0275918	0.828752	0.858117	80	Organic compounds	Pyrimidines and pyrimidine derivatives	Diazines	Pyrimidines and pyrimidine derivatives	Pyrimidones	Other
Low-protein	Cytosine	HMDB0000630	0.0150522	0.0258368	0.561918	0.62887	78	Organic compounds	Pyrimidines and pyrimidine derivatives	Diazines	Pyrimidines and pyrimidine derivatives	Pyrimidones	Other
High-protein	Cytosine	HMDB0000630	-0.0926941	0.030206	0.00318662	0.00582	65	Organic compounds	Pyrimidines and pyrimidine derivatives	Diazines	Pyrimidines and pyrimidine derivatives	Pyrimidones	Other
Energy balance	Thiamine	HMDB0000235	-0.244866	0.0535287	1.44071e-05	4.25739e-05	96	Organic compounds	Pyrimidines and pyrimidine derivatives	Diazines	Pyrimidines and pyrimidine derivatives	Thiamines	Other
24-hr fasting	Thiamine	HMDB0000235	-0.537766	0.051614	4.38443e-17	1.1305e-16	92	Organic compounds	Pyrimidines and pyrimidine derivatives	Diazines	Pyrimidines and pyrimidine derivatives	Thiamines	Other
High-carbohydrate	Thiamine	HMDB0000235	0.0908448	0.0451789	0.0477177	0.0705042	82	Organic compounds	Pyrimidines and pyrimidine derivatives	Diazines	Pyrimidines and pyrimidine derivatives	Thiamines	Other
Balanced overfeeding	Thiamine	HMDB0000235	-0.0287016	0.0554612	0.60623	0.711779	81	Organic compounds	Pyrimidines and pyrimidine derivatives	Diazines	Pyrimidines and pyrimidine derivatives	Thiamines	Other
High-fat	Thiamine	HMDB0000235	-0.107711	0.0669967	0.111888	0.139646	80	Organic compounds	Pyrimidines and pyrimidine derivatives	Diazines	Pyrimidines and pyrimidine derivatives	Thiamines	Other
Low-protein	Thiamine	HMDB0000235	-0.297848	0.0581512	2.27138e-06	6.49318e-06	78	Organic compounds	Pyrimidines and pyrimidine derivatives	Diazines	Pyrimidines and pyrimidine derivatives	Thiamines	Other
High-protein	Thiamine	HMDB0000235	-0.0185598	0.0552449	0.73804	0.79551	65	Organic compounds	Pyrimidines and pyrimidine derivatives	Diazines	Pyrimidines and pyrimidine derivatives	Thiamines	Other
Energy balance	Glycine	HMDB0000123	0.0245102	0.0218692	0.265215	0.334227	96	Organic compounds	Amino acids, peptides, and analogues	Amino acids, peptides, and analogues	Amino acids, peptides, and analogues	Alpha amino acids	Amino acids, peptides, and analogues
24-hr fasting	Glycine	HMDB0000123	-0.19826	0.0290931	1.08366e-09	2.00706e-09	92	Organic compounds	Amino acids, peptides, and analogues	Amino acids, peptides, and analogues	Amino acids, peptides, and analogues	Alpha amino acids	Amino acids, peptides, and analogues
High-carbohydrate	Glycine	HMDB0000123	-0.0649829	0.0265072	0.0164041	0.0267968	82	Organic compounds	Amino acids, peptides, and analogues	Amino acids, peptides, and analogues	Amino acids, peptides, and analogues	Alpha amino acids	Amino acids, peptides, and analogues
Balanced overfeeding	Glycine	HMDB0000123	0.000939785	0.030399	0.975414	0.98729	81	Organic compounds	Amino acids, peptides, and analogues	Amino acids, peptides, and analogues	Amino acids, peptides, and analogues	Alpha amino acids	Amino acids, peptides, and analogues
High-fat	Glycine	HMDB0000123	-0.184483	0.0267618	1.19331e-09	4.07584e-09	80	Organic compounds	Amino acids, peptides, and analogues	Amino acids, peptides, and analogues	Amino acids, peptides, and analogues	Alpha amino acids	Amino acids, peptides, and analogues
Low-protein	Glycine	HMDB0000123	0.156094	0.0325509	8.04395e-06	2.01482e-05	78	Organic compounds	Amino acids, peptides, and analogues	Amino acids, peptides, and analogues	Amino acids, peptides, and analogues	Alpha amino acids	Amino acids, peptides, and analogues
High-protein	Glycine	HMDB0000123	-0.314586	0.034659	5.49322e-13	4.24916e-12	65	Organic compounds	Amino acids, peptides, and analogues	Amino acids, peptides, and analogues	Amino acids, peptides, and analogues	Alpha amino acids	Amino acids, peptides, and analogues
Energy balance	Alanine	HMDB0000161	-0.0157384	0.0193235	0.417412	0.490086	96	Organic compounds	Amino acids, peptides, and analogues	Amino acids, peptides, and analogues	Amino acids, peptides, and analogues	Alanine and derivatives	Amino acids, peptides, and analogues
24-hr fasting	Alanine	HMDB0000161	-0.0719268	0.031402	0.0243545	0.0300715	92	Organic compounds	Amino acids, peptides, and analogues	Amino acids, peptides, and analogues	Amino acids, peptides, and analogues	Alanine and derivatives	Amino acids, peptides, and analogues
High-carbohydrate	Alanine	HMDB0000161	0.109838	0.0303653	0.000519634	0.00115817	82	Organic compounds	Amino acids, peptides, and analogues	Amino acids, peptides, and analogues	Amino acids, peptides, and analogues	Alanine and derivatives	Amino acids, peptides, and analogues
Balanced overfeeding	Alanine	HMDB0000161	0.0272573	0.0335117	0.418422	0.526531	81	Organic compounds	Amino acids, peptides, and analogues	Amino acids, peptides, and analogues	Amino acids, peptides, and analogues	Alanine and derivatives	Amino acids, peptides, and analogues
High-fat	Alanine	HMDB0000161	-0.117442	0.0290004	0.00011896	0.000223475	80	Organic compounds	Amino acids, peptides, and analogues	Amino acids, peptides, and analogues	Amino acids, peptides, and analogues	Alanine and derivatives	Amino acids, peptides, and analogues
Low-protein	Alanine	HMDB0000161	0.401782	0.0269682	4.10039e-24	9.80365e-23	78	Organic compounds	Amino acids, peptides, and analogues	Amino acids, peptides, and analogues	Amino acids, peptides, and analogues	Alanine and derivatives	Amino acids, peptides, and analogues
High-protein	Alanine	HMDB0000161	-0.185667	0.0339684	8.70424e-07	2.63128e-06	65	Organic compounds	Amino acids, peptides, and analogues	Amino acids, peptides, and analogues	Amino acids, peptides, and analogues	Alanine and derivatives	Amino acids, peptides, and analogues
Energy balance	Dimethylglycine	HMDB0000092	0.0398351	0.0365013	0.277887	0.348018	96	Organic compounds	Amino acids, peptides, and analogues	Amino acids, peptides, and analogues	Amino acids, peptides, and analogues	Alpha amino acids	Amino acids, peptides, and analogues
24-hr fasting	Dimethylglycine	HMDB0000092	0.195094	0.0353261	3.27028e-07	5.44357e-07	92	Organic compounds	Amino acids, peptides, and analogues	Amino acids, peptides, and analogues	Amino acids, peptides, and analogues	Alpha amino acids	Amino acids, peptides, and analogues
High-carbohydrate	Dimethylglycine	HMDB0000092	-0.241859	0.0381734	1.29671e-08	5.32866e-08	82	Organic compounds	Amino acids, peptides, and analogues	Amino acids, peptides, and analogues	Amino acids, peptides, and analogues	Alpha amino acids	Amino acids, peptides, and analogues
Balanced overfeeding	Dimethylglycine	HMDB0000092	0.00272987	0.0387359	0.943992	0.977441	81	Organic compounds	Amino acids, peptides, and analogues	Amino acids, peptides, and analogues	Amino acids, peptides, and analogues	Alpha amino acids	Amino acids, peptides, and analogues
High-fat	Dimethylglycine	HMDB0000092	-0.155175	0.0382876	0.000117615	0.000222539	80	Organic compounds	Amino acids, peptides, and analogues	Amino acids, peptides, and analogues	Amino acids, peptides, and analogues	Alpha amino acids	Amino acids, peptides, and analogues
Low-protein	Dimethylglycine	HMDB0000092	-0.245385	0.0357677	1.69322e-09	7.30026e-09	78	Organic compounds	Amino acids, peptides, and analogues	Amino acids, peptides, and analogues	Amino acids, peptides, and analogues	Alpha amino acids	Amino acids, peptides, and analogues
High-protein	Dimethylglycine	HMDB0000092	-0.345173	0.0432636	4.31463e-11	2.31581e-10	65	Organic compounds	Amino acids, peptides, and analogues	Amino acids, peptides, and analogues	Amino acids, peptides, and analogues	Alpha amino acids	Amino acids, peptides, and analogues
Energy balance	Serine	HMDB0000187	-0.0879009	0.0620463	0.159842	0.217816	96	Organic compounds	Amino acids, peptides, and analogues	Amino acids, peptides, and analogues	Amino acids, peptides, and analogues	Serine and derivatives	Amino acids, peptides, and analogues
24-hr fasting	Serine	HMDB0000187	0.0232902	0.0447213	0.60381	0.632677	92	Organic compounds	Amino acids, peptides, and analogues	Amino acids, peptides, and analogues	Amino acids, peptides, and analogues	Serine and derivatives	Amino acids, peptides, and analogues
High-carbohydrate	Serine	HMDB0000187	-0.266563	0.0634868	6.91336e-05	0.000169927	82	Organic compounds	Amino acids, peptides, and analogues	Amino acids, peptides, and analogues	Amino acids, peptides, and analogues	Serine and derivatives	Amino acids, peptides, and analogues
Balanced overfeeding	Serine	HMDB0000187	-0.18283	0.0464623	0.000176318	0.000521029	81	Organic compounds	Amino acids, peptides, and analogues	Amino acids, peptides, and analogues	Amino acids, peptides, and analogues	Serine and derivatives	Amino acids, peptides, and analogues
High-fat	Serine	HMDB0000187	-0.116835	0.0415229	0.00617696	0.00928309	80	Organic compounds	Amino acids, peptides, and analogues	Amino acids, peptides, and analogues	Amino acids, peptides, and analogues	Serine and derivatives	Amino acids, peptides, and analogues
Low-protein	Serine	HMDB0000187	-0.0751949	0.0421739	0.0786367	0.109426	78	Organic compounds	Amino acids, peptides, and analogues	Amino acids, peptides, and analogues	Amino acids, peptides, and analogues	Serine and derivatives	Amino acids, peptides, and analogues
High-protein	Serine	HMDB0000187	-0.190973	0.056069	0.00116162	0.00233211	65	Organic compounds	Amino acids, peptides, and analogues	Amino acids, peptides, and analogues	Amino acids, peptides, and analogues	Serine and derivatives	Amino acids, peptides, and analogues
Energy balance	Proline	HMDB0000162	-0.229374	0.017572	6.50141e-23	4.27468e-21	96	Organic compounds	Amino acids, peptides, and analogues	Amino acids, peptides, and analogues	Amino acids, peptides, and analogues	Proline and derivatives	Amino acids, peptides, and analogues
24-hr fasting	Proline	HMDB0000162	-0.495199	0.0237712	5.51143e-36	4.02641e-35	92	Organic compounds	Amino acids, peptides, and analogues	Amino acids, peptides, and analogues	Amino acids, peptides, and analogues	Proline and derivatives	Amino acids, peptides, and analogues
High-carbohydrate	Proline	HMDB0000162	0.164119	0.0243654	2.27362e-09	1.03097e-08	82	Organic compounds	Amino acids, peptides, and analogues	Amino acids, peptides, and analogues	Amino acids, peptides, and analogues	Proline and derivatives	Amino acids, peptides, and analogues
Balanced overfeeding	Proline	HMDB0000162	0.0248457	0.0255389	0.333558	0.438629	81	Organic compounds	Amino acids, peptides, and analogues	Amino acids, peptides, and analogues	Amino acids, peptides, and analogues	Proline and derivatives	Amino acids, peptides, and analogues
High-fat	Proline	HMDB0000162	-0.103065	0.0204876	2.99802e-06	6.85635e-06	80	Organic compounds	Amino acids, peptides, and analogues	Amino acids, peptides, and analogues	Amino acids, peptides, and analogues	Proline and derivatives	Amino acids, peptides, and analogues
Low-protein	Proline	HMDB0000162	-0.207832	0.0205571	1.18777e-15	1.00769e-14	78	Organic compounds	Amino acids, peptides, and analogues	Amino acids, peptides, and analogues	Amino acids, peptides, and analogues	Proline and derivatives	Amino acids, peptides, and analogues
High-protein	Proline	HMDB0000162	0.201535	0.0308943	1.42684e-08	5.43852e-08	65	Organic compounds	Amino acids, peptides, and analogues	Amino acids, peptides, and analogues	Amino acids, peptides, and analogues	Proline and derivatives	Amino acids, peptides, and analogues
Energy balance	Guanidoacetic acid	HMDB0000128	-0.0335615	0.0247511	0.178326	0.235677	96	Organic compounds	Amino acids, peptides, and analogues	Amino acids, peptides, and analogues	Amino acids, peptides, and analogues	Alpha amino acids and derivatives	Amino acids, peptides, and analogues
24-hr fasting	Guanidoacetic acid	HMDB0000128	-0.362042	0.0331524	4.10869e-18	1.13746e-17	92	Organic compounds	Amino acids, peptides, and analogues	Amino acids, peptides, and analogues	Amino acids, peptides, and analogues	Alpha amino acids and derivatives	Amino acids, peptides, and analogues
High-carbohydrate	Guanidoacetic acid	HMDB0000128	0.00489811	0.0300821	0.871067	0.894885	82	Organic compounds	Amino acids, peptides, and analogues	Amino acids, peptides, and analogues	Amino acids, peptides, and analogues	Alpha amino acids and derivatives	Amino acids, peptides, and analogues
Balanced overfeeding	Guanidoacetic acid	HMDB0000128	-0.0530355	0.0279817	0.0616561	0.10147	81	Organic compounds	Amino acids, peptides, and analogues	Amino acids, peptides, and analogues	Amino acids, peptides, and analogues	Alpha amino acids and derivatives	Amino acids, peptides, and analogues
High-fat	Guanidoacetic acid	HMDB0000128	-0.307994	0.029414	1.36252e-16	1.1252e-15	80	Organic compounds	Amino acids, peptides, and analogues	Amino acids, peptides, and analogues	Amino acids, peptides, and analogues	Alpha amino acids and derivatives	Amino acids, peptides, and analogues
Low-protein	Guanidoacetic acid	HMDB0000128	0.185961	0.0309996	6.51276e-08	2.31467e-07	78	Organic compounds	Amino acids, peptides, and analogues	Amino acids, peptides, and analogues	Amino acids, peptides, and analogues	Alpha amino acids and derivatives	Amino acids, peptides, and analogues
High-protein	Guanidoacetic acid	HMDB0000128	-0.403124	0.0317914	7.1059e-19	1.86885e-17	65	Organic compounds	Amino acids, peptides, and analogues	Amino acids, peptides, and analogues	Amino acids, peptides, and analogues	Alpha amino acids and derivatives	Amino acids, peptides, and analogues
Energy balance	Betaine	HMDB0000043	-0.0347631	0.0115263	0.00328605	0.00669948	96	Organic compounds	Amino acids, peptides, and analogues	Amino acids, peptides, and analogues	Amino acids, peptides, and analogues	Alpha amino acids	Amino acids, peptides, and analogues
24-hr fasting	Betaine	HMDB0000043	-0.0523019	0.0208904	0.014116	0.0181099	92	Organic compounds	Amino acids, peptides, and analogues	Amino acids, peptides, and analogues	Amino acids, peptides, and analogues	Alpha amino acids	Amino acids, peptides, and analogues
High-carbohydrate	Betaine	HMDB0000043	-0.162764	0.0193702	1.31073e-12	7.83458e-12	82	Organic compounds	Amino acids, peptides, and analogues	Amino acids, peptides, and analogues	Amino acids, peptides, and analogues	Alpha amino acids	Amino acids, peptides, and analogues
Balanced overfeeding	Betaine	HMDB0000043	0.0107587	0.0205301	0.601696	0.709624	81	Organic compounds	Amino acids, peptides, and analogues	Amino acids, peptides, and analogues	Amino acids, peptides, and analogues	Alpha amino acids	Amino acids, peptides, and analogues
High-fat	Betaine	HMDB0000043	-0.133324	0.0145636	4.85465e-14	2.71654e-13	80	Organic compounds	Amino acids, peptides, and analogues	Amino acids, peptides, and analogues	Amino acids, peptides, and analogues	Alpha amino acids	Amino acids, peptides, and analogues
Low-protein	Betaine	HMDB0000043	-0.0106968	0.0173059	0.538382	0.605105	78	Organic compounds	Amino acids, peptides, and analogues	Amino acids, peptides, and analogues	Amino acids, peptides, and analogues	Alpha amino acids	Amino acids, peptides, and analogues
High-protein	Betaine	HMDB0000043	-0.376606	0.0194603	5.75708e-28	1.51411e-25	65	Organic compounds	Amino acids, peptides, and analogues	Amino acids, peptides, and analogues	Amino acids, peptides, and analogues	Alpha amino acids	Amino acids, peptides, and analogues
Energy balance	Valine	HMDB0000883	-0.116676	0.0156149	3.83553e-11	2.72634e-10	96	Organic compounds	Amino acids, peptides, and analogues	Amino acids, peptides, and analogues	Amino acids, peptides, and analogues	Valine and derivatives	Amino acids, peptides, and analogues
24-hr fasting	Valine	HMDB0000883	0.122202	0.0235334	1.29914e-06	2.09616e-06	92	Organic compounds	Amino acids, peptides, and analogues	Amino acids, peptides, and analogues	Amino acids, peptides, and analogues	Valine and derivatives	Amino acids, peptides, and analogues
High-carbohydrate	Valine	HMDB0000883	0.0416154	0.0196058	0.0368796	0.0563914	82	Organic compounds	Amino acids, peptides, and analogues	Amino acids, peptides, and analogues	Amino acids, peptides, and analogues	Valine and derivatives	Amino acids, peptides, and analogues
Balanced overfeeding	Valine	HMDB0000883	0.0571199	0.021365	0.00909601	0.0188366	81	Organic compounds	Amino acids, peptides, and analogues	Amino acids, peptides, and analogues	Amino acids, peptides, and analogues	Valine and derivatives	Amino acids, peptides, and analogues
High-fat	Valine	HMDB0000883	0.258282	0.0198162	2.22234e-21	3.24708e-20	80	Organic compounds	Amino acids, peptides, and analogues	Amino acids, peptides, and analogues	Amino acids, peptides, and analogues	Valine and derivatives	Amino acids, peptides, and analogues
Low-protein	Valine	HMDB0000883	-0.505641	0.0213955	1.7311e-36	1.16416e-34	78	Organic compounds	Amino acids, peptides, and analogues	Amino acids, peptides, and analogues	Amino acids, peptides, and analogues	Valine and derivatives	Amino acids, peptides, and analogues
High-protein	Valine	HMDB0000883	0.463543	0.0336836	1.64812e-20	5.41819e-19	65	Organic compounds	Amino acids, peptides, and analogues	Amino acids, peptides, and analogues	Amino acids, peptides, and analogues	Valine and derivatives	Amino acids, peptides, and analogues
Energy balance	Threonine	HMDB0000167	-0.136689	0.0385657	0.000612688	0.00136557	96	Organic compounds	Amino acids, peptides, and analogues	Amino acids, peptides, and analogues	Amino acids, peptides, and analogues	L-alpha-amino acids	Amino acids, peptides, and analogues
24-hr fasting	Threonine	HMDB0000167	-0.359773	0.0445897	3.14274e-12	6.30947e-12	92	Organic compounds	Amino acids, peptides, and analogues	Amino acids, peptides, and analogues	Amino acids, peptides, and analogues	L-alpha-amino acids	Amino acids, peptides, and analogues
High-carbohydrate	Threonine	HMDB0000167	-0.0282681	0.0634042	0.656917	0.731601	82	Organic compounds	Amino acids, peptides, and analogues	Amino acids, peptides, and analogues	Amino acids, peptides, and analogues	L-alpha-amino acids	Amino acids, peptides, and analogues
Balanced overfeeding	Threonine	HMDB0000167	-0.0121028	0.0542859	0.824146	0.881099	81	Organic compounds	Amino acids, peptides, and analogues	Amino acids, peptides, and analogues	Amino acids, peptides, and analogues	L-alpha-amino acids	Amino acids, peptides, and analogues
High-fat	Threonine	HMDB0000167	-0.0869601	0.0713382	0.226478	0.269519	80	Organic compounds	Amino acids, peptides, and analogues	Amino acids, peptides, and analogues	Amino acids, peptides, and analogues	L-alpha-amino acids	Amino acids, peptides, and analogues
Low-protein	Threonine	HMDB0000167	-0.344383	0.0651107	1.17277e-06	3.50497e-06	78	Organic compounds	Amino acids, peptides, and analogues	Amino acids, peptides, and analogues	Amino acids, peptides, and analogues	L-alpha-amino acids	Amino acids, peptides, and analogues
High-protein	Threonine	HMDB0000167	-0.114531	0.0692613	0.103263	0.141448	65	Organic compounds	Amino acids, peptides, and analogues	Amino acids, peptides, and analogues	Amino acids, peptides, and analogues	L-alpha-amino acids	Amino acids, peptides, and analogues
Energy balance	N-Methyl-proline	HMDB0094696	-0.209793	0.0629268	0.00122204	0.00263439	96	Organic compounds	Amino acids, peptides, and analogues	Amino acids, peptides, and analogues	Amino acids, peptides, and analogues	Proline and derivatives	Amino acids, peptides, and analogues
24-hr fasting	N-Methyl-proline	HMDB0094696	-1.16259	0.0401681	4.63983e-47	2.43649e-45	92	Organic compounds	Amino acids, peptides, and analogues	Amino acids, peptides, and analogues	Amino acids, peptides, and analogues	Proline and derivatives	Amino acids, peptides, and analogues
High-carbohydrate	N-Methyl-proline	HMDB0094696	0.173728	0.09006	0.057274	0.0831788	82	Organic compounds	Amino acids, peptides, and analogues	Amino acids, peptides, and analogues	Amino acids, peptides, and analogues	Proline and derivatives	Amino acids, peptides, and analogues
Balanced overfeeding	N-Methyl-proline	HMDB0094696	1.03973	0.104518	1.22132e-15	2.67673e-14	81	Organic compounds	Amino acids, peptides, and analogues	Amino acids, peptides, and analogues	Amino acids, peptides, and analogues	Proline and derivatives	Amino acids, peptides, and analogues
High-fat	N-Methyl-proline	HMDB0094696	-0.0166917	0.0812882	0.837835	0.86412	80	Organic compounds	Amino acids, peptides, and analogues	Amino acids, peptides, and analogues	Amino acids, peptides, and analogues	Proline and derivatives	Amino acids, peptides, and analogues
Low-protein	N-Methyl-proline	HMDB0094696	-0.163146	0.0798208	0.0444749	0.0664597	78	Organic compounds	Amino acids, peptides, and analogues	Amino acids, peptides, and analogues	Amino acids, peptides, and analogues	Proline and derivatives	Amino acids, peptides, and analogues
High-protein	N-Methyl-proline	HMDB0094696	-1.02089	0.070257	1.24162e-21	5.44244e-20	65	Organic compounds	Amino acids, peptides, and analogues	Amino acids, peptides, and analogues	Amino acids, peptides, and analogues	Proline and derivatives	Amino acids, peptides, and analogues
Energy balance	Pipecolic acid	HMDB0000716	-0.0999688	0.0626288	0.113763	0.162607	96	Organic compounds	Amino acids, peptides, and analogues	Amino acids, peptides, and analogues	Amino acids, peptides, and analogues	L-alpha-amino acids	Amino acids, peptides, and analogues
24-hr fasting	Pipecolic acid	HMDB0000716	-0.84786	0.0494807	6.26724e-30	3.1324e-29	92	Organic compounds	Amino acids, peptides, and analogues	Amino acids, peptides, and analogues	Amino acids, peptides, and analogues	L-alpha-amino acids	Amino acids, peptides, and analogues
High-carbohydrate	Pipecolic acid	HMDB0000716	0.865386	0.0766662	3.17532e-18	3.63091e-17	82	Organic compounds	Amino acids, peptides, and analogues	Amino acids, peptides, and analogues	Amino acids, peptides, and analogues	L-alpha-amino acids	Amino acids, peptides, and analogues
Balanced overfeeding	Pipecolic acid	HMDB0000716	0.412707	0.0817876	2.76637e-06	1.15485e-05	81	Organic compounds	Amino acids, peptides, and analogues	Amino acids, peptides, and analogues	Amino acids, peptides, and analogues	L-alpha-amino acids	Amino acids, peptides, and analogues
High-fat	Pipecolic acid	HMDB0000716	-0.652611	0.0628005	1.93466e-16	1.45376e-15	80	Organic compounds	Amino acids, peptides, and analogues	Amino acids, peptides, and analogues	Amino acids, peptides, and analogues	L-alpha-amino acids	Amino acids, peptides, and analogues
Low-protein	Pipecolic acid	HMDB0000716	-0.0551948	0.0670356	0.412911	0.493616	78	Organic compounds	Amino acids, peptides, and analogues	Amino acids, peptides, and analogues	Amino acids, peptides, and analogues	L-alpha-amino acids	Amino acids, peptides, and analogues
High-protein	Pipecolic acid	HMDB0000716	0.841095	0.0939737	9.04245e-13	6.79475e-12	65	Organic compounds	Amino acids, peptides, and analogues	Amino acids, peptides, and analogues	Amino acids, peptides, and analogues	L-alpha-amino acids	Amino acids, peptides, and analogues
Energy balance	Hydroxyproline	HMDB0000725	-0.110416	0.035354	0.00237201	0.00503095	96	Organic compounds	Amino acids, peptides, and analogues	Amino acids, peptides, and analogues	Amino acids, peptides, and analogues	Proline and derivatives	Amino acids, peptides, and analogues
24-hr fasting	Hydroxyproline	HMDB0000725	-1.29952	0.0401643	5.36271e-51	1.41039e-48	92	Organic compounds	Amino acids, peptides, and analogues	Amino acids, peptides, and analogues	Amino acids, peptides, and analogues	Proline and derivatives	Amino acids, peptides, and analogues
High-carbohydrate	Hydroxyproline	HMDB0000725	-0.507402	0.0466816	2.00509e-17	2.02823e-16	82	Organic compounds	Amino acids, peptides, and analogues	Amino acids, peptides, and analogues	Amino acids, peptides, and analogues	Proline and derivatives	Amino acids, peptides, and analogues
Balanced overfeeding	Hydroxyproline	HMDB0000725	0.420247	0.0420409	9.83421e-16	2.35127e-14	81	Organic compounds	Amino acids, peptides, and analogues	Amino acids, peptides, and analogues	Amino acids, peptides, and analogues	Proline and derivatives	Amino acids, peptides, and analogues
High-fat	Hydroxyproline	HMDB0000725	0.20404	0.0451524	2.1511e-05	4.41983e-05	80	Organic compounds	Amino acids, peptides, and analogues	Amino acids, peptides, and analogues	Amino acids, peptides, and analogues	Proline and derivatives	Amino acids, peptides, and analogues
Low-protein	Hydroxyproline	HMDB0000725	-0.757507	0.0363705	6.55199e-33	2.87196e-31	78	Organic compounds	Amino acids, peptides, and analogues	Amino acids, peptides, and analogues	Amino acids, peptides, and analogues	Proline and derivatives	Amino acids, peptides, and analogues
High-protein	Hydroxyproline	HMDB0000725	0.423733	0.0533547	4.99281e-11	2.62622e-10	65	Organic compounds	Amino acids, peptides, and analogues	Amino acids, peptides, and analogues	Amino acids, peptides, and analogues	Proline and derivatives	Amino acids, peptides, and analogues
Energy balance	N-Acetylalanine	HMDB0000766	-0.0724885	0.018448	0.000161585	0.00039349	96	Organic compounds	Amino acids, peptides, and analogues	Amino acids, peptides, and analogues	Amino acids, peptides, and analogues	N-acyl-L-alpha-amino acids	Amino acids, peptides, and analogues
24-hr fasting	N-Acetylalanine	HMDB0000766	0.00370016	0.0325183	0.909663	0.913135	92	Organic compounds	Amino acids, peptides, and analogues	Amino acids, peptides, and analogues	Amino acids, peptides, and analogues	N-acyl-L-alpha-amino acids	Amino acids, peptides, and analogues
High-carbohydrate	N-Acetylalanine	HMDB0000766	-0.0948616	0.0149682	1.28702e-08	5.32866e-08	82	Organic compounds	Amino acids, peptides, and analogues	Amino acids, peptides, and analogues	Amino acids, peptides, and analogues	N-acyl-L-alpha-amino acids	Amino acids, peptides, and analogues
Balanced overfeeding	N-Acetylalanine	HMDB0000766	-0.0488375	0.022187	0.0306055	0.0566848	81	Organic compounds	Amino acids, peptides, and analogues	Amino acids, peptides, and analogues	Amino acids, peptides, and analogues	N-acyl-L-alpha-amino acids	Amino acids, peptides, and analogues
High-fat	N-Acetylalanine	HMDB0000766	-0.0854533	0.0198712	4.83067e-05	9.55239e-05	80	Organic compounds	Amino acids, peptides, and analogues	Amino acids, peptides, and analogues	Amino acids, peptides, and analogues	N-acyl-L-alpha-amino acids	Amino acids, peptides, and analogues
Low-protein	N-Acetylalanine	HMDB0000766	-0.0682147	0.0188226	0.000525375	0.0011143	78	Organic compounds	Amino acids, peptides, and analogues	Amino acids, peptides, and analogues	Amino acids, peptides, and analogues	N-acyl-L-alpha-amino acids	Amino acids, peptides, and analogues
High-protein	N-Acetylalanine	HMDB0000766	-0.11586	0.0205645	4.58161e-07	1.45176e-06	65	Organic compounds	Amino acids, peptides, and analogues	Amino acids, peptides, and analogues	Amino acids, peptides, and analogues	N-acyl-L-alpha-amino acids	Amino acids, peptides, and analogues
Energy balance	Creatine	HMDB0000064	0.0151105	0.0370478	0.684291	0.739266	96	Organic compounds	Amino acids, peptides, and analogues	Amino acids, peptides, and analogues	Amino acids, peptides, and analogues	Alpha amino acids and derivatives	Amino acids, peptides, and analogues
24-hr fasting	Creatine	HMDB0000064	0.201198	0.0354809	1.74088e-07	2.93494e-07	92	Organic compounds	Amino acids, peptides, and analogues	Amino acids, peptides, and analogues	Amino acids, peptides, and analogues	Alpha amino acids and derivatives	Amino acids, peptides, and analogues
High-carbohydrate	Creatine	HMDB0000064	-0.112685	0.0398219	0.00588786	0.0108287	82	Organic compounds	Amino acids, peptides, and analogues	Amino acids, peptides, and analogues	Amino acids, peptides, and analogues	Alpha amino acids and derivatives	Amino acids, peptides, and analogues
Balanced overfeeding	Creatine	HMDB0000064	0.11617	0.0410679	0.00590466	0.0123248	81	Organic compounds	Amino acids, peptides, and analogues	Amino acids, peptides, and analogues	Amino acids, peptides, and analogues	Alpha amino acids and derivatives	Amino acids, peptides, and analogues
High-fat	Creatine	HMDB0000064	0.178107	0.0362811	4.83046e-06	1.07662e-05	80	Organic compounds	Amino acids, peptides, and analogues	Amino acids, peptides, and analogues	Amino acids, peptides, and analogues	Alpha amino acids and derivatives	Amino acids, peptides, and analogues
Low-protein	Creatine	HMDB0000064	-0.634285	0.0449035	7.9031e-23	1.48465e-21	78	Organic compounds	Amino acids, peptides, and analogues	Amino acids, peptides, and analogues	Amino acids, peptides, and analogues	Alpha amino acids and derivatives	Amino acids, peptides, and analogues
High-protein	Creatine	HMDB0000064	0.187317	0.0449705	9.78808e-05	0.000231916	65	Organic compounds	Amino acids, peptides, and analogues	Amino acids, peptides, and analogues	Amino acids, peptides, and analogues	Alpha amino acids and derivatives	Amino acids, peptides, and analogues
Energy balance	Leucine	HMDB0000687	-0.0627811	0.0148856	5.63768e-05	0.000149769	96	Organic compounds	Amino acids, peptides, and analogues	Amino acids, peptides, and analogues	Amino acids, peptides, and analogues	Leucine and derivatives	Amino acids, peptides, and analogues
24-hr fasting	Leucine	HMDB0000687	0.360716	0.0321466	1.0028e-18	2.86671e-18	92	Organic compounds	Amino acids, peptides, and analogues	Amino acids, peptides, and analogues	Amino acids, peptides, and analogues	Leucine and derivatives	Amino acids, peptides, and analogues
High-carbohydrate	Leucine	HMDB0000687	-0.0834922	0.0176746	9.73862e-06	2.69606e-05	82	Organic compounds	Amino acids, peptides, and analogues	Amino acids, peptides, and analogues	Amino acids, peptides, and analogues	Leucine and derivatives	Amino acids, peptides, and analogues
Balanced overfeeding	Leucine	HMDB0000687	-0.0571354	0.0217852	0.0104424	0.0211259	81	Organic compounds	Amino acids, peptides, and analogues	Amino acids, peptides, and analogues	Amino acids, peptides, and analogues	Leucine and derivatives	Amino acids, peptides, and analogues
High-fat	Leucine	HMDB0000687	0.0956028	0.0221179	4.45637e-05	8.87897e-05	80	Organic compounds	Amino acids, peptides, and analogues	Amino acids, peptides, and analogues	Amino acids, peptides, and analogues	Leucine and derivatives	Amino acids, peptides, and analogues
Low-protein	Leucine	HMDB0000687	-0.281825	0.0231528	1.95095e-19	2.44333e-18	78	Organic compounds	Amino acids, peptides, and analogues	Amino acids, peptides, and analogues	Amino acids, peptides, and analogues	Leucine and derivatives	Amino acids, peptides, and analogues
High-protein	Leucine	HMDB0000687	0.199309	0.0319243	4.30241e-08	1.46952e-07	65	Organic compounds	Amino acids, peptides, and analogues	Amino acids, peptides, and analogues	Amino acids, peptides, and analogues	Leucine and derivatives	Amino acids, peptides, and analogues
Energy balance	Isoleucine	HMDB0000172	-0.0906177	0.0157776	1.11112e-07	4.36157e-07	96	Organic compounds	Amino acids, peptides, and analogues	Amino acids, peptides, and analogues	Amino acids, peptides, and analogues	Isoleucine and derivatives	Amino acids, peptides, and analogues
24-hr fasting	Isoleucine	HMDB0000172	0.308286	0.0311439	5.18281e-16	1.20626e-15	92	Organic compounds	Amino acids, peptides, and analogues	Amino acids, peptides, and analogues	Amino acids, peptides, and analogues	Isoleucine and derivatives	Amino acids, peptides, and analogues
High-carbohydrate	Isoleucine	HMDB0000172	-0.0919318	0.0200317	1.62734e-05	4.41226e-05	82	Organic compounds	Amino acids, peptides, and analogues	Amino acids, peptides, and analogues	Amino acids, peptides, and analogues	Isoleucine and derivatives	Amino acids, peptides, and analogues
Balanced overfeeding	Isoleucine	HMDB0000172	-0.0260635	0.0236063	0.272865	0.371831	81	Organic compounds	Amino acids, peptides, and analogues	Amino acids, peptides, and analogues	Amino acids, peptides, and analogues	Isoleucine and derivatives	Amino acids, peptides, and analogues
High-fat	Isoleucine	HMDB0000172	0.149895	0.0254899	9.33709e-08	2.64049e-07	80	Organic compounds	Amino acids, peptides, and analogues	Amino acids, peptides, and analogues	Amino acids, peptides, and analogues	Isoleucine and derivatives	Amino acids, peptides, and analogues
Low-protein	Isoleucine	HMDB0000172	-0.177081	0.0228698	3.67406e-11	2.01308e-10	78	Organic compounds	Amino acids, peptides, and analogues	Amino acids, peptides, and analogues	Amino acids, peptides, and analogues	Isoleucine and derivatives	Amino acids, peptides, and analogues
High-protein	Isoleucine	HMDB0000172	0.217416	0.0390619	5.94408e-07	1.83917e-06	65	Organic compounds	Amino acids, peptides, and analogues	Amino acids, peptides, and analogues	Amino acids, peptides, and analogues	Isoleucine and derivatives	Amino acids, peptides, and analogues
Energy balance	Asparagine	HMDB0000168	-0.093279	0.0304382	0.00283763	0.00587978	96	Organic compounds	Amino acids, peptides, and analogues	Amino acids, peptides, and analogues	Amino acids, peptides, and analogues	Asparagine and derivatives	Amino acids, peptides, and analogues
24-hr fasting	Asparagine	HMDB0000168	-0.0202454	0.033501	0.547167	0.57562	92	Organic compounds	Amino acids, peptides, and analogues	Amino acids, peptides, and analogues	Amino acids, peptides, and analogues	Asparagine and derivatives	Amino acids, peptides, and analogues
High-carbohydrate	Asparagine	HMDB0000168	-0.118554	0.035176	0.00115799	0.00239804	82	Organic compounds	Amino acids, peptides, and analogues	Amino acids, peptides, and analogues	Amino acids, peptides, and analogues	Asparagine and derivatives	Amino acids, peptides, and analogues
Balanced overfeeding	Asparagine	HMDB0000168	-0.143998	0.0329298	3.65801e-05	0.000118772	81	Organic compounds	Amino acids, peptides, and analogues	Amino acids, peptides, and analogues	Amino acids, peptides, and analogues	Asparagine and derivatives	Amino acids, peptides, and analogues
High-fat	Asparagine	HMDB0000168	-0.0967364	0.0264118	0.000449767	0.000778216	80	Organic compounds	Amino acids, peptides, and analogues	Amino acids, peptides, and analogues	Amino acids, peptides, and analogues	Asparagine and derivatives	Amino acids, peptides, and analogues
Low-protein	Asparagine	HMDB0000168	0.0253126	0.0386628	0.514663	0.585958	78	Organic compounds	Amino acids, peptides, and analogues	Amino acids, peptides, and analogues	Amino acids, peptides, and analogues	Asparagine and derivatives	Amino acids, peptides, and analogues
High-protein	Asparagine	HMDB0000168	-0.211296	0.0356532	1.4819e-07	4.81159e-07	65	Organic compounds	Amino acids, peptides, and analogues	Amino acids, peptides, and analogues	Amino acids, peptides, and analogues	Asparagine and derivatives	Amino acids, peptides, and analogues
Energy balance	Ornithine	HMDB0000214	-0.194046	0.0365853	7.37548e-07	2.45538e-06	96	Organic compounds	Amino acids, peptides, and analogues	Amino acids, peptides, and analogues	Amino acids, peptides, and analogues	L-alpha-amino acids	Amino acids, peptides, and analogues
24-hr fasting	Ornithine	HMDB0000214	-0.447939	0.0472554	3.82464e-15	8.45278e-15	92	Organic compounds	Amino acids, peptides, and analogues	Amino acids, peptides, and analogues	Amino acids, peptides, and analogues	L-alpha-amino acids	Amino acids, peptides, and analogues
High-carbohydrate	Ornithine	HMDB0000214	-0.231748	0.0465831	3.66465e-06	1.09523e-05	82	Organic compounds	Amino acids, peptides, and analogues	Amino acids, peptides, and analogues	Amino acids, peptides, and analogues	L-alpha-amino acids	Amino acids, peptides, and analogues
Balanced overfeeding	Ornithine	HMDB0000214	-0.158924	0.0463994	0.000972251	0.00248254	81	Organic compounds	Amino acids, peptides, and analogues	Amino acids, peptides, and analogues	Amino acids, peptides, and analogues	L-alpha-amino acids	Amino acids, peptides, and analogues
High-fat	Ornithine	HMDB0000214	-0.0391081	0.0435546	0.371961	0.421663	80	Organic compounds	Amino acids, peptides, and analogues	Amino acids, peptides, and analogues	Amino acids, peptides, and analogues	L-alpha-amino acids	Amino acids, peptides, and analogues
Low-protein	Ornithine	HMDB0000214	-0.395848	0.0553927	4.93564e-10	2.23806e-09	78	Organic compounds	Amino acids, peptides, and analogues	Amino acids, peptides, and analogues	Amino acids, peptides, and analogues	L-alpha-amino acids	Amino acids, peptides, and analogues
High-protein	Ornithine	HMDB0000214	0.170784	0.0723209	0.0213586	0.0338393	65	Organic compounds	Amino acids, peptides, and analogues	Amino acids, peptides, and analogues	Amino acids, peptides, and analogues	L-alpha-amino acids	Amino acids, peptides, and analogues
Energy balance	Homocysteine	HMDB0000742	-0.357928	0.0407786	6.76527e-14	9.36455e-13	96	Organic compounds	Amino acids, peptides, and analogues	Amino acids, peptides, and analogues	Amino acids, peptides, and analogues	L-alpha-amino acids	Amino acids, peptides, and analogues
24-hr fasting	Homocysteine	HMDB0000742	-0.252638	0.04342	9.206e-08	1.58247e-07	92	Organic compounds	Amino acids, peptides, and analogues	Amino acids, peptides, and analogues	Amino acids, peptides, and analogues	L-alpha-amino acids	Amino acids, peptides, and analogues
High-carbohydrate	Homocysteine	HMDB0000742	0.290193	0.0605653	7.50445e-06	2.14529e-05	82	Organic compounds	Amino acids, peptides, and analogues	Amino acids, peptides, and analogues	Amino acids, peptides, and analogues	L-alpha-amino acids	Amino acids, peptides, and analogues
Balanced overfeeding	Homocysteine	HMDB0000742	-0.434236	0.0682042	1.13462e-08	7.65142e-08	81	Organic compounds	Amino acids, peptides, and analogues	Amino acids, peptides, and analogues	Amino acids, peptides, and analogues	L-alpha-amino acids	Amino acids, peptides, and analogues
High-fat	Homocysteine	HMDB0000742	-0.536673	0.0846362	1.31842e-08	4.17763e-08	80	Organic compounds	Amino acids, peptides, and analogues	Amino acids, peptides, and analogues	Amino acids, peptides, and analogues	L-alpha-amino acids	Amino acids, peptides, and analogues
Low-protein	Homocysteine	HMDB0000742	-0.122432	0.064127	0.0600604	0.0858472	78	Organic compounds	Amino acids, peptides, and analogues	Amino acids, peptides, and analogues	Amino acids, peptides, and analogues	L-alpha-amino acids	Amino acids, peptides, and analogues
High-protein	Homocysteine	HMDB0000742	0.270592	0.0664664	0.000134864	0.00030577	65	Organic compounds	Amino acids, peptides, and analogues	Amino acids, peptides, and analogues	Amino acids, peptides, and analogues	L-alpha-amino acids	Amino acids, peptides, and analogues
Energy balance	Proline betaine	HMDB0004827	-0.042886	0.0451661	0.344766	0.415934	96	Organic compounds	Amino acids, peptides, and analogues	Amino acids, peptides, and analogues	Amino acids, peptides, and analogues	Proline and derivatives	Amino acids, peptides, and analogues
24-hr fasting	Proline betaine	HMDB0004827	-0.474339	0.0346343	1.2463e-23	4.82024e-23	92	Organic compounds	Amino acids, peptides, and analogues	Amino acids, peptides, and analogues	Amino acids, peptides, and analogues	Proline and derivatives	Amino acids, peptides, and analogues
High-carbohydrate	Proline betaine	HMDB0004827	-0.0328632	0.065909	0.619419	0.696185	82	Organic compounds	Amino acids, peptides, and analogues	Amino acids, peptides, and analogues	Amino acids, peptides, and analogues	Proline and derivatives	Amino acids, peptides, and analogues
Balanced overfeeding	Proline betaine	HMDB0004827	0.592463	0.0684248	4.11892e-13	5.26058e-12	81	Organic compounds	Amino acids, peptides, and analogues	Amino acids, peptides, and analogues	Amino acids, peptides, and analogues	Proline and derivatives	Amino acids, peptides, and analogues
High-fat	Proline betaine	HMDB0004827	-0.35377	0.0496537	4.31041e-10	1.53194e-09	80	Organic compounds	Amino acids, peptides, and analogues	Amino acids, peptides, and analogues	Amino acids, peptides, and analogues	Proline and derivatives	Amino acids, peptides, and analogues
Low-protein	Proline betaine	HMDB0004827	0.127731	0.0657464	0.0557953	0.0810727	78	Organic compounds	Amino acids, peptides, and analogues	Amino acids, peptides, and analogues	Amino acids, peptides, and analogues	Proline and derivatives	Amino acids, peptides, and analogues
High-protein	Proline betaine	HMDB0004827	-0.958012	0.0529567	2.0273e-26	2.66589e-24	65	Organic compounds	Amino acids, peptides, and analogues	Amino acids, peptides, and analogues	Amino acids, peptides, and analogues	Proline and derivatives	Amino acids, peptides, and analogues
Energy balance	4-Acetamidobutanoic acid	HMDB0003681	-0.102807	0.018235	1.76148e-07	6.43429e-07	96	Organic compounds	Amino acids, peptides, and analogues	Amino acids, peptides, and analogues	Amino acids, peptides, and analogues	Gamma amino acids and derivatives	Amino acids, peptides, and analogues
24-hr fasting	4-Acetamidobutanoic acid	HMDB0003681	-0.223429	0.0214649	4.59598e-17	1.17354e-16	92	Organic compounds	Amino acids, peptides, and analogues	Amino acids, peptides, and analogues	Amino acids, peptides, and analogues	Gamma amino acids and derivatives	Amino acids, peptides, and analogues
High-carbohydrate	4-Acetamidobutanoic acid	HMDB0003681	-0.0749552	0.0234523	0.00199505	0.00388665	82	Organic compounds	Amino acids, peptides, and analogues	Amino acids, peptides, and analogues	Amino acids, peptides, and analogues	Gamma amino acids and derivatives	Amino acids, peptides, and analogues
Balanced overfeeding	4-Acetamidobutanoic acid	HMDB0003681	0.010716	0.02926	0.715158	0.814227	81	Organic compounds	Amino acids, peptides, and analogues	Amino acids, peptides, and analogues	Amino acids, peptides, and analogues	Gamma amino acids and derivatives	Amino acids, peptides, and analogues
High-fat	4-Acetamidobutanoic acid	HMDB0003681	-0.226637	0.02595	3.22377e-13	1.6957e-12	80	Organic compounds	Amino acids, peptides, and analogues	Amino acids, peptides, and analogues	Amino acids, peptides, and analogues	Gamma amino acids and derivatives	Amino acids, peptides, and analogues
Low-protein	4-Acetamidobutanoic acid	HMDB0003681	-0.159791	0.0294156	6.61984e-07	2.04826e-06	78	Organic compounds	Amino acids, peptides, and analogues	Amino acids, peptides, and analogues	Amino acids, peptides, and analogues	Gamma amino acids and derivatives	Amino acids, peptides, and analogues
High-protein	4-Acetamidobutanoic acid	HMDB0003681	-0.224812	0.0334931	6.75387e-09	2.65115e-08	65	Organic compounds	Amino acids, peptides, and analogues	Amino acids, peptides, and analogues	Amino acids, peptides, and analogues	Gamma amino acids and derivatives	Amino acids, peptides, and analogues
Energy balance	Glutamine	HMDB0000641	-0.0277261	0.0184777	0.136796	0.188363	96	Organic compounds	Amino acids, peptides, and analogues	Amino acids, peptides, and analogues	Amino acids, peptides, and analogues	L-alpha-amino acids	Amino acids, peptides, and analogues
24-hr fasting	Glutamine	HMDB0000641	-0.0632279	0.0273626	0.0231586	0.0288659	92	Organic compounds	Amino acids, peptides, and analogues	Amino acids, peptides, and analogues	Amino acids, peptides, and analogues	L-alpha-amino acids	Amino acids, peptides, and analogues
High-carbohydrate	Glutamine	HMDB0000641	-0.0460772	0.0186136	0.0154187	0.0255038	82	Organic compounds	Amino acids, peptides, and analogues	Amino acids, peptides, and analogues	Amino acids, peptides, and analogues	L-alpha-amino acids	Amino acids, peptides, and analogues
Balanced overfeeding	Glutamine	HMDB0000641	-0.0820638	0.0316523	0.0113195	0.0227254	81	Organic compounds	Amino acids, peptides, and analogues	Amino acids, peptides, and analogues	Amino acids, peptides, and analogues	L-alpha-amino acids	Amino acids, peptides, and analogues
High-fat	Glutamine	HMDB0000641	-0.103309	0.0224913	1.62572e-05	3.4481e-05	80	Organic compounds	Amino acids, peptides, and analogues	Amino acids, peptides, and analogues	Amino acids, peptides, and analogues	L-alpha-amino acids	Amino acids, peptides, and analogues
Low-protein	Glutamine	HMDB0000641	0.0888037	0.031982	0.00693201	0.0124022	78	Organic compounds	Amino acids, peptides, and analogues	Amino acids, peptides, and analogues	Amino acids, peptides, and analogues	L-alpha-amino acids	Amino acids, peptides, and analogues
High-protein	Glutamine	HMDB0000641	-0.183752	0.0335002	8.09032e-07	2.47413e-06	65	Organic compounds	Amino acids, peptides, and analogues	Amino acids, peptides, and analogues	Amino acids, peptides, and analogues	L-alpha-amino acids	Amino acids, peptides, and analogues
Energy balance	Lysine	HMDB0000182	0.0651105	0.0277643	0.0211019	0.0377538	96	Organic compounds	Amino acids, peptides, and analogues	Amino acids, peptides, and analogues	Amino acids, peptides, and analogues	L-alpha-amino acids	Amino acids, peptides, and analogues
24-hr fasting	Lysine	HMDB0000182	-0.0690082	0.0382954	0.0749314	0.0887701	92	Organic compounds	Amino acids, peptides, and analogues	Amino acids, peptides, and analogues	Amino acids, peptides, and analogues	L-alpha-amino acids	Amino acids, peptides, and analogues
High-carbohydrate	Lysine	HMDB0000182	-0.0767262	0.037691	0.0450947	0.0673858	82	Organic compounds	Amino acids, peptides, and analogues	Amino acids, peptides, and analogues	Amino acids, peptides, and analogues	L-alpha-amino acids	Amino acids, peptides, and analogues
Balanced overfeeding	Lysine	HMDB0000182	-0.104631	0.0345916	0.00334455	0.00739175	81	Organic compounds	Amino acids, peptides, and analogues	Amino acids, peptides, and analogues	Amino acids, peptides, and analogues	L-alpha-amino acids	Amino acids, peptides, and analogues
High-fat	Lysine	HMDB0000182	0.0560271	0.0280158	0.0489544	0.0646986	80	Organic compounds	Amino acids, peptides, and analogues	Amino acids, peptides, and analogues	Amino acids, peptides, and analogues	L-alpha-amino acids	Amino acids, peptides, and analogues
Low-protein	Lysine	HMDB0000182	-0.11227	0.0368035	0.00315717	0.00593096	78	Organic compounds	Amino acids, peptides, and analogues	Amino acids, peptides, and analogues	Amino acids, peptides, and analogues	L-alpha-amino acids	Amino acids, peptides, and analogues
High-protein	Lysine	HMDB0000182	0.0108161	0.0432802	0.803484	0.855532	65	Organic compounds	Amino acids, peptides, and analogues	Amino acids, peptides, and analogues	Amino acids, peptides, and analogues	L-alpha-amino acids	Amino acids, peptides, and analogues
Energy balance	Methionine	HMDB0000696	-0.0333313	0.0170798	0.0539415	0.0876089	96	Organic compounds	Amino acids, peptides, and analogues	Amino acids, peptides, and analogues	Amino acids, peptides, and analogues	Methionine and derivatives	Amino acids, peptides, and analogues
24-hr fasting	Methionine	HMDB0000696	-0.0335235	0.0323812	0.303344	0.335208	92	Organic compounds	Amino acids, peptides, and analogues	Amino acids, peptides, and analogues	Amino acids, peptides, and analogues	Methionine and derivatives	Amino acids, peptides, and analogues
High-carbohydrate	Methionine	HMDB0000696	-0.052211	0.02293	0.0254591	0.0400943	82	Organic compounds	Amino acids, peptides, and analogues	Amino acids, peptides, and analogues	Amino acids, peptides, and analogues	Methionine and derivatives	Amino acids, peptides, and analogues
Balanced overfeeding	Methionine	HMDB0000696	-0.08574	0.0251997	0.00104549	0.00261871	81	Organic compounds	Amino acids, peptides, and analogues	Amino acids, peptides, and analogues	Amino acids, peptides, and analogues	Methionine and derivatives	Amino acids, peptides, and analogues
High-fat	Methionine	HMDB0000696	-0.0906598	0.0283862	0.0020174	0.00323522	80	Organic compounds	Amino acids, peptides, and analogues	Amino acids, peptides, and analogues	Amino acids, peptides, and analogues	Methionine and derivatives	Amino acids, peptides, and analogues
Low-protein	Methionine	HMDB0000696	-0.0740336	0.0230171	0.00191647	0.00384756	78	Organic compounds	Amino acids, peptides, and analogues	Amino acids, peptides, and analogues	Amino acids, peptides, and analogues	Methionine and derivatives	Amino acids, peptides, and analogues
High-protein	Methionine	HMDB0000696	-0.0982809	0.030071	0.00176689	0.00339192	65	Organic compounds	Amino acids, peptides, and analogues	Amino acids, peptides, and analogues	Amino acids, peptides, and analogues	Methionine and derivatives	Amino acids, peptides, and analogues
Energy balance	S-Methylcysteine S-oxide	HMDB0029432	-0.348118	0.025694	6.4288e-24	8.45387e-22	96	Organic compounds	Amino acids, peptides, and analogues	Amino acids, peptides, and analogues	Amino acids, peptides, and analogues	Alpha amino acids	Amino acids, peptides, and analogues
24-hr fasting	S-Methylcysteine S-oxide	HMDB0029432	0.0691542	0.021863	0.0021359	0.00295654	92	Organic compounds	Amino acids, peptides, and analogues	Amino acids, peptides, and analogues	Amino acids, peptides, and analogues	Alpha amino acids	Amino acids, peptides, and analogues
High-carbohydrate	S-Methylcysteine S-oxide	HMDB0029432	0.0141314	0.0440507	0.7492	0.800974	82	Organic compounds	Amino acids, peptides, and analogues	Amino acids, peptides, and analogues	Amino acids, peptides, and analogues	Alpha amino acids	Amino acids, peptides, and analogues
Balanced overfeeding	S-Methylcysteine S-oxide	HMDB0029432	-0.511813	0.0478285	4.22901e-17	2.74859e-15	81	Organic compounds	Amino acids, peptides, and analogues	Amino acids, peptides, and analogues	Amino acids, peptides, and analogues	Alpha amino acids	Amino acids, peptides, and analogues
High-fat	S-Methylcysteine S-oxide	HMDB0029432	-0.449182	0.0318183	2.63415e-23	4.61855e-22	80	Organic compounds	Amino acids, peptides, and analogues	Amino acids, peptides, and analogues	Amino acids, peptides, and analogues	Alpha amino acids	Amino acids, peptides, and analogues
Low-protein	S-Methylcysteine S-oxide	HMDB0029432	0.00966222	0.0316652	0.761107	0.8039	78	Organic compounds	Amino acids, peptides, and analogues	Amino acids, peptides, and analogues	Amino acids, peptides, and analogues	Alpha amino acids	Amino acids, peptides, and analogues
High-protein	S-Methylcysteine S-oxide	HMDB0029432	0.109717	0.0452682	0.0182941	0.0295175	65	Organic compounds	Amino acids, peptides, and analogues	Amino acids, peptides, and analogues	Amino acids, peptides, and analogues	Alpha amino acids	Amino acids, peptides, and analogues
Energy balance	Histidine	HMDB0000177	-0.0707789	0.0364781	0.0553068	0.0881556	96	Organic compounds	Amino acids, peptides, and analogues	Amino acids, peptides, and analogues	Amino acids, peptides, and analogues	Histidine and derivatives	Amino acids, peptides, and analogues
24-hr fasting	Histidine	HMDB0000177	-0.108081	0.0405541	0.00913849	0.0119573	92	Organic compounds	Amino acids, peptides, and analogues	Amino acids, peptides, and analogues	Amino acids, peptides, and analogues	Histidine and derivatives	Amino acids, peptides, and analogues
High-carbohydrate	Histidine	HMDB0000177	-0.118285	0.035762	0.00141161	0.00287793	82	Organic compounds	Amino acids, peptides, and analogues	Amino acids, peptides, and analogues	Amino acids, peptides, and analogues	Histidine and derivatives	Amino acids, peptides, and analogues
Balanced overfeeding	Histidine	HMDB0000177	-0.164879	0.0425101	0.000214466	0.000626718	81	Organic compounds	Amino acids, peptides, and analogues	Amino acids, peptides, and analogues	Amino acids, peptides, and analogues	Histidine and derivatives	Amino acids, peptides, and analogues
High-fat	Histidine	HMDB0000177	-0.150804	0.044057	0.000984275	0.00164882	80	Organic compounds	Amino acids, peptides, and analogues	Amino acids, peptides, and analogues	Amino acids, peptides, and analogues	Histidine and derivatives	Amino acids, peptides, and analogues
Low-protein	Histidine	HMDB0000177	-0.203785	0.0489879	8.387e-05	0.000196945	78	Organic compounds	Amino acids, peptides, and analogues	Amino acids, peptides, and analogues	Amino acids, peptides, and analogues	Histidine and derivatives	Amino acids, peptides, and analogues
High-protein	Histidine	HMDB0000177	-0.0889623	0.0497237	0.0784779	0.110373	65	Organic compounds	Amino acids, peptides, and analogues	Amino acids, peptides, and analogues	Amino acids, peptides, and analogues	Histidine and derivatives	Amino acids, peptides, and analogues
Energy balance	N-Acetylvaline	HMDB0011757	0.124371	0.0672773	0.0676222	0.104004	96	Organic compounds	Amino acids, peptides, and analogues	Amino acids, peptides, and analogues	Amino acids, peptides, and analogues	Valine and derivatives	Amino acids, peptides, and analogues
24-hr fasting	N-Acetylvaline	HMDB0011757	0.0738475	0.0830925	0.376539	0.40753	92	Organic compounds	Amino acids, peptides, and analogues	Amino acids, peptides, and analogues	Amino acids, peptides, and analogues	Valine and derivatives	Amino acids, peptides, and analogues
High-carbohydrate	N-Acetylvaline	HMDB0011757	0.210132	0.0962669	0.0319818	0.0491884	82	Organic compounds	Amino acids, peptides, and analogues	Amino acids, peptides, and analogues	Amino acids, peptides, and analogues	Valine and derivatives	Amino acids, peptides, and analogues
Balanced overfeeding	N-Acetylvaline	HMDB0011757	-0.191955	0.0749912	0.0123594	0.0246251	81	Organic compounds	Amino acids, peptides, and analogues	Amino acids, peptides, and analogues	Amino acids, peptides, and analogues	Valine and derivatives	Amino acids, peptides, and analogues
High-fat	N-Acetylvaline	HMDB0011757	0.0890482	0.0621145	0.155629	0.189493	80	Organic compounds	Amino acids, peptides, and analogues	Amino acids, peptides, and analogues	Amino acids, peptides, and analogues	Valine and derivatives	Amino acids, peptides, and analogues
Low-protein	N-Acetylvaline	HMDB0011757	-0.193354	0.114835	0.0963861	0.132616	78	Organic compounds	Amino acids, peptides, and analogues	Amino acids, peptides, and analogues	Amino acids, peptides, and analogues	Valine and derivatives	Amino acids, peptides, and analogues
High-protein	N-Acetylvaline	HMDB0011757	0.221134	0.0812414	0.00841488	0.0143709	65	Organic compounds	Amino acids, peptides, and analogues	Amino acids, peptides, and analogues	Amino acids, peptides, and analogues	Valine and derivatives	Amino acids, peptides, and analogues
Energy balance	2-Aminooctanoic acid	HMDB0000991	-0.114582	0.0292637	0.000169771	0.000409632	96	Organic compounds	Amino acids, peptides, and analogues	Amino acids, peptides, and analogues	Amino acids, peptides, and analogues	Alpha amino acids	Amino acids, peptides, and analogues
24-hr fasting	2-Aminooctanoic acid	HMDB0000991	-0.387818	0.0352473	2.79075e-18	7.80816e-18	92	Organic compounds	Amino acids, peptides, and analogues	Amino acids, peptides, and analogues	Amino acids, peptides, and analogues	Alpha amino acids	Amino acids, peptides, and analogues
High-carbohydrate	2-Aminooctanoic acid	HMDB0000991	-0.793764	0.0440532	6.84866e-30	6.00399e-28	82	Organic compounds	Amino acids, peptides, and analogues	Amino acids, peptides, and analogues	Amino acids, peptides, and analogues	Alpha amino acids	Amino acids, peptides, and analogues
Balanced overfeeding	2-Aminooctanoic acid	HMDB0000991	-0.13255	0.039988	0.00138011	0.00332998	81	Organic compounds	Amino acids, peptides, and analogues	Amino acids, peptides, and analogues	Amino acids, peptides, and analogues	Alpha amino acids	Amino acids, peptides, and analogues
High-fat	2-Aminooctanoic acid	HMDB0000991	0.0829133	0.0400351	0.0416228	0.0567192	80	Organic compounds	Amino acids, peptides, and analogues	Amino acids, peptides, and analogues	Amino acids, peptides, and analogues	Alpha amino acids	Amino acids, peptides, and analogues
Low-protein	2-Aminooctanoic acid	HMDB0000991	0.580765	0.0513417	7.03276e-18	8.0418e-17	78	Organic compounds	Amino acids, peptides, and analogues	Amino acids, peptides, and analogues	Amino acids, peptides, and analogues	Alpha amino acids	Amino acids, peptides, and analogues
High-protein	2-Aminooctanoic acid	HMDB0000991	-0.445242	0.0518419	3.79292e-12	2.43302e-11	65	Organic compounds	Amino acids, peptides, and analogues	Amino acids, peptides, and analogues	Amino acids, peptides, and analogues	Alpha amino acids	Amino acids, peptides, and analogues
Energy balance	N(6)-Methyllysine	HMDB0002038	-0.0440877	0.0186883	0.0203661	0.0366869	96	Organic compounds	Amino acids, peptides, and analogues	Amino acids, peptides, and analogues	Amino acids, peptides, and analogues	L-alpha-amino acids	Amino acids, peptides, and analogues
24-hr fasting	N(6)-Methyllysine	HMDB0002038	0.205061	0.0267272	2.03188e-11	3.92931e-11	92	Organic compounds	Amino acids, peptides, and analogues	Amino acids, peptides, and analogues	Amino acids, peptides, and analogues	L-alpha-amino acids	Amino acids, peptides, and analogues
High-carbohydrate	N(6)-Methyllysine	HMDB0002038	-0.134988	0.0242422	3.33387e-07	1.12411e-06	82	Organic compounds	Amino acids, peptides, and analogues	Amino acids, peptides, and analogues	Amino acids, peptides, and analogues	L-alpha-amino acids	Amino acids, peptides, and analogues
Balanced overfeeding	N(6)-Methyllysine	HMDB0002038	-0.0635068	0.033042	0.0581662	0.0986949	81	Organic compounds	Amino acids, peptides, and analogues	Amino acids, peptides, and analogues	Amino acids, peptides, and analogues	L-alpha-amino acids	Amino acids, peptides, and analogues
High-fat	N(6)-Methyllysine	HMDB0002038	0.0414722	0.0204896	0.0463443	0.0618708	80	Organic compounds	Amino acids, peptides, and analogues	Amino acids, peptides, and analogues	Amino acids, peptides, and analogues	L-alpha-amino acids	Amino acids, peptides, and analogues
Low-protein	N(6)-Methyllysine	HMDB0002038	-0.0787125	0.0253348	0.00266969	0.00516271	78	Organic compounds	Amino acids, peptides, and analogues	Amino acids, peptides, and analogues	Amino acids, peptides, and analogues	L-alpha-amino acids	Amino acids, peptides, and analogues
High-protein	N(6)-Methyllysine	HMDB0002038	-0.0489283	0.0307662	0.116848	0.158407	65	Organic compounds	Amino acids, peptides, and analogues	Amino acids, peptides, and analogues	Amino acids, peptides, and analogues	L-alpha-amino acids	Amino acids, peptides, and analogues
Energy balance	Methionine sulfoxide	HMDB0002005	-0.0670297	0.0663699	0.315089	0.385434	96	Organic compounds	Amino acids, peptides, and analogues	Amino acids, peptides, and analogues	Amino acids, peptides, and analogues	L-alpha-amino acids	Amino acids, peptides, and analogues
24-hr fasting	Methionine sulfoxide	HMDB0002005	-0.175898	0.0778751	0.0263439	0.0322253	92	Organic compounds	Amino acids, peptides, and analogues	Amino acids, peptides, and analogues	Amino acids, peptides, and analogues	L-alpha-amino acids	Amino acids, peptides, and analogues
High-carbohydrate	Methionine sulfoxide	HMDB0002005	-0.0758784	0.0930723	0.417343	0.507843	82	Organic compounds	Amino acids, peptides, and analogues	Amino acids, peptides, and analogues	Amino acids, peptides, and analogues	L-alpha-amino acids	Amino acids, peptides, and analogues
Balanced overfeeding	Methionine sulfoxide	HMDB0002005	-0.00789247	0.0784911	0.920157	0.959494	81	Organic compounds	Amino acids, peptides, and analogues	Amino acids, peptides, and analogues	Amino acids, peptides, and analogues	L-alpha-amino acids	Amino acids, peptides, and analogues
High-fat	Methionine sulfoxide	HMDB0002005	-0.203952	0.0793832	0.0120754	0.017742	80	Organic compounds	Amino acids, peptides, and analogues	Amino acids, peptides, and analogues	Amino acids, peptides, and analogues	L-alpha-amino acids	Amino acids, peptides, and analogues
Low-protein	Methionine sulfoxide	HMDB0002005	-0.193598	0.080994	0.0193465	0.0322034	78	Organic compounds	Amino acids, peptides, and analogues	Amino acids, peptides, and analogues	Amino acids, peptides, and analogues	L-alpha-amino acids	Amino acids, peptides, and analogues
High-protein	Methionine sulfoxide	HMDB0002005	0.191778	0.101453	0.0633917	0.0913291	65	Organic compounds	Amino acids, peptides, and analogues	Amino acids, peptides, and analogues	Amino acids, peptides, and analogues	L-alpha-amino acids	Amino acids, peptides, and analogues
Energy balance	Phenylalanine	HMDB0000159	-0.0638089	0.0143123	2.2619e-05	6.39657e-05	96	Organic compounds	Amino acids, peptides, and analogues	Amino acids, peptides, and analogues	Amino acids, peptides, and analogues	Phenylalanine and derivatives	Amino acids, peptides, and analogues
24-hr fasting	Phenylalanine	HMDB0000159	0.0550656	0.0212779	0.0112756	0.0146806	92	Organic compounds	Amino acids, peptides, and analogues	Amino acids, peptides, and analogues	Amino acids, peptides, and analogues	Phenylalanine and derivatives	Amino acids, peptides, and analogues
High-carbohydrate	Phenylalanine	HMDB0000159	-0.0578293	0.0178889	0.00178218	0.00354967	82	Organic compounds	Amino acids, peptides, and analogues	Amino acids, peptides, and analogues	Amino acids, peptides, and analogues	Phenylalanine and derivatives	Amino acids, peptides, and analogues
Balanced overfeeding	Phenylalanine	HMDB0000159	-0.112778	0.0202507	3.32368e-07	1.68102e-06	81	Organic compounds	Amino acids, peptides, and analogues	Amino acids, peptides, and analogues	Amino acids, peptides, and analogues	Phenylalanine and derivatives	Amino acids, peptides, and analogues
High-fat	Phenylalanine	HMDB0000159	-0.0865776	0.0193101	2.45543e-05	4.96752e-05	80	Organic compounds	Amino acids, peptides, and analogues	Amino acids, peptides, and analogues	Amino acids, peptides, and analogues	Phenylalanine and derivatives	Amino acids, peptides, and analogues
Low-protein	Phenylalanine	HMDB0000159	-0.189638	0.0209878	1.27371e-13	9.05366e-13	78	Organic compounds	Amino acids, peptides, and analogues	Amino acids, peptides, and analogues	Amino acids, peptides, and analogues	Phenylalanine and derivatives	Amino acids, peptides, and analogues
High-protein	Phenylalanine	HMDB0000159	0.0117447	0.026929	0.664253	0.727911	65	Organic compounds	Amino acids, peptides, and analogues	Amino acids, peptides, and analogues	Amino acids, peptides, and analogues	Phenylalanine and derivatives	Amino acids, peptides, and analogues
Energy balance	3-Methylhistidine	HMDB0000479	-0.137614	0.0532792	0.0113237	0.0216084	96	Organic compounds	Amino acids, peptides, and analogues	Amino acids, peptides, and analogues	Amino acids, peptides, and analogues	Histidine and derivatives	Amino acids, peptides, and analogues
24-hr fasting	3-Methylhistidine	HMDB0000479	-0.918457	0.039359	1.06426e-39	1.03667e-38	92	Organic compounds	Amino acids, peptides, and analogues	Amino acids, peptides, and analogues	Amino acids, peptides, and analogues	Histidine and derivatives	Amino acids, peptides, and analogues
High-carbohydrate	3-Methylhistidine	HMDB0000479	0.322829	0.0541207	6.33591e-08	2.38049e-07	82	Organic compounds	Amino acids, peptides, and analogues	Amino acids, peptides, and analogues	Amino acids, peptides, and analogues	Histidine and derivatives	Amino acids, peptides, and analogues
Balanced overfeeding	3-Methylhistidine	HMDB0000479	0.618473	0.0714645	4.20046e-13	5.26058e-12	81	Organic compounds	Amino acids, peptides, and analogues	Amino acids, peptides, and analogues	Amino acids, peptides, and analogues	Histidine and derivatives	Amino acids, peptides, and analogues
High-fat	3-Methylhistidine	HMDB0000479	0.829567	0.0793566	1.47121e-16	1.17251e-15	80	Organic compounds	Amino acids, peptides, and analogues	Amino acids, peptides, and analogues	Amino acids, peptides, and analogues	Histidine and derivatives	Amino acids, peptides, and analogues
Low-protein	3-Methylhistidine	HMDB0000479	-1.20862	0.0479523	2.36025e-38	3.10373e-36	78	Organic compounds	Amino acids, peptides, and analogues	Amino acids, peptides, and analogues	Amino acids, peptides, and analogues	Histidine and derivatives	Amino acids, peptides, and analogues
High-protein	3-Methylhistidine	HMDB0000479	-0.354931	0.0795407	3.48701e-05	8.90373e-05	65	Organic compounds	Amino acids, peptides, and analogues	Amino acids, peptides, and analogues	Amino acids, peptides, and analogues	Histidine and derivatives	Amino acids, peptides, and analogues
Energy balance	N-Acetylornithine	HMDB0003357	-0.337092	0.0425055	4.21534e-12	3.69545e-11	96	Organic compounds	Amino acids, peptides, and analogues	Amino acids, peptides, and analogues	Amino acids, peptides, and analogues	N-acyl-L-alpha-amino acids	Amino acids, peptides, and analogues
24-hr fasting	N-Acetylornithine	HMDB0003357	-0.336817	0.0373921	3.62096e-14	7.74239e-14	92	Organic compounds	Amino acids, peptides, and analogues	Amino acids, peptides, and analogues	Amino acids, peptides, and analogues	N-acyl-L-alpha-amino acids	Amino acids, peptides, and analogues
High-carbohydrate	N-Acetylornithine	HMDB0003357	-0.16726	0.0322538	1.58471e-06	4.87471e-06	82	Organic compounds	Amino acids, peptides, and analogues	Amino acids, peptides, and analogues	Amino acids, peptides, and analogues	N-acyl-L-alpha-amino acids	Amino acids, peptides, and analogues
Balanced overfeeding	N-Acetylornithine	HMDB0003357	-0.194184	0.0599109	0.0017358	0.00407602	81	Organic compounds	Amino acids, peptides, and analogues	Amino acids, peptides, and analogues	Amino acids, peptides, and analogues	N-acyl-L-alpha-amino acids	Amino acids, peptides, and analogues
High-fat	N-Acetylornithine	HMDB0003357	-0.155512	0.0250564	2.34616e-08	7.01182e-08	80	Organic compounds	Amino acids, peptides, and analogues	Amino acids, peptides, and analogues	Amino acids, peptides, and analogues	N-acyl-L-alpha-amino acids	Amino acids, peptides, and analogues
Low-protein	N-Acetylornithine	HMDB0003357	-0.225195	0.0450091	3.61082e-06	9.79015e-06	78	Organic compounds	Amino acids, peptides, and analogues	Amino acids, peptides, and analogues	Amino acids, peptides, and analogues	N-acyl-L-alpha-amino acids	Amino acids, peptides, and analogues
High-protein	N-Acetylornithine	HMDB0003357	-0.0735931	0.0467813	0.120778	0.162896	65	Organic compounds	Amino acids, peptides, and analogues	Amino acids, peptides, and analogues	Amino acids, peptides, and analogues	N-acyl-L-alpha-amino acids	Amino acids, peptides, and analogues
Energy balance	Arginine	HMDB0000517	-0.0264863	0.0334243	0.430086	0.500499	96	Organic compounds	Amino acids, peptides, and analogues	Amino acids, peptides, and analogues	Amino acids, peptides, and analogues	L-alpha-amino acids	Amino acids, peptides, and analogues
24-hr fasting	Arginine	HMDB0000517	-0.259313	0.0412808	1.20198e-08	2.13595e-08	92	Organic compounds	Amino acids, peptides, and analogues	Amino acids, peptides, and analogues	Amino acids, peptides, and analogues	L-alpha-amino acids	Amino acids, peptides, and analogues
High-carbohydrate	Arginine	HMDB0000517	-0.0546665	0.0427503	0.204686	0.267822	82	Organic compounds	Amino acids, peptides, and analogues	Amino acids, peptides, and analogues	Amino acids, peptides, and analogues	L-alpha-amino acids	Amino acids, peptides, and analogues
Balanced overfeeding	Arginine	HMDB0000517	-0.0669178	0.0378169	0.0806173	0.125458	81	Organic compounds	Amino acids, peptides, and analogues	Amino acids, peptides, and analogues	Amino acids, peptides, and analogues	L-alpha-amino acids	Amino acids, peptides, and analogues
High-fat	Arginine	HMDB0000517	-0.101649	0.0293428	0.000862112	0.00145343	80	Organic compounds	Amino acids, peptides, and analogues	Amino acids, peptides, and analogues	Amino acids, peptides, and analogues	L-alpha-amino acids	Amino acids, peptides, and analogues
Low-protein	Arginine	HMDB0000517	-0.00494748	0.0364192	0.892305	0.916704	78	Organic compounds	Amino acids, peptides, and analogues	Amino acids, peptides, and analogues	Amino acids, peptides, and analogues	L-alpha-amino acids	Amino acids, peptides, and analogues
High-protein	Arginine	HMDB0000517	-0.126548	0.0441573	0.00567237	0.0100011	65	Organic compounds	Amino acids, peptides, and analogues	Amino acids, peptides, and analogues	Amino acids, peptides, and analogues	L-alpha-amino acids	Amino acids, peptides, and analogues
Energy balance	N(6),N(6)-Dimethyl-lysine	HMDB0013287	-0.042689	0.0252898	0.0946933	0.138357	96	Organic compounds	Amino acids, peptides, and analogues	Amino acids, peptides, and analogues	Amino acids, peptides, and analogues	Alpha amino acids	Amino acids, peptides, and analogues
24-hr fasting	N(6),N(6)-Dimethyl-lysine	HMDB0013287	0.0578846	0.0184001	0.00225196	0.00308472	92	Organic compounds	Amino acids, peptides, and analogues	Amino acids, peptides, and analogues	Amino acids, peptides, and analogues	Alpha amino acids	Amino acids, peptides, and analogues
High-carbohydrate	N(6),N(6)-Dimethyl-lysine	HMDB0013287	-0.113601	0.0186836	3.88191e-08	1.50139e-07	82	Organic compounds	Amino acids, peptides, and analogues	Amino acids, peptides, and analogues	Amino acids, peptides, and analogues	Alpha amino acids	Amino acids, peptides, and analogues
Balanced overfeeding	N(6),N(6)-Dimethyl-lysine	HMDB0013287	-0.0838278	0.0249723	0.00120856	0.00297058	81	Organic compounds	Amino acids, peptides, and analogues	Amino acids, peptides, and analogues	Amino acids, peptides, and analogues	Alpha amino acids	Amino acids, peptides, and analogues
High-fat	N(6),N(6)-Dimethyl-lysine	HMDB0013287	-0.0799784	0.0257298	0.00261482	0.00416787	80	Organic compounds	Amino acids, peptides, and analogues	Amino acids, peptides, and analogues	Amino acids, peptides, and analogues	Alpha amino acids	Amino acids, peptides, and analogues
Low-protein	N(6),N(6)-Dimethyl-lysine	HMDB0013287	-0.120763	0.0307859	0.000192319	0.000436033	78	Organic compounds	Amino acids, peptides, and analogues	Amino acids, peptides, and analogues	Amino acids, peptides, and analogues	Alpha amino acids	Amino acids, peptides, and analogues
High-protein	N(6),N(6)-Dimethyl-lysine	HMDB0013287	-0.0648769	0.0328085	0.0524417	0.0761998	65	Organic compounds	Amino acids, peptides, and analogues	Amino acids, peptides, and analogues	Amino acids, peptides, and analogues	Alpha amino acids	Amino acids, peptides, and analogues
Energy balance	Citrulline	HMDB0000904	-0.118168	0.017818	2.01274e-09	1.12628e-08	96	Organic compounds	Amino acids, peptides, and analogues	Amino acids, peptides, and analogues	Amino acids, peptides, and analogues	L-alpha-amino acids	Amino acids, peptides, and analogues
24-hr fasting	Citrulline	HMDB0000904	-0.269233	0.0203501	9.92857e-23	3.577e-22	92	Organic compounds	Amino acids, peptides, and analogues	Amino acids, peptides, and analogues	Amino acids, peptides, and analogues	L-alpha-amino acids	Amino acids, peptides, and analogues
High-carbohydrate	Citrulline	HMDB0000904	-0.00679276	0.0208072	0.744927	0.799656	82	Organic compounds	Amino acids, peptides, and analogues	Amino acids, peptides, and analogues	Amino acids, peptides, and analogues	L-alpha-amino acids	Amino acids, peptides, and analogues
Balanced overfeeding	Citrulline	HMDB0000904	-0.0371079	0.0294787	0.211761	0.299426	81	Organic compounds	Amino acids, peptides, and analogues	Amino acids, peptides, and analogues	Amino acids, peptides, and analogues	L-alpha-amino acids	Amino acids, peptides, and analogues
High-fat	Citrulline	HMDB0000904	-0.0140223	0.0270445	0.605567	0.655408	80	Organic compounds	Amino acids, peptides, and analogues	Amino acids, peptides, and analogues	Amino acids, peptides, and analogues	L-alpha-amino acids	Amino acids, peptides, and analogues
Low-protein	Citrulline	HMDB0000904	-0.176584	0.0242823	2.85924e-10	1.34282e-09	78	Organic compounds	Amino acids, peptides, and analogues	Amino acids, peptides, and analogues	Amino acids, peptides, and analogues	L-alpha-amino acids	Amino acids, peptides, and analogues
High-protein	Citrulline	HMDB0000904	0.0896525	0.0301578	0.00419817	0.00761462	65	Organic compounds	Amino acids, peptides, and analogues	Amino acids, peptides, and analogues	Amino acids, peptides, and analogues	L-alpha-amino acids	Amino acids, peptides, and analogues
Energy balance	Tyrosine	HMDB0000158	-0.0952598	0.0163371	7.56365e-08	3.10819e-07	96	Organic compounds	Amino acids, peptides, and analogues	Amino acids, peptides, and analogues	Amino acids, peptides, and analogues	Tyrosine and derivatives	Amino acids, peptides, and analogues
24-hr fasting	Tyrosine	HMDB0000158	-0.136286	0.0281707	5.47092e-06	8.51391e-06	92	Organic compounds	Amino acids, peptides, and analogues	Amino acids, peptides, and analogues	Amino acids, peptides, and analogues	Tyrosine and derivatives	Amino acids, peptides, and analogues
High-carbohydrate	Tyrosine	HMDB0000158	0.00930996	0.0233238	0.690838	0.757044	82	Organic compounds	Amino acids, peptides, and analogues	Amino acids, peptides, and analogues	Amino acids, peptides, and analogues	Tyrosine and derivatives	Amino acids, peptides, and analogues
Balanced overfeeding	Tyrosine	HMDB0000158	-0.0550737	0.0267707	0.0429215	0.0767915	81	Organic compounds	Amino acids, peptides, and analogues	Amino acids, peptides, and analogues	Amino acids, peptides, and analogues	Tyrosine and derivatives	Amino acids, peptides, and analogues
High-fat	Tyrosine	HMDB0000158	-0.104484	0.023276	2.40661e-05	4.9065e-05	80	Organic compounds	Amino acids, peptides, and analogues	Amino acids, peptides, and analogues	Amino acids, peptides, and analogues	Tyrosine and derivatives	Amino acids, peptides, and analogues
Low-protein	Tyrosine	HMDB0000158	-0.0304244	0.0232199	0.194102	0.246612	78	Organic compounds	Amino acids, peptides, and analogues	Amino acids, peptides, and analogues	Amino acids, peptides, and analogues	Tyrosine and derivatives	Amino acids, peptides, and analogues
High-protein	Tyrosine	HMDB0000158	0.0576658	0.030709	0.0651121	0.0925647	65	Organic compounds	Amino acids, peptides, and analogues	Amino acids, peptides, and analogues	Amino acids, peptides, and analogues	Tyrosine and derivatives	Amino acids, peptides, and analogues
Energy balance	Targinine	HMDB0029416	0.000560575	0.022824	0.980457	0.98797	96	Organic compounds	Amino acids, peptides, and analogues	Amino acids, peptides, and analogues	Amino acids, peptides, and analogues	Arginine and derivatives	Amino acids, peptides, and analogues
24-hr fasting	Targinine	HMDB0029416	0.0114737	0.024472	0.640324	0.663302	92	Organic compounds	Amino acids, peptides, and analogues	Amino acids, peptides, and analogues	Amino acids, peptides, and analogues	Arginine and derivatives	Amino acids, peptides, and analogues
High-carbohydrate	Targinine	HMDB0029416	-0.0723532	0.0275381	0.0103106	0.0179583	82	Organic compounds	Amino acids, peptides, and analogues	Amino acids, peptides, and analogues	Amino acids, peptides, and analogues	Arginine and derivatives	Amino acids, peptides, and analogues
Balanced overfeeding	Targinine	HMDB0029416	-0.124134	0.0309839	0.000137312	0.000415092	81	Organic compounds	Amino acids, peptides, and analogues	Amino acids, peptides, and analogues	Amino acids, peptides, and analogues	Arginine and derivatives	Amino acids, peptides, and analogues
High-fat	Targinine	HMDB0029416	-0.0158803	0.0273759	0.563511	0.614952	80	Organic compounds	Amino acids, peptides, and analogues	Amino acids, peptides, and analogues	Amino acids, peptides, and analogues	Arginine and derivatives	Amino acids, peptides, and analogues
Low-protein	Targinine	HMDB0029416	-0.0105742	0.0283427	0.710139	0.759213	78	Organic compounds	Amino acids, peptides, and analogues	Amino acids, peptides, and analogues	Amino acids, peptides, and analogues	Arginine and derivatives	Amino acids, peptides, and analogues
High-protein	Targinine	HMDB0029416	0.0136637	0.0366324	0.710425	0.772073	65	Organic compounds	Amino acids, peptides, and analogues	Amino acids, peptides, and analogues	Amino acids, peptides, and analogues	Arginine and derivatives	Amino acids, peptides, and analogues
Energy balance	Homoarginine	HMDB0000670	-0.0406266	0.0362787	0.265602	0.334227	96	Organic compounds	Amino acids, peptides, and analogues	Amino acids, peptides, and analogues	Amino acids, peptides, and analogues	L-alpha-amino acids	Amino acids, peptides, and analogues
24-hr fasting	Homoarginine	HMDB0000670	0.0482602	0.044409	0.280094	0.310822	92	Organic compounds	Amino acids, peptides, and analogues	Amino acids, peptides, and analogues	Amino acids, peptides, and analogues	L-alpha-amino acids	Amino acids, peptides, and analogues
High-carbohydrate	Homoarginine	HMDB0000670	-0.116269	0.0439596	0.00983263	0.0173556	82	Organic compounds	Amino acids, peptides, and analogues	Amino acids, peptides, and analogues	Amino acids, peptides, and analogues	L-alpha-amino acids	Amino acids, peptides, and analogues
Balanced overfeeding	Homoarginine	HMDB0000670	-0.183574	0.0445074	9.02627e-05	0.000276036	81	Organic compounds	Amino acids, peptides, and analogues	Amino acids, peptides, and analogues	Amino acids, peptides, and analogues	L-alpha-amino acids	Amino acids, peptides, and analogues
High-fat	Homoarginine	HMDB0000670	-0.0596909	0.0323443	0.0687138	0.088587	80	Organic compounds	Amino acids, peptides, and analogues	Amino acids, peptides, and analogues	Amino acids, peptides, and analogues	L-alpha-amino acids	Amino acids, peptides, and analogues
Low-protein	Homoarginine	HMDB0000670	-0.0897246	0.0446433	0.0480483	0.0709927	78	Organic compounds	Amino acids, peptides, and analogues	Amino acids, peptides, and analogues	Amino acids, peptides, and analogues	L-alpha-amino acids	Amino acids, peptides, and analogues
High-protein	Homoarginine	HMDB0000670	0.0186715	0.0529831	0.725729	0.78546	65	Organic compounds	Amino acids, peptides, and analogues	Amino acids, peptides, and analogues	Amino acids, peptides, and analogues	L-alpha-amino acids	Amino acids, peptides, and analogues
Energy balance	N-6-Trimethyllysine	HMDB0001325	-0.258956	0.0263039	3.54614e-16	7.17411e-15	96	Organic compounds	Amino acids, peptides, and analogues	Amino acids, peptides, and analogues	Amino acids, peptides, and analogues	L-alpha-amino acids	Amino acids, peptides, and analogues
24-hr fasting	N-6-Trimethyllysine	HMDB0001325	-0.462035	0.0348081	8.16097e-23	3.02301e-22	92	Organic compounds	Amino acids, peptides, and analogues	Amino acids, peptides, and analogues	Amino acids, peptides, and analogues	L-alpha-amino acids	Amino acids, peptides, and analogues
High-carbohydrate	N-6-Trimethyllysine	HMDB0001325	-0.199526	0.0320676	2.11631e-08	8.56291e-08	82	Organic compounds	Amino acids, peptides, and analogues	Amino acids, peptides, and analogues	Amino acids, peptides, and analogues	L-alpha-amino acids	Amino acids, peptides, and analogues
Balanced overfeeding	N-6-Trimethyllysine	HMDB0001325	0.153045	0.03661	7.38533e-05	0.000231231	81	Organic compounds	Amino acids, peptides, and analogues	Amino acids, peptides, and analogues	Amino acids, peptides, and analogues	L-alpha-amino acids	Amino acids, peptides, and analogues
High-fat	N-6-Trimethyllysine	HMDB0001325	0.22789	0.0429294	9.87791e-07	2.42794e-06	80	Organic compounds	Amino acids, peptides, and analogues	Amino acids, peptides, and analogues	Amino acids, peptides, and analogues	L-alpha-amino acids	Amino acids, peptides, and analogues
Low-protein	N-6-Trimethyllysine	HMDB0001325	-0.529592	0.0356928	5.1621e-24	1.13136e-22	78	Organic compounds	Amino acids, peptides, and analogues	Amino acids, peptides, and analogues	Amino acids, peptides, and analogues	L-alpha-amino acids	Amino acids, peptides, and analogues
High-protein	N-6-Trimethyllysine	HMDB0001325	0.137846	0.0562497	0.0170961	0.0279272	65	Organic compounds	Amino acids, peptides, and analogues	Amino acids, peptides, and analogues	Amino acids, peptides, and analogues	L-alpha-amino acids	Amino acids, peptides, and analogues
Energy balance	Symmetric dimethyl-arginine	HMDB0003334	0.103194	0.0255611	0.000109565	0.000277073	96	Organic compounds	Amino acids, peptides, and analogues	Amino acids, peptides, and analogues	Amino acids, peptides, and analogues	Arginine and derivatives	Amino acids, peptides, and analogues
24-hr fasting	Symmetric dimethyl-arginine	HMDB0003334	0.52176	0.0287538	1.17413e-31	7.18129e-31	92	Organic compounds	Amino acids, peptides, and analogues	Amino acids, peptides, and analogues	Amino acids, peptides, and analogues	Arginine and derivatives	Amino acids, peptides, and analogues
High-carbohydrate	Symmetric dimethyl-arginine	HMDB0003334	-0.168802	0.0307998	4.78467e-07	1.59287e-06	82	Organic compounds	Amino acids, peptides, and analogues	Amino acids, peptides, and analogues	Amino acids, peptides, and analogues	Arginine and derivatives	Amino acids, peptides, and analogues
Balanced overfeeding	Symmetric dimethyl-arginine	HMDB0003334	-0.122067	0.0429208	0.00565386	0.0118957	81	Organic compounds	Amino acids, peptides, and analogues	Amino acids, peptides, and analogues	Amino acids, peptides, and analogues	Arginine and derivatives	Amino acids, peptides, and analogues
High-fat	Symmetric dimethyl-arginine	HMDB0003334	-0.0826317	0.0307233	0.00872613	0.0128931	80	Organic compounds	Amino acids, peptides, and analogues	Amino acids, peptides, and analogues	Amino acids, peptides, and analogues	Arginine and derivatives	Amino acids, peptides, and analogues
Low-protein	Symmetric dimethyl-arginine	HMDB0003334	0.178708	0.0318387	3.18676e-07	1.03471e-06	78	Organic compounds	Amino acids, peptides, and analogues	Amino acids, peptides, and analogues	Amino acids, peptides, and analogues	Arginine and derivatives	Amino acids, peptides, and analogues
High-protein	Symmetric dimethyl-arginine	HMDB0003334	-0.146769	0.0324544	2.81929e-05	7.26935e-05	65	Organic compounds	Amino acids, peptides, and analogues	Amino acids, peptides, and analogues	Amino acids, peptides, and analogues	Arginine and derivatives	Amino acids, peptides, and analogues
Energy balance	Dimethylarginine	HMDB0001539	-0.0121605	0.043052	0.778205	0.81501	96	Organic compounds	Amino acids, peptides, and analogues	Amino acids, peptides, and analogues	Amino acids, peptides, and analogues	Arginine and derivatives	Amino acids, peptides, and analogues
24-hr fasting	Dimethylarginine	HMDB0001539	-0.471667	0.0456537	6.63949e-17	1.66303e-16	92	Organic compounds	Amino acids, peptides, and analogues	Amino acids, peptides, and analogues	Amino acids, peptides, and analogues	Arginine and derivatives	Amino acids, peptides, and analogues
High-carbohydrate	Dimethylarginine	HMDB0001539	0.151373	0.052925	0.00539946	0.0100004	82	Organic compounds	Amino acids, peptides, and analogues	Amino acids, peptides, and analogues	Amino acids, peptides, and analogues	Arginine and derivatives	Amino acids, peptides, and analogues
Balanced overfeeding	Dimethylarginine	HMDB0001539	0.316109	0.0524491	4.87031e-08	2.97882e-07	81	Organic compounds	Amino acids, peptides, and analogues	Amino acids, peptides, and analogues	Amino acids, peptides, and analogues	Arginine and derivatives	Amino acids, peptides, and analogues
High-fat	Dimethylarginine	HMDB0001539	0.303551	0.0511415	7.40934e-08	2.14138e-07	80	Organic compounds	Amino acids, peptides, and analogues	Amino acids, peptides, and analogues	Amino acids, peptides, and analogues	Arginine and derivatives	Amino acids, peptides, and analogues
Low-protein	Dimethylarginine	HMDB0001539	-0.301524	0.050895	8.86791e-08	3.02891e-07	78	Organic compounds	Amino acids, peptides, and analogues	Amino acids, peptides, and analogues	Amino acids, peptides, and analogues	Arginine and derivatives	Amino acids, peptides, and analogues
High-protein	Dimethylarginine	HMDB0001539	-0.199424	0.0541699	0.000488078	0.0010352	65	Organic compounds	Amino acids, peptides, and analogues	Amino acids, peptides, and analogues	Amino acids, peptides, and analogues	Arginine and derivatives	Amino acids, peptides, and analogues
Energy balance	Tryptophan	HMDB0000929	-0.127514	0.0156767	1.57044e-12	1.52973e-11	96	Organic compounds	Indolyl carboxylic acids and derivatives	Indoles and derivatives	Indolyl carboxylic acids and derivatives	Indolyl carboxylic acids and derivatives	Other
24-hr fasting	Tryptophan	HMDB0000929	-0.272609	0.0385966	3.46518e-10	6.55641e-10	92	Organic compounds	Indolyl carboxylic acids and derivatives	Indoles and derivatives	Indolyl carboxylic acids and derivatives	Indolyl carboxylic acids and derivatives	Other
High-carbohydrate	Tryptophan	HMDB0000929	-0.0547485	0.0199138	0.00738114	0.0132962	82	Organic compounds	Indolyl carboxylic acids and derivatives	Indoles and derivatives	Indolyl carboxylic acids and derivatives	Indolyl carboxylic acids and derivatives	Other
Balanced overfeeding	Tryptophan	HMDB0000929	-0.098618	0.0208824	9.78766e-06	3.57521e-05	81	Organic compounds	Indolyl carboxylic acids and derivatives	Indoles and derivatives	Indolyl carboxylic acids and derivatives	Indolyl carboxylic acids and derivatives	Other
High-fat	Tryptophan	HMDB0000929	-0.0801016	0.0207241	0.000226448	0.000410729	80	Organic compounds	Indolyl carboxylic acids and derivatives	Indoles and derivatives	Indolyl carboxylic acids and derivatives	Indolyl carboxylic acids and derivatives	Other
Low-protein	Tryptophan	HMDB0000929	-0.151445	0.0234545	9.49576e-09	3.67262e-08	78	Organic compounds	Indolyl carboxylic acids and derivatives	Indoles and derivatives	Indolyl carboxylic acids and derivatives	Indolyl carboxylic acids and derivatives	Other
High-protein	Tryptophan	HMDB0000929	-0.0853832	0.0246013	0.000950908	0.00193867	65	Organic compounds	Indolyl carboxylic acids and derivatives	Indoles and derivatives	Indolyl carboxylic acids and derivatives	Indolyl carboxylic acids and derivatives	Other
Energy balance	N-Acetylarginine	HMDB0004620	-0.146472	0.0368748	0.000138588	0.000343856	96	Organic compounds	Amino acids, peptides, and analogues	Amino acids, peptides, and analogues	Amino acids, peptides, and analogues	N-acyl-L-alpha-amino acids	Amino acids, peptides, and analogues
24-hr fasting	N-Acetylarginine	HMDB0004620	-0.388947	0.0487697	4.88495e-12	9.7329e-12	92	Organic compounds	Amino acids, peptides, and analogues	Amino acids, peptides, and analogues	Amino acids, peptides, and analogues	N-acyl-L-alpha-amino acids	Amino acids, peptides, and analogues
High-carbohydrate	N-Acetylarginine	HMDB0004620	-0.0493131	0.0444628	0.270716	0.342299	82	Organic compounds	Amino acids, peptides, and analogues	Amino acids, peptides, and analogues	Amino acids, peptides, and analogues	N-acyl-L-alpha-amino acids	Amino acids, peptides, and analogues
Balanced overfeeding	N-Acetylarginine	HMDB0004620	0.0208176	0.0486676	0.669982	0.775792	81	Organic compounds	Amino acids, peptides, and analogues	Amino acids, peptides, and analogues	Amino acids, peptides, and analogues	N-acyl-L-alpha-amino acids	Amino acids, peptides, and analogues
High-fat	N-Acetylarginine	HMDB0004620	0.069252	0.0378359	0.0709729	0.0910531	80	Organic compounds	Amino acids, peptides, and analogues	Amino acids, peptides, and analogues	Amino acids, peptides, and analogues	N-acyl-L-alpha-amino acids	Amino acids, peptides, and analogues
Low-protein	N-Acetylarginine	HMDB0004620	-0.65356	0.0444714	8.82615e-24	1.7856e-22	78	Organic compounds	Amino acids, peptides, and analogues	Amino acids, peptides, and analogues	Amino acids, peptides, and analogues	N-acyl-L-alpha-amino acids	Amino acids, peptides, and analogues
High-protein	N-Acetylarginine	HMDB0004620	0.212166	0.0492119	5.91727e-05	0.000144096	65	Organic compounds	Amino acids, peptides, and analogues	Amino acids, peptides, and analogues	Amino acids, peptides, and analogues	N-acyl-L-alpha-amino acids	Amino acids, peptides, and analogues
Energy balance	Pantothenic acid	HMDB0000210	0.0500018	0.0287955	0.0857268	0.126664	96	Organic compounds	Alcohols and polyols	Organooxygen compounds	Alcohols and polyols	Secondary alcohols	Other
24-hr fasting	Pantothenic acid	HMDB0000210	0.260874	0.0503535	1.36428e-06	2.18783e-06	92	Organic compounds	Alcohols and polyols	Organooxygen compounds	Alcohols and polyols	Secondary alcohols	Other
High-carbohydrate	Pantothenic acid	HMDB0000210	-0.263279	0.0425406	2.43984e-08	9.72238e-08	82	Organic compounds	Alcohols and polyols	Organooxygen compounds	Alcohols and polyols	Secondary alcohols	Other
Balanced overfeeding	Pantothenic acid	HMDB0000210	-0.0892487	0.0457502	0.0545842	0.0938278	81	Organic compounds	Alcohols and polyols	Organooxygen compounds	Alcohols and polyols	Secondary alcohols	Other
High-fat	Pantothenic acid	HMDB0000210	-0.0907575	0.0422645	0.0348297	0.0479592	80	Organic compounds	Alcohols and polyols	Organooxygen compounds	Alcohols and polyols	Secondary alcohols	Other
Low-protein	Pantothenic acid	HMDB0000210	0.00680373	0.0440468	0.877657	0.905192	78	Organic compounds	Alcohols and polyols	Organooxygen compounds	Alcohols and polyols	Secondary alcohols	Other
High-protein	Pantothenic acid	HMDB0000210	-0.171074	0.054297	0.00250761	0.00467731	65	Organic compounds	Alcohols and polyols	Organooxygen compounds	Alcohols and polyols	Secondary alcohols	Other
Energy balance	alpha-N-Phenylacetylglutamine	HMDB0006344	0.132312	0.0616486	0.0344019	0.0591354	96	Organic compounds	Amino acids, peptides, and analogues	Amino acids, peptides, and analogues	Amino acids, peptides, and analogues	N-acyl-alpha amino acids	Amino acids, peptides, and analogues
24-hr fasting	alpha-N-Phenylacetylglutamine	HMDB0006344	0.285507	0.138119	0.0416289	0.0504534	92	Organic compounds	Amino acids, peptides, and analogues	Amino acids, peptides, and analogues	Amino acids, peptides, and analogues	N-acyl-alpha amino acids	Amino acids, peptides, and analogues
High-carbohydrate	alpha-N-Phenylacetylglutamine	HMDB0006344	-0.0893661	0.0656765	0.177429	0.236873	82	Organic compounds	Amino acids, peptides, and analogues	Amino acids, peptides, and analogues	Amino acids, peptides, and analogues	N-acyl-alpha amino acids	Amino acids, peptides, and analogues
Balanced overfeeding	alpha-N-Phenylacetylglutamine	HMDB0006344	0.200542	0.0642958	0.00252235	0.00566989	81	Organic compounds	Amino acids, peptides, and analogues	Amino acids, peptides, and analogues	Amino acids, peptides, and analogues	N-acyl-alpha amino acids	Amino acids, peptides, and analogues
High-fat	alpha-N-Phenylacetylglutamine	HMDB0006344	0.285967	0.0667586	5.13556e-05	0.000100795	80	Organic compounds	Amino acids, peptides, and analogues	Amino acids, peptides, and analogues	Amino acids, peptides, and analogues	N-acyl-alpha amino acids	Amino acids, peptides, and analogues
Low-protein	alpha-N-Phenylacetylglutamine	HMDB0006344	-0.92427	0.110903	2.75942e-12	1.61273e-11	78	Organic compounds	Amino acids, peptides, and analogues	Amino acids, peptides, and analogues	Amino acids, peptides, and analogues	N-acyl-alpha amino acids	Amino acids, peptides, and analogues
High-protein	alpha-N-Phenylacetylglutamine	HMDB0006344	0.907845	0.0926551	3.26149e-14	3.29912e-13	65	Organic compounds	Amino acids, peptides, and analogues	Amino acids, peptides, and analogues	Amino acids, peptides, and analogues	N-acyl-alpha amino acids	Amino acids, peptides, and analogues
Energy balance	Glu-Gln	HMDB0028817	-0.0529313	0.0316515	0.0977527	0.142038	96	Organic compounds	Amino acids, peptides, and analogues	Amino acids, peptides, and analogues	Amino acids, peptides, and analogues	Dipeptides	Amino acids, peptides, and analogues
24-hr fasting	Glu-Gln	HMDB0028817	-0.106679	0.0434285	0.0159741	0.0202955	92	Organic compounds	Amino acids, peptides, and analogues	Amino acids, peptides, and analogues	Amino acids, peptides, and analogues	Dipeptides	Amino acids, peptides, and analogues
High-carbohydrate	Glu-Gln	HMDB0028817	-0.135451	0.0395604	0.000976063	0.0020702	82	Organic compounds	Amino acids, peptides, and analogues	Amino acids, peptides, and analogues	Amino acids, peptides, and analogues	Dipeptides	Amino acids, peptides, and analogues
Balanced overfeeding	Glu-Gln	HMDB0028817	-0.139393	0.0471784	0.00411082	0.00878981	81	Organic compounds	Amino acids, peptides, and analogues	Amino acids, peptides, and analogues	Amino acids, peptides, and analogues	Dipeptides	Amino acids, peptides, and analogues
High-fat	Glu-Gln	HMDB0028817	-0.210887	0.0398711	1.06777e-06	2.60022e-06	80	Organic compounds	Amino acids, peptides, and analogues	Amino acids, peptides, and analogues	Amino acids, peptides, and analogues	Dipeptides	Amino acids, peptides, and analogues
Low-protein	Glu-Gln	HMDB0028817	0.167481	0.0454895	0.00043425	0.000936128	78	Organic compounds	Amino acids, peptides, and analogues	Amino acids, peptides, and analogues	Amino acids, peptides, and analogues	Dipeptides	Amino acids, peptides, and analogues
High-protein	Glu-Gln	HMDB0028817	-0.288602	0.0412276	2.14839e-09	8.96866e-09	65	Organic compounds	Amino acids, peptides, and analogues	Amino acids, peptides, and analogues	Amino acids, peptides, and analogues	Dipeptides	Amino acids, peptides, and analogues
Energy balance	Phe-Trp	HMDB0029006	-0.0544788	0.0438183	0.216821	0.282296	96	Organic compounds	Amino acids, peptides, and analogues	Amino acids, peptides, and analogues	Amino acids, peptides, and analogues	Peptides	Amino acids, peptides, and analogues
24-hr fasting	Phe-Trp	HMDB0029006	0.439	0.051379	3.29016e-13	6.86755e-13	92	Organic compounds	Amino acids, peptides, and analogues	Amino acids, peptides, and analogues	Amino acids, peptides, and analogues	Peptides	Amino acids, peptides, and analogues
High-carbohydrate	Phe-Trp	HMDB0029006	-0.0792018	0.0386647	0.0437976	0.0658215	82	Organic compounds	Amino acids, peptides, and analogues	Amino acids, peptides, and analogues	Amino acids, peptides, and analogues	Peptides	Amino acids, peptides, and analogues
Balanced overfeeding	Phe-Trp	HMDB0029006	-0.083107	0.0435992	0.060221	0.10088	81	Organic compounds	Amino acids, peptides, and analogues	Amino acids, peptides, and analogues	Amino acids, peptides, and analogues	Peptides	Amino acids, peptides, and analogues
High-fat	Phe-Trp	HMDB0029006	0.14569	0.0517737	0.00617318	0.00928309	80	Organic compounds	Amino acids, peptides, and analogues	Amino acids, peptides, and analogues	Amino acids, peptides, and analogues	Peptides	Amino acids, peptides, and analogues
Low-protein	Phe-Trp	HMDB0029006	-0.0380827	0.0597004	0.525484	0.593143	78	Organic compounds	Amino acids, peptides, and analogues	Amino acids, peptides, and analogues	Amino acids, peptides, and analogues	Peptides	Amino acids, peptides, and analogues
High-protein	Phe-Trp	HMDB0029006	0.00907143	0.053351	0.865538	0.892692	65	Organic compounds	Amino acids, peptides, and analogues	Amino acids, peptides, and analogues	Amino acids, peptides, and analogues	Peptides	Amino acids, peptides, and analogues
Energy balance	N-Acetylputrescine	HMDB0002064	0.0743929	0.0416824	0.0774931	0.116461	96	Organic compounds	Carboximidic acids	Carboximidic acids and derivatives	Carboximidic acids	Carboximidic acids	Other
24-hr fasting	N-Acetylputrescine	HMDB0002064	-0.0412314	0.0456802	0.369169	0.40287	92	Organic compounds	Carboximidic acids	Carboximidic acids and derivatives	Carboximidic acids	Carboximidic acids	Other
High-carbohydrate	N-Acetylputrescine	HMDB0002064	-0.0224376	0.0544322	0.681287	0.749701	82	Organic compounds	Carboximidic acids	Carboximidic acids and derivatives	Carboximidic acids	Carboximidic acids	Other
Balanced overfeeding	N-Acetylputrescine	HMDB0002064	0.054157	0.0414564	0.195174	0.280496	81	Organic compounds	Carboximidic acids	Carboximidic acids and derivatives	Carboximidic acids	Carboximidic acids	Other
High-fat	N-Acetylputrescine	HMDB0002064	-0.134016	0.068024	0.0523285	0.068812	80	Organic compounds	Carboximidic acids	Carboximidic acids and derivatives	Carboximidic acids	Carboximidic acids	Other
Low-protein	N-Acetylputrescine	HMDB0002064	0.0800313	0.0414293	0.0571676	0.0826103	78	Organic compounds	Carboximidic acids	Carboximidic acids and derivatives	Carboximidic acids	Carboximidic acids	Other
High-protein	N-Acetylputrescine	HMDB0002064	-0.0423531	0.0593527	0.478162	0.544401	65	Organic compounds	Carboximidic acids	Carboximidic acids and derivatives	Carboximidic acids	Carboximidic acids	Other
Energy balance	N-Acetylcadaverine	HMDB0002284	0.121931	0.0634405	0.0576059	0.0912671	96	Organic compounds	Carboxylic acid derivatives	Carboxylic acid derivatives	Carboxylic acid derivatives	Acetamides	Other
24-hr fasting	N-Acetylcadaverine	HMDB0002284	0.0657062	0.0731522	0.371496	0.403733	92	Organic compounds	Carboxylic acid derivatives	Carboxylic acid derivatives	Carboxylic acid derivatives	Acetamides	Other
High-carbohydrate	N-Acetylcadaverine	HMDB0002284	0.215234	0.0556465	0.000222536	0.000504542	82	Organic compounds	Carboxylic acid derivatives	Carboxylic acid derivatives	Carboxylic acid derivatives	Acetamides	Other
Balanced overfeeding	N-Acetylcadaverine	HMDB0002284	0.051427	0.044323	0.249387	0.343396	81	Organic compounds	Carboxylic acid derivatives	Carboxylic acid derivatives	Carboxylic acid derivatives	Acetamides	Other
High-fat	N-Acetylcadaverine	HMDB0002284	0.29896	0.0659327	2.03028e-05	4.27171e-05	80	Organic compounds	Carboxylic acid derivatives	Carboxylic acid derivatives	Carboxylic acid derivatives	Acetamides	Other
Low-protein	N-Acetylcadaverine	HMDB0002284	-0.526236	0.0778845	2.64495e-09	1.12197e-08	78	Organic compounds	Carboxylic acid derivatives	Carboxylic acid derivatives	Carboxylic acid derivatives	Acetamides	Other
High-protein	N-Acetylcadaverine	HMDB0002284	0.752801	0.0998674	2.50879e-10	1.22188e-09	65	Organic compounds	Carboxylic acid derivatives	Carboxylic acid derivatives	Carboxylic acid derivatives	Acetamides	Other
Energy balance	N1-Acetylspermidine	HMDB0001276	-0.000767443	0.0310657	0.980343	0.98797	96	Organic compounds	Carboximidic acids	Carboximidic acids and derivatives	Carboximidic acids	Carboximidic acids	Other
24-hr fasting	N1-Acetylspermidine	HMDB0001276	0.154081	0.0445025	0.000825196	0.00116681	92	Organic compounds	Carboximidic acids	Carboximidic acids and derivatives	Carboximidic acids	Carboximidic acids	Other
High-carbohydrate	N1-Acetylspermidine	HMDB0001276	-0.307886	0.0455132	2.00147e-09	9.23487e-09	82	Organic compounds	Carboximidic acids	Carboximidic acids and derivatives	Carboximidic acids	Carboximidic acids	Other
Balanced overfeeding	N1-Acetylspermidine	HMDB0001276	-0.246901	0.0521734	9.42656e-06	3.49181e-05	81	Organic compounds	Carboximidic acids	Carboximidic acids and derivatives	Carboximidic acids	Carboximidic acids	Other
High-fat	N1-Acetylspermidine	HMDB0001276	-0.128708	0.0359708	0.000594955	0.00101606	80	Organic compounds	Carboximidic acids	Carboximidic acids and derivatives	Carboximidic acids	Carboximidic acids	Other
Low-protein	N1-Acetylspermidine	HMDB0001276	0.159863	0.0317576	3.20648e-06	8.8769e-06	78	Organic compounds	Carboximidic acids	Carboximidic acids and derivatives	Carboximidic acids	Carboximidic acids	Other
High-protein	N1-Acetylspermidine	HMDB0001276	-0.286339	0.0378256	2.20771e-10	1.09552e-09	65	Organic compounds	Carboximidic acids	Carboximidic acids and derivatives	Carboximidic acids	Carboximidic acids	Other
Energy balance	DMGV	HMDB0240212	-0.286999	0.0405496	2.50176e-10	1.53015e-09	96	Organic compounds	Short-chain keto acids and derivatives	Keto acids and derivatives	Short-chain keto acids and derivatives	Short-chain keto acids and derivatives	Other
24-hr fasting	DMGV	HMDB0240212	-1.03583	0.0721481	6.83232e-25	2.89822e-24	92	Organic compounds	Short-chain keto acids and derivatives	Keto acids and derivatives	Short-chain keto acids and derivatives	Short-chain keto acids and derivatives	Other
High-carbohydrate	DMGV	HMDB0240212	0.277751	0.0457598	4.05957e-08	1.54734e-07	82	Organic compounds	Short-chain keto acids and derivatives	Keto acids and derivatives	Short-chain keto acids and derivatives	Short-chain keto acids and derivatives	Other
Balanced overfeeding	DMGV	HMDB0240212	0.156015	0.0497575	0.0023999	0.00544115	81	Organic compounds	Short-chain keto acids and derivatives	Keto acids and derivatives	Short-chain keto acids and derivatives	Short-chain keto acids and derivatives	Other
High-fat	DMGV	HMDB0240212	-0.1443	0.0505368	0.00548975	0.00834569	80	Organic compounds	Short-chain keto acids and derivatives	Keto acids and derivatives	Short-chain keto acids and derivatives	Short-chain keto acids and derivatives	Other
Low-protein	DMGV	HMDB0240212	0.0152565	0.0365928	0.677923	0.741666	78	Organic compounds	Short-chain keto acids and derivatives	Keto acids and derivatives	Short-chain keto acids and derivatives	Short-chain keto acids and derivatives	Other
High-protein	DMGV	HMDB0240212	0.0902753	0.0607822	0.142551	0.187455	65	Organic compounds	Short-chain keto acids and derivatives	Keto acids and derivatives	Short-chain keto acids and derivatives	Short-chain keto acids and derivatives	Other
Energy balance	Taurine	HMDB0000251	-0.195374	0.0752022	0.0108698	0.0210203	96	Organic compounds	Organosulfonic acids and derivatives	Organic sulfonic acids and derivatives	Organosulfonic acids and derivatives	Organosulfonic acids	Other
24-hr fasting	Taurine	HMDB0000251	0.0328727	0.0761637	0.667071	0.682645	92	Organic compounds	Organosulfonic acids and derivatives	Organic sulfonic acids and derivatives	Organosulfonic acids and derivatives	Organosulfonic acids	Other
High-carbohydrate	Taurine	HMDB0000251	-0.329078	0.083837	0.000182442	0.000420897	82	Organic compounds	Organosulfonic acids and derivatives	Organic sulfonic acids and derivatives	Organosulfonic acids and derivatives	Organosulfonic acids	Other
Balanced overfeeding	Taurine	HMDB0000251	-0.246783	0.0772652	0.00200791	0.00459201	81	Organic compounds	Organosulfonic acids and derivatives	Organic sulfonic acids and derivatives	Organosulfonic acids and derivatives	Organosulfonic acids	Other
High-fat	Taurine	HMDB0000251	-0.294051	0.0784942	0.000339797	0.000595777	80	Organic compounds	Organosulfonic acids and derivatives	Organic sulfonic acids and derivatives	Organosulfonic acids and derivatives	Organosulfonic acids	Other
Low-protein	Taurine	HMDB0000251	-0.116194	0.0876884	0.189168	0.243879	78	Organic compounds	Organosulfonic acids and derivatives	Organic sulfonic acids and derivatives	Organosulfonic acids and derivatives	Organosulfonic acids	Other
High-protein	Taurine	HMDB0000251	-0.322963	0.0914583	0.000786768	0.00162929	65	Organic compounds	Organosulfonic acids and derivatives	Organic sulfonic acids and derivatives	Organosulfonic acids and derivatives	Organosulfonic acids	Other
Energy balance	Diethanolamine	HMDB0004437	0.171728	0.0783074	0.0307486	0.0535555	96	Organic compounds	Amines	Organonitrogen compounds	Amines	1,2-aminoalcohols	Organonitrogen compounds
24-hr fasting	Diethanolamine	HMDB0004437	0.121513	0.0862403	0.162317	0.186417	92	Organic compounds	Amines	Organonitrogen compounds	Amines	1,2-aminoalcohols	Organonitrogen compounds
High-carbohydrate	Diethanolamine	HMDB0004437	0.0969312	0.090525	0.287494	0.361775	82	Organic compounds	Amines	Organonitrogen compounds	Amines	1,2-aminoalcohols	Organonitrogen compounds
Balanced overfeeding	Diethanolamine	HMDB0004437	-0.0597966	0.0896024	0.506466	0.612982	81	Organic compounds	Amines	Organonitrogen compounds	Amines	1,2-aminoalcohols	Organonitrogen compounds
High-fat	Diethanolamine	HMDB0004437	0.059023	0.097145	0.545211	0.59746	80	Organic compounds	Amines	Organonitrogen compounds	Amines	1,2-aminoalcohols	Organonitrogen compounds
Low-protein	Diethanolamine	HMDB0004437	0.0944522	0.0970058	0.333348	0.40777	78	Organic compounds	Amines	Organonitrogen compounds	Amines	1,2-aminoalcohols	Organonitrogen compounds
High-protein	Diethanolamine	HMDB0004437	0.0248613	0.116024	0.831034	0.874248	65	Organic compounds	Amines	Organonitrogen compounds	Amines	1,2-aminoalcohols	Organonitrogen compounds
Energy balance	Trimethylamine N-oxide	HMDB0000925	0.141767	0.0688191	0.0421342	0.0705815	96	Organic compounds	Aminoxides	Organonitrogen compounds	Aminoxides	Trialkyl amine oxides	Organonitrogen compounds
24-hr fasting	Trimethylamine N-oxide	HMDB0000925	-0.936407	0.0819725	3.8925e-19	1.13748e-18	92	Organic compounds	Aminoxides	Organonitrogen compounds	Aminoxides	Trialkyl amine oxides	Organonitrogen compounds
High-carbohydrate	Trimethylamine N-oxide	HMDB0000925	-0.558733	0.0732552	4.32877e-11	2.23228e-10	82	Organic compounds	Aminoxides	Organonitrogen compounds	Aminoxides	Trialkyl amine oxides	Organonitrogen compounds
Balanced overfeeding	Trimethylamine N-oxide	HMDB0000925	0.54266	0.0737304	1.43153e-10	1.43262e-09	81	Organic compounds	Aminoxides	Organonitrogen compounds	Aminoxides	Trialkyl amine oxides	Organonitrogen compounds
High-fat	Trimethylamine N-oxide	HMDB0000925	0.0745874	0.0743476	0.318815	0.369136	80	Organic compounds	Aminoxides	Organonitrogen compounds	Aminoxides	Trialkyl amine oxides	Organonitrogen compounds
Low-protein	Trimethylamine N-oxide	HMDB0000925	-0.886847	0.065064	5.47526e-22	9.59995e-21	78	Organic compounds	Aminoxides	Organonitrogen compounds	Aminoxides	Trialkyl amine oxides	Organonitrogen compounds
High-protein	Trimethylamine N-oxide	HMDB0000925	0.505293	0.0678904	3.67109e-10	1.7241e-09	65	Organic compounds	Aminoxides	Organonitrogen compounds	Aminoxides	Trialkyl amine oxides	Organonitrogen compounds
Energy balance	Histamine	HMDB0000870	-0.0102885	0.0748303	0.890934	0.915295	96	Organic compounds	Amines	Organonitrogen compounds	Amines	2-arylethylamines	Organonitrogen compounds
24-hr fasting	Histamine	HMDB0000870	0.13189	0.0511325	0.0115382	0.0149485	92	Organic compounds	Amines	Organonitrogen compounds	Amines	2-arylethylamines	Organonitrogen compounds
High-carbohydrate	Histamine	HMDB0000870	0.0946568	0.0549541	0.0888482	0.126309	82	Organic compounds	Amines	Organonitrogen compounds	Amines	2-arylethylamines	Organonitrogen compounds
Balanced overfeeding	Histamine	HMDB0000870	0.102607	0.0523014	0.0532598	0.0927638	81	Organic compounds	Amines	Organonitrogen compounds	Amines	2-arylethylamines	Organonitrogen compounds
High-fat	Histamine	HMDB0000870	0.127047	0.0794218	0.113668	0.141012	80	Organic compounds	Amines	Organonitrogen compounds	Amines	2-arylethylamines	Organonitrogen compounds
Low-protein	Histamine	HMDB0000870	0.0226896	0.0711679	0.75075	0.796159	78	Organic compounds	Amines	Organonitrogen compounds	Amines	2-arylethylamines	Organonitrogen compounds
High-protein	Histamine	HMDB0000870	-0.0676446	0.0655474	0.306083	0.379716	65	Organic compounds	Amines	Organonitrogen compounds	Amines	2-arylethylamines	Organonitrogen compounds
Energy balance	Triethanolamine	HMDB0032538	0.198255	0.149569	0.188181	0.247458	96	Organic compounds	Amines	Organonitrogen compounds	Amines	1,2-aminoalcohols	Organonitrogen compounds
24-hr fasting	Triethanolamine	HMDB0032538	0.150332	0.125492	0.23412	0.263135	92	Organic compounds	Amines	Organonitrogen compounds	Amines	1,2-aminoalcohols	Organonitrogen compounds
High-carbohydrate	Triethanolamine	HMDB0032538	0.0644362	0.120373	0.593923	0.679552	82	Organic compounds	Amines	Organonitrogen compounds	Amines	1,2-aminoalcohols	Organonitrogen compounds
Balanced overfeeding	Triethanolamine	HMDB0032538	0.149769	0.139177	0.285115	0.386522	81	Organic compounds	Amines	Organonitrogen compounds	Amines	1,2-aminoalcohols	Organonitrogen compounds
High-fat	Triethanolamine	HMDB0032538	-0.00572917	0.103014	0.955789	0.966817	80	Organic compounds	Amines	Organonitrogen compounds	Amines	1,2-aminoalcohols	Organonitrogen compounds
Low-protein	Triethanolamine	HMDB0032538	0.167001	0.127348	0.193729	0.246612	78	Organic compounds	Amines	Organonitrogen compounds	Amines	1,2-aminoalcohols	Organonitrogen compounds
High-protein	Triethanolamine	HMDB0032538	-0.00267753	0.179101	0.98812	0.995692	65	Organic compounds	Amines	Organonitrogen compounds	Amines	1,2-aminoalcohols	Organonitrogen compounds
Energy balance	Carnitine	HMDB0000062	0.0159647	0.0105687	0.134219	0.185787	96	Organic compounds	Quaternary ammonium salts	Organonitrogen compounds	Quaternary ammonium salts	Carnitines	Organonitrogen compounds
24-hr fasting	Carnitine	HMDB0000062	-0.113637	0.0209398	4.90125e-07	8.10709e-07	92	Organic compounds	Quaternary ammonium salts	Organonitrogen compounds	Quaternary ammonium salts	Carnitines	Organonitrogen compounds
High-carbohydrate	Carnitine	HMDB0000062	-0.103471	0.0162696	1.16917e-08	5.02025e-08	82	Organic compounds	Quaternary ammonium salts	Organonitrogen compounds	Quaternary ammonium salts	Carnitines	Organonitrogen compounds
Balanced overfeeding	Carnitine	HMDB0000062	-0.0238527	0.0199116	0.234483	0.324574	81	Organic compounds	Quaternary ammonium salts	Organonitrogen compounds	Quaternary ammonium salts	Carnitines	Organonitrogen compounds
High-fat	Carnitine	HMDB0000062	-0.050923	0.0127174	0.000139631	0.000256803	80	Organic compounds	Quaternary ammonium salts	Organonitrogen compounds	Quaternary ammonium salts	Carnitines	Organonitrogen compounds
Low-protein	Carnitine	HMDB0000062	-0.0866888	0.0137179	1.69974e-08	6.47873e-08	78	Organic compounds	Quaternary ammonium salts	Organonitrogen compounds	Quaternary ammonium salts	Carnitines	Organonitrogen compounds
High-protein	Carnitine	HMDB0000062	-0.0961561	0.0149583	2.07669e-08	7.48178e-08	65	Organic compounds	Quaternary ammonium salts	Organonitrogen compounds	Quaternary ammonium salts	Carnitines	Organonitrogen compounds
Energy balance	Choline	HMDB0000097	-0.00678214	0.0195523	0.729455	0.773575	96	Organic compounds	Quaternary ammonium salts	Organonitrogen compounds	Quaternary ammonium salts	Cholines	Organonitrogen compounds
24-hr fasting	Choline	HMDB0000097	0.0128405	0.027229	0.638385	0.663302	92	Organic compounds	Quaternary ammonium salts	Organonitrogen compounds	Quaternary ammonium salts	Cholines	Organonitrogen compounds
High-carbohydrate	Choline	HMDB0000097	-0.296002	0.0337836	2.58294e-13	1.69828e-12	82	Organic compounds	Quaternary ammonium salts	Organonitrogen compounds	Quaternary ammonium salts	Cholines	Organonitrogen compounds
Balanced overfeeding	Choline	HMDB0000097	-0.010193	0.0283954	0.720565	0.816848	81	Organic compounds	Quaternary ammonium salts	Organonitrogen compounds	Quaternary ammonium salts	Cholines	Organonitrogen compounds
High-fat	Choline	HMDB0000097	-0.026954	0.027013	0.321415	0.369136	80	Organic compounds	Quaternary ammonium salts	Organonitrogen compounds	Quaternary ammonium salts	Cholines	Organonitrogen compounds
Low-protein	Choline	HMDB0000097	-0.0896325	0.0288094	0.00263526	0.00513388	78	Organic compounds	Quaternary ammonium salts	Organonitrogen compounds	Quaternary ammonium salts	Cholines	Organonitrogen compounds
High-protein	Choline	HMDB0000097	-0.256773	0.0339159	2.19988e-10	1.09552e-09	65	Organic compounds	Quaternary ammonium salts	Organonitrogen compounds	Quaternary ammonium salts	Cholines	Organonitrogen compounds
Energy balance	Acetylcholine	HMDB0000895	0.142158	0.0668251	0.035984	0.0614532	96	Organic compounds	Quaternary ammonium salts	Organonitrogen compounds	Quaternary ammonium salts	Acyl cholines	Organonitrogen compounds
24-hr fasting	Acetylcholine	HMDB0000895	-0.347035	0.0723526	6.44942e-06	9.97763e-06	92	Organic compounds	Quaternary ammonium salts	Organonitrogen compounds	Quaternary ammonium salts	Acyl cholines	Organonitrogen compounds
High-carbohydrate	Acetylcholine	HMDB0000895	-0.115866	0.0902115	0.202716	0.266572	82	Organic compounds	Quaternary ammonium salts	Organonitrogen compounds	Quaternary ammonium salts	Acyl cholines	Organonitrogen compounds
Balanced overfeeding	Acetylcholine	HMDB0000895	0.892954	0.0888946	7.89579e-16	2.30733e-14	81	Organic compounds	Quaternary ammonium salts	Organonitrogen compounds	Quaternary ammonium salts	Acyl cholines	Organonitrogen compounds
High-fat	Acetylcholine	HMDB0000895	-0.0796584	0.0796123	0.320085	0.369136	80	Organic compounds	Quaternary ammonium salts	Organonitrogen compounds	Quaternary ammonium salts	Acyl cholines	Organonitrogen compounds
Low-protein	Acetylcholine	HMDB0000895	0.312545	0.104952	0.00390644	0.00718457	78	Organic compounds	Quaternary ammonium salts	Organonitrogen compounds	Quaternary ammonium salts	Acyl cholines	Organonitrogen compounds
High-protein	Acetylcholine	HMDB0000895	-0.754909	0.0828522	4.78734e-13	3.89636e-12	65	Organic compounds	Quaternary ammonium salts	Organonitrogen compounds	Quaternary ammonium salts	Acyl cholines	Organonitrogen compounds
Energy balance	Choline phosphate	HMDB0001565	-0.118599	0.0753062	0.118607	0.168614	96	Organic compounds	Quaternary ammonium salts	Organonitrogen compounds	Quaternary ammonium salts	Phosphocholines	Organonitrogen compounds
24-hr fasting	Choline phosphate	HMDB0001565	-0.15187	0.0800497	0.061044	0.0726451	92	Organic compounds	Quaternary ammonium salts	Organonitrogen compounds	Quaternary ammonium salts	Phosphocholines	Organonitrogen compounds
High-carbohydrate	Choline phosphate	HMDB0001565	-0.292794	0.0925003	0.00219177	0.00420756	82	Organic compounds	Quaternary ammonium salts	Organonitrogen compounds	Quaternary ammonium salts	Phosphocholines	Organonitrogen compounds
Balanced overfeeding	Choline phosphate	HMDB0001565	-0.0752202	0.0814554	0.358548	0.464523	81	Organic compounds	Quaternary ammonium salts	Organonitrogen compounds	Quaternary ammonium salts	Phosphocholines	Organonitrogen compounds
High-fat	Choline phosphate	HMDB0001565	-0.183843	0.0897107	0.0437535	0.0593153	80	Organic compounds	Quaternary ammonium salts	Organonitrogen compounds	Quaternary ammonium salts	Phosphocholines	Organonitrogen compounds
Low-protein	Choline phosphate	HMDB0001565	0.0200825	0.0835372	0.810674	0.846061	78	Organic compounds	Quaternary ammonium salts	Organonitrogen compounds	Quaternary ammonium salts	Phosphocholines	Organonitrogen compounds
High-protein	Choline phosphate	HMDB0001565	-0.200823	0.0945751	0.0377163	0.057008	65	Organic compounds	Quaternary ammonium salts	Organonitrogen compounds	Quaternary ammonium salts	Phosphocholines	Organonitrogen compounds
Energy balance	Methylguanidine	HMDB0001522	-0.0858236	0.0591521	0.150103	0.205609	96	Organic compounds	Guanidines	Organonitrogen compounds	Guanidines	Guanidines	Organonitrogen compounds
24-hr fasting	Methylguanidine	HMDB0001522	-0.28959	0.0429796	1.53839e-09	2.82934e-09	92	Organic compounds	Guanidines	Organonitrogen compounds	Guanidines	Guanidines	Organonitrogen compounds
High-carbohydrate	Methylguanidine	HMDB0001522	-0.0606482	0.0497463	0.22637	0.29184	82	Organic compounds	Guanidines	Organonitrogen compounds	Guanidines	Guanidines	Organonitrogen compounds
Balanced overfeeding	Methylguanidine	HMDB0001522	0.127859	0.0397583	0.00187693	0.00436843	81	Organic compounds	Guanidines	Organonitrogen compounds	Guanidines	Guanidines	Organonitrogen compounds
High-fat	Methylguanidine	HMDB0001522	0.179859	0.053476	0.00118978	0.001968	80	Organic compounds	Guanidines	Organonitrogen compounds	Guanidines	Guanidines	Organonitrogen compounds
Low-protein	Methylguanidine	HMDB0001522	-0.198123	0.0511477	0.0002276	0.000507278	78	Organic compounds	Guanidines	Organonitrogen compounds	Guanidines	Guanidines	Organonitrogen compounds
High-protein	Methylguanidine	HMDB0001522	-0.00907514	0.0390407	0.816951	0.866364	65	Organic compounds	Guanidines	Organonitrogen compounds	Guanidines	Guanidines	Organonitrogen compounds
Energy balance	Creatinine	HMDB0000562	-0.00613881	0.0105561	0.562254	0.623935	96	Organic compounds	Amino acids, peptides, and analogues	Amino acids, peptides, and analogues	Amino acids, peptides, and analogues	Alpha amino acids and derivatives	Amino acids, peptides, and analogues
24-hr fasting	Creatinine	HMDB0000562	-0.0874898	0.117077	0.456861	0.486455	92	Organic compounds	Amino acids, peptides, and analogues	Amino acids, peptides, and analogues	Amino acids, peptides, and analogues	Alpha amino acids and derivatives	Amino acids, peptides, and analogues
High-carbohydrate	Creatinine	HMDB0000562	-0.0574915	0.01225	1.09541e-05	3.00096e-05	82	Organic compounds	Amino acids, peptides, and analogues	Amino acids, peptides, and analogues	Amino acids, peptides, and analogues	Alpha amino acids and derivatives	Amino acids, peptides, and analogues
Balanced overfeeding	Creatinine	HMDB0000562	-0.0270736	0.013846	0.0540346	0.093494	81	Organic compounds	Amino acids, peptides, and analogues	Amino acids, peptides, and analogues	Amino acids, peptides, and analogues	Alpha amino acids and derivatives	Amino acids, peptides, and analogues
High-fat	Creatinine	HMDB0000562	-0.0481152	0.0148884	0.00179536	0.00291469	80	Organic compounds	Amino acids, peptides, and analogues	Amino acids, peptides, and analogues	Amino acids, peptides, and analogues	Alpha amino acids and derivatives	Amino acids, peptides, and analogues
Low-protein	Creatinine	HMDB0000562	0.0403799	0.0130726	0.00281717	0.00540815	78	Organic compounds	Amino acids, peptides, and analogues	Amino acids, peptides, and analogues	Amino acids, peptides, and analogues	Alpha amino acids and derivatives	Amino acids, peptides, and analogues
High-protein	Creatinine	HMDB0000562	-0.116213	0.0156006	3.57751e-10	1.7107e-09	65	Organic compounds	Amino acids, peptides, and analogues	Amino acids, peptides, and analogues	Amino acids, peptides, and analogues	Alpha amino acids and derivatives	Amino acids, peptides, and analogues
Energy balance	Biliverdin	HMDB0001008	0.234288	0.0497629	8.50805e-06	2.57197e-05	96	Organic compounds	Bilirubins	Tetrapyrroles and derivatives	Bilirubins	Bilirubins	Other
24-hr fasting	Biliverdin	HMDB0001008	0.972625	0.0567678	6.31243e-30	3.1324e-29	92	Organic compounds	Bilirubins	Tetrapyrroles and derivatives	Bilirubins	Bilirubins	Other
High-carbohydrate	Biliverdin	HMDB0001008	-0.0337196	0.0477857	0.48246	0.579393	82	Organic compounds	Bilirubins	Tetrapyrroles and derivatives	Bilirubins	Bilirubins	Other
Balanced overfeeding	Biliverdin	HMDB0001008	-0.328532	0.0559574	9.42008e-08	5.38583e-07	81	Organic compounds	Bilirubins	Tetrapyrroles and derivatives	Bilirubins	Bilirubins	Other
High-fat	Biliverdin	HMDB0001008	-0.302407	0.0668787	2.12859e-05	4.40803e-05	80	Organic compounds	Bilirubins	Tetrapyrroles and derivatives	Bilirubins	Bilirubins	Other
Low-protein	Biliverdin	HMDB0001008	-0.290768	0.0590962	4.98174e-06	1.3102e-05	78	Organic compounds	Bilirubins	Tetrapyrroles and derivatives	Bilirubins	Bilirubins	Other
High-protein	Biliverdin	HMDB0001008	-0.562197	0.0696056	2.91092e-11	1.66429e-10	65	Organic compounds	Bilirubins	Tetrapyrroles and derivatives	Bilirubins	Bilirubins	Other
Energy balance	Imidazoleacetic acid	HMDB0002024	0.0330064	0.04231	0.437267	0.506613	96	Organic compounds	Imidazoles	Azoles	Imidazoles	Imidazolyl carboxylic acids and derivatives	Other
24-hr fasting	Imidazoleacetic acid	HMDB0002024	0.0485026	0.0396027	0.223909	0.252738	92	Organic compounds	Imidazoles	Azoles	Imidazoles	Imidazolyl carboxylic acids and derivatives	Other
High-carbohydrate	Imidazoleacetic acid	HMDB0002024	-0.0641446	0.0381045	0.096199	0.135296	82	Organic compounds	Imidazoles	Azoles	Imidazoles	Imidazolyl carboxylic acids and derivatives	Other
Balanced overfeeding	Imidazoleacetic acid	HMDB0002024	-0.0693107	0.0546802	0.208631	0.296594	81	Organic compounds	Imidazoles	Azoles	Imidazoles	Imidazolyl carboxylic acids and derivatives	Other
High-fat	Imidazoleacetic acid	HMDB0002024	-0.00964575	0.0631382	0.878968	0.903002	80	Organic compounds	Imidazoles	Azoles	Imidazoles	Imidazolyl carboxylic acids and derivatives	Other
Low-protein	Imidazoleacetic acid	HMDB0002024	0.10135	0.0646994	0.121448	0.162137	78	Organic compounds	Imidazoles	Azoles	Imidazoles	Imidazolyl carboxylic acids and derivatives	Other
High-protein	Imidazoleacetic acid	HMDB0002024	-0.344031	0.0773769	3.69037e-05	9.33237e-05	65	Organic compounds	Imidazoles	Azoles	Imidazoles	Imidazolyl carboxylic acids and derivatives	Other
Energy balance	Urocanic acid	HMDB0000301	0.154237	0.0986881	0.121409	0.168945	96	Organic compounds	Imidazoles	Azoles	Imidazoles	Imidazolyl carboxylic acids and derivatives	Other
24-hr fasting	Urocanic acid	HMDB0000301	0.343475	0.0931571	0.000389681	0.00056311	92	Organic compounds	Imidazoles	Azoles	Imidazoles	Imidazolyl carboxylic acids and derivatives	Other
High-carbohydrate	Urocanic acid	HMDB0000301	0.0777459	0.125653	0.537848	0.628685	82	Organic compounds	Imidazoles	Azoles	Imidazoles	Imidazolyl carboxylic acids and derivatives	Other
Balanced overfeeding	Urocanic acid	HMDB0000301	0.1226	0.122804	0.321126	0.426547	81	Organic compounds	Imidazoles	Azoles	Imidazoles	Imidazolyl carboxylic acids and derivatives	Other
High-fat	Urocanic acid	HMDB0000301	0.0036799	0.10792	0.972885	0.98034	80	Organic compounds	Imidazoles	Azoles	Imidazoles	Imidazolyl carboxylic acids and derivatives	Other
Low-protein	Urocanic acid	HMDB0000301	0.348356	0.147785	0.0210249	0.0345831	78	Organic compounds	Imidazoles	Azoles	Imidazoles	Imidazolyl carboxylic acids and derivatives	Other
High-protein	Urocanic acid	HMDB0000301	-0.398644	0.142001	0.00666914	0.0115394	65	Organic compounds	Imidazoles	Azoles	Imidazoles	Imidazolyl carboxylic acids and derivatives	Other
Energy balance	Methylimidazoleacetic acid	HMDB0002820	-0.119055	0.0422213	0.00584943	0.0116545	96	Organic compounds	Imidazoles	Azoles	Imidazoles	Imidazolyl carboxylic acids and derivatives	Other
24-hr fasting	Methylimidazoleacetic acid	HMDB0002820	-0.588829	0.0460247	7.09868e-22	2.45652e-21	92	Organic compounds	Imidazoles	Azoles	Imidazoles	Imidazolyl carboxylic acids and derivatives	Other
High-carbohydrate	Methylimidazoleacetic acid	HMDB0002820	0.216564	0.0513718	6.50297e-05	0.000162884	82	Organic compounds	Imidazoles	Azoles	Imidazoles	Imidazolyl carboxylic acids and derivatives	Other
Balanced overfeeding	Methylimidazoleacetic acid	HMDB0002820	0.420792	0.0637788	4.15972e-09	3.03891e-08	81	Organic compounds	Imidazoles	Azoles	Imidazoles	Imidazolyl carboxylic acids and derivatives	Other
High-fat	Methylimidazoleacetic acid	HMDB0002820	0.424629	0.0663722	1.03261e-08	3.31191e-08	80	Organic compounds	Imidazoles	Azoles	Imidazoles	Imidazolyl carboxylic acids and derivatives	Other
Low-protein	Methylimidazoleacetic acid	HMDB0002820	-0.876774	0.0464823	3.41168e-30	1.28182e-28	78	Organic compounds	Imidazoles	Azoles	Imidazoles	Imidazolyl carboxylic acids and derivatives	Other
High-protein	Methylimidazoleacetic acid	HMDB0002820	-0.435807	0.0701109	4.78695e-08	1.61406e-07	65	Organic compounds	Imidazoles	Azoles	Imidazoles	Imidazolyl carboxylic acids and derivatives	Other
Energy balance	Imidazolepropionic acid	HMDB0002271	-0.0954031	0.0501246	0.0600262	0.0939696	96	Organic compounds	Imidazoles	Azoles	Imidazoles	Imidazolyl carboxylic acids and derivatives	Other
24-hr fasting	Imidazolepropionic acid	HMDB0002271	0.13506	0.0671178	0.0472134	0.0569593	92	Organic compounds	Imidazoles	Azoles	Imidazoles	Imidazolyl carboxylic acids and derivatives	Other
High-carbohydrate	Imidazolepropionic acid	HMDB0002271	0.161391	0.0368142	3.51145e-05	8.96613e-05	82	Organic compounds	Imidazoles	Azoles	Imidazoles	Imidazolyl carboxylic acids and derivatives	Other
Balanced overfeeding	Imidazolepropionic acid	HMDB0002271	0.249949	0.0695856	0.000564959	0.00148584	81	Organic compounds	Imidazoles	Azoles	Imidazoles	Imidazolyl carboxylic acids and derivatives	Other
High-fat	Imidazolepropionic acid	HMDB0002271	0.0563832	0.0447801	0.211697	0.25423	80	Organic compounds	Imidazoles	Azoles	Imidazoles	Imidazolyl carboxylic acids and derivatives	Other
Low-protein	Imidazolepropionic acid	HMDB0002271	-0.123938	0.0502541	0.0159387	0.0270444	78	Organic compounds	Imidazoles	Azoles	Imidazoles	Imidazolyl carboxylic acids and derivatives	Other
High-protein	Imidazolepropionic acid	HMDB0002271	0.160528	0.0966327	0.101718	0.140062	65	Organic compounds	Imidazoles	Azoles	Imidazoles	Imidazolyl carboxylic acids and derivatives	Other
Energy balance	Indoleacetic acid	HMDB0000197	-0.240233	0.0531577	1.78684e-05	5.16416e-05	96	Organic compounds	Indolyl carboxylic acids and derivatives	Indoles and derivatives	Indolyl carboxylic acids and derivatives	Indole-3-acetic acid derivatives	Other
24-hr fasting	Indoleacetic acid	HMDB0000197	-0.389166	0.076702	2.11562e-06	3.37218e-06	92	Organic compounds	Indolyl carboxylic acids and derivatives	Indoles and derivatives	Indolyl carboxylic acids and derivatives	Indole-3-acetic acid derivatives	Other
High-carbohydrate	Indoleacetic acid	HMDB0000197	-0.496453	0.078096	1.18348e-08	5.02025e-08	82	Organic compounds	Indolyl carboxylic acids and derivatives	Indoles and derivatives	Indolyl carboxylic acids and derivatives	Indole-3-acetic acid derivatives	Other
Balanced overfeeding	Indoleacetic acid	HMDB0000197	-0.209268	0.0703668	0.00388453	0.00837404	81	Organic compounds	Indolyl carboxylic acids and derivatives	Indoles and derivatives	Indolyl carboxylic acids and derivatives	Indole-3-acetic acid derivatives	Other
High-fat	Indoleacetic acid	HMDB0000197	-0.0685532	0.0588722	0.24775	0.292189	80	Organic compounds	Indolyl carboxylic acids and derivatives	Indoles and derivatives	Indolyl carboxylic acids and derivatives	Indole-3-acetic acid derivatives	Other
Low-protein	Indoleacetic acid	HMDB0000197	-0.435879	0.0888029	5.21511e-06	1.35799e-05	78	Organic compounds	Indolyl carboxylic acids and derivatives	Indoles and derivatives	Indolyl carboxylic acids and derivatives	Indole-3-acetic acid derivatives	Other
High-protein	Indoleacetic acid	HMDB0000197	0.142111	0.0846359	0.098169	0.136606	65	Organic compounds	Indolyl carboxylic acids and derivatives	Indoles and derivatives	Indolyl carboxylic acids and derivatives	Indole-3-acetic acid derivatives	Other
Energy balance	Acisoga	HMDB0061384	0.0177614	0.0243208	0.467004	0.531697	96	Organic compounds	N-alkylpyrrolidines	Pyrrolidines	N-alkylpyrrolidines	N-alkylpyrrolidines	Other
24-hr fasting	Acisoga	HMDB0061384	-0.0677867	0.0278301	0.0168549	0.0213118	92	Organic compounds	N-alkylpyrrolidines	Pyrrolidines	N-alkylpyrrolidines	N-alkylpyrrolidines	Other
High-carbohydrate	Acisoga	HMDB0061384	-0.254968	0.0358119	4.17527e-10	1.99654e-09	82	Organic compounds	N-alkylpyrrolidines	Pyrrolidines	N-alkylpyrrolidines	N-alkylpyrrolidines	Other
Balanced overfeeding	Acisoga	HMDB0061384	-0.203254	0.0373598	5.64176e-07	2.69779e-06	81	Organic compounds	N-alkylpyrrolidines	Pyrrolidines	N-alkylpyrrolidines	N-alkylpyrrolidines	Other
High-fat	Acisoga	HMDB0061384	-0.266986	0.0341694	2.00984e-11	7.4449e-11	80	Organic compounds	N-alkylpyrrolidines	Pyrrolidines	N-alkylpyrrolidines	N-alkylpyrrolidines	Other
Low-protein	Acisoga	HMDB0061384	-0.052901	0.0315079	0.0973188	0.132616	78	Organic compounds	N-alkylpyrrolidines	Pyrrolidines	N-alkylpyrrolidines	N-alkylpyrrolidines	Other
High-protein	Acisoga	HMDB0061384	-0.631567	0.0556401	8.89653e-17	1.55986e-15	65	Organic compounds	N-alkylpyrrolidines	Pyrrolidines	N-alkylpyrrolidines	N-alkylpyrrolidines	Other
Energy balance	N1-Methyl-2-pyridone-5-carboxamide	HMDB0004193	0.109483	0.0266539	8.47043e-05	0.000218404	96	Organic compounds	Pyridinecarboxylic acids and derivatives	Pyridines and derivatives	Pyridinecarboxylic acids and derivatives	Nicotinamides	Other
24-hr fasting	N1-Methyl-2-pyridone-5-carboxamide	HMDB0004193	0.108318	0.0329783	0.00146174	0.00204488	92	Organic compounds	Pyridinecarboxylic acids and derivatives	Pyridines and derivatives	Pyridinecarboxylic acids and derivatives	Nicotinamides	Other
High-carbohydrate	N1-Methyl-2-pyridone-5-carboxamide	HMDB0004193	-0.103631	0.0337078	0.00288497	0.00545861	82	Organic compounds	Pyridinecarboxylic acids and derivatives	Pyridines and derivatives	Pyridinecarboxylic acids and derivatives	Nicotinamides	Other
Balanced overfeeding	N1-Methyl-2-pyridone-5-carboxamide	HMDB0004193	0.198614	0.0348093	1.8841e-07	9.97721e-07	81	Organic compounds	Pyridinecarboxylic acids and derivatives	Pyridines and derivatives	Pyridinecarboxylic acids and derivatives	Nicotinamides	Other
High-fat	N1-Methyl-2-pyridone-5-carboxamide	HMDB0004193	0.32105	0.030664	1.36907e-16	1.1252e-15	80	Organic compounds	Pyridinecarboxylic acids and derivatives	Pyridines and derivatives	Pyridinecarboxylic acids and derivatives	Nicotinamides	Other
Low-protein	N1-Methyl-2-pyridone-5-carboxamide	HMDB0004193	-1.07504	0.0455044	1.77058e-36	1.16416e-34	78	Organic compounds	Pyridinecarboxylic acids and derivatives	Pyridines and derivatives	Pyridinecarboxylic acids and derivatives	Nicotinamides	Other
High-protein	N1-Methyl-2-pyridone-5-carboxamide	HMDB0004193	0.139281	0.0426041	0.0017621	0.00339192	65	Organic compounds	Pyridinecarboxylic acids and derivatives	Pyridines and derivatives	Pyridinecarboxylic acids and derivatives	Nicotinamides	Other
Energy balance	Niacinamide	HMDB0001406	-0.269244	0.117119	0.0237028	0.0421206	96	Organic compounds	Pyridinecarboxylic acids and derivatives	Pyridines and derivatives	Pyridinecarboxylic acids and derivatives	Nicotinamides	Other
24-hr fasting	Niacinamide	HMDB0001406	0.056673	0.125442	0.652521	0.672059	92	Organic compounds	Pyridinecarboxylic acids and derivatives	Pyridines and derivatives	Pyridinecarboxylic acids and derivatives	Nicotinamides	Other
High-carbohydrate	Niacinamide	HMDB0001406	-0.20138	0.133724	0.136021	0.186461	82	Organic compounds	Pyridinecarboxylic acids and derivatives	Pyridines and derivatives	Pyridinecarboxylic acids and derivatives	Nicotinamides	Other
Balanced overfeeding	Niacinamide	HMDB0001406	-0.274418	0.118119	0.0227075	0.0429646	81	Organic compounds	Pyridinecarboxylic acids and derivatives	Pyridines and derivatives	Pyridinecarboxylic acids and derivatives	Nicotinamides	Other
High-fat	Niacinamide	HMDB0001406	-0.232128	0.113723	0.044573	0.0601164	80	Organic compounds	Pyridinecarboxylic acids and derivatives	Pyridines and derivatives	Pyridinecarboxylic acids and derivatives	Nicotinamides	Other
Low-protein	Niacinamide	HMDB0001406	-0.42972	0.141137	0.00321182	0.00599085	78	Organic compounds	Pyridinecarboxylic acids and derivatives	Pyridines and derivatives	Pyridinecarboxylic acids and derivatives	Nicotinamides	Other
High-protein	Niacinamide	HMDB0001406	-0.310577	0.12755	0.0177847	0.0288727	65	Organic compounds	Pyridinecarboxylic acids and derivatives	Pyridines and derivatives	Pyridinecarboxylic acids and derivatives	Nicotinamides	Other
Energy balance	1-Methyl nicotinamide	HMDB0000699	0.0497358	0.0515998	0.337555	0.40911	96	Organic compounds	Pyridinecarboxylic acids and derivatives	Pyridines and derivatives	Pyridinecarboxylic acids and derivatives	Nicotinamides	Other
24-hr fasting	1-Methyl nicotinamide	HMDB0000699	0.177291	0.0542306	0.00153411	0.00213477	92	Organic compounds	Pyridinecarboxylic acids and derivatives	Pyridines and derivatives	Pyridinecarboxylic acids and derivatives	Nicotinamides	Other
High-carbohydrate	1-Methyl nicotinamide	HMDB0000699	-0.181775	0.0564391	0.00184926	0.00362953	82	Organic compounds	Pyridinecarboxylic acids and derivatives	Pyridines and derivatives	Pyridinecarboxylic acids and derivatives	Nicotinamides	Other
Balanced overfeeding	1-Methyl nicotinamide	HMDB0000699	-0.0624745	0.05844	0.288268	0.388792	81	Organic compounds	Pyridinecarboxylic acids and derivatives	Pyridines and derivatives	Pyridinecarboxylic acids and derivatives	Nicotinamides	Other
High-fat	1-Methyl nicotinamide	HMDB0000699	0.373475	0.0451989	2.67754e-12	1.17365e-11	80	Organic compounds	Pyridinecarboxylic acids and derivatives	Pyridines and derivatives	Pyridinecarboxylic acids and derivatives	Nicotinamides	Other
Low-protein	1-Methyl nicotinamide	HMDB0000699	-0.787613	0.0628198	4.36992e-20	6.04889e-19	78	Organic compounds	Pyridinecarboxylic acids and derivatives	Pyridines and derivatives	Pyridinecarboxylic acids and derivatives	Nicotinamides	Other
High-protein	1-Methyl nicotinamide	HMDB0000699	0.268189	0.0618023	5.36406e-05	0.000133089	65	Organic compounds	Pyridinecarboxylic acids and derivatives	Pyridines and derivatives	Pyridinecarboxylic acids and derivatives	Nicotinamides	Other
Energy balance	Trigonelline	HMDB0000875	-1.67417	0.0932684	2.76802e-32	7.2799e-30	96	Organic compounds				Alkaloids and derivatives	Other
24-hr fasting	Trigonelline	HMDB0000875	-2.63196	0.0977628	1.51576e-44	4.42939e-43	92	Organic compounds				Alkaloids and derivatives	Other
High-carbohydrate	Trigonelline	HMDB0000875	-0.110764	0.10605	0.299422	0.373213	82	Organic compounds				Alkaloids and derivatives	Other
Balanced overfeeding	Trigonelline	HMDB0000875	-0.694475	0.110953	1.80418e-08	1.18625e-07	81	Organic compounds				Alkaloids and derivatives	Other
High-fat	Trigonelline	HMDB0000875	-1.74068	0.0913903	2.91245e-31	7.65974e-29	80	Organic compounds				Alkaloids and derivatives	Other
Low-protein	Trigonelline	HMDB0000875	-1.06864	0.101742	2.1848e-16	2.12816e-15	78	Organic compounds				Alkaloids and derivatives	Other
High-protein	Trigonelline	HMDB0000875	-0.169927	0.137382	0.22079	0.279172	65	Organic compounds				Alkaloids and derivatives	Other
Energy balance	4-Pyridoxic acid	HMDB0000017	-0.0718308	0.039522	0.0722946	0.110543	96	Organic compounds	Pyridinecarboxylic acids and derivatives	Pyridines and derivatives	Pyridinecarboxylic acids and derivatives	Pyridinecarboxylic acids	Other
24-hr fasting	4-Pyridoxic acid	HMDB0000017	-0.0373959	0.0488414	0.445904	0.476719	92	Organic compounds	Pyridinecarboxylic acids and derivatives	Pyridines and derivatives	Pyridinecarboxylic acids and derivatives	Pyridinecarboxylic acids	Other
High-carbohydrate	4-Pyridoxic acid	HMDB0000017	-0.239773	0.0272792	2.27614e-13	1.53494e-12	82	Organic compounds	Pyridinecarboxylic acids and derivatives	Pyridines and derivatives	Pyridinecarboxylic acids and derivatives	Pyridinecarboxylic acids	Other
Balanced overfeeding	4-Pyridoxic acid	HMDB0000017	-0.0258842	0.0354689	0.467662	0.574744	81	Organic compounds	Pyridinecarboxylic acids and derivatives	Pyridines and derivatives	Pyridinecarboxylic acids and derivatives	Pyridinecarboxylic acids	Other
High-fat	4-Pyridoxic acid	HMDB0000017	0.100894	0.0456032	0.0298239	0.0417218	80	Organic compounds	Pyridinecarboxylic acids and derivatives	Pyridines and derivatives	Pyridinecarboxylic acids and derivatives	Pyridinecarboxylic acids	Other
Low-protein	4-Pyridoxic acid	HMDB0000017	-0.274137	0.0452836	5.18e-08	1.89214e-07	78	Organic compounds	Pyridinecarboxylic acids and derivatives	Pyridines and derivatives	Pyridinecarboxylic acids and derivatives	Pyridinecarboxylic acids	Other
High-protein	4-Pyridoxic acid	HMDB0000017	-0.00946023	0.0515174	0.854902	0.888692	65	Organic compounds	Pyridinecarboxylic acids and derivatives	Pyridines and derivatives	Pyridinecarboxylic acids and derivatives	Pyridinecarboxylic acids	Other
Energy balance	Kynurenic acid	HMDB0000715	0.00757467	0.0383193	0.843724	0.87362	96	Organic compounds	Quinoline carboxylic acids	Quinolines and derivatives	Quinoline carboxylic acids	Quinoline carboxylic acids	Other
24-hr fasting	Kynurenic acid	HMDB0000715	0.288389	0.0646672	2.38901e-05	3.59034e-05	92	Organic compounds	Quinoline carboxylic acids	Quinolines and derivatives	Quinoline carboxylic acids	Quinoline carboxylic acids	Other
High-carbohydrate	Kynurenic acid	HMDB0000715	0.0859364	0.0381975	0.0272094	0.0425956	82	Organic compounds	Quinoline carboxylic acids	Quinolines and derivatives	Quinoline carboxylic acids	Quinoline carboxylic acids	Other
Balanced overfeeding	Kynurenic acid	HMDB0000715	0.288421	0.0426854	2.07181e-09	1.61326e-08	81	Organic compounds	Quinoline carboxylic acids	Quinolines and derivatives	Quinoline carboxylic acids	Quinoline carboxylic acids	Other
High-fat	Kynurenic acid	HMDB0000715	0.417758	0.0432325	4.96588e-15	3.10958e-14	80	Organic compounds	Quinoline carboxylic acids	Quinolines and derivatives	Quinoline carboxylic acids	Quinoline carboxylic acids	Other
Low-protein	Kynurenic acid	HMDB0000715	-0.553845	0.0644274	8.72875e-13	5.38012e-12	78	Organic compounds	Quinoline carboxylic acids	Quinolines and derivatives	Quinoline carboxylic acids	Quinoline carboxylic acids	Other
High-protein	Kynurenic acid	HMDB0000715	0.595852	0.0554421	8.55843e-16	1.25048e-14	65	Organic compounds	Quinoline carboxylic acids	Quinolines and derivatives	Quinoline carboxylic acids	Quinoline carboxylic acids	Other
Energy balance	Allantoin	HMDB0000462	-0.326736	0.0366855	3.5898e-14	5.55363e-13	96	Organic compounds	Imidazoles	Azoles	Imidazoles	Imidazoles	Other
24-hr fasting	Allantoin	HMDB0000462	-1.16055	0.0997257	1.43657e-19	4.29338e-19	92	Organic compounds	Imidazoles	Azoles	Imidazoles	Imidazoles	Other
High-carbohydrate	Allantoin	HMDB0000462	0.0787587	0.052855	0.140133	0.189974	82	Organic compounds	Imidazoles	Azoles	Imidazoles	Imidazoles	Other
Balanced overfeeding	Allantoin	HMDB0000462	0.0805827	0.043026	0.0647373	0.105751	81	Organic compounds	Imidazoles	Azoles	Imidazoles	Imidazoles	Other
High-fat	Allantoin	HMDB0000462	-0.542995	0.0580203	1.94202e-14	1.135e-13	80	Organic compounds	Imidazoles	Azoles	Imidazoles	Imidazoles	Other
Low-protein	Allantoin	HMDB0000462	-0.745834	0.0428787	4.87293e-28	1.60198e-26	78	Organic compounds	Imidazoles	Azoles	Imidazoles	Imidazoles	Other
High-protein	Allantoin	HMDB0000462	-0.115918	0.0573456	0.0475611	0.0706698	65	Organic compounds	Imidazoles	Azoles	Imidazoles	Imidazoles	Other
Energy balance	Retinol	HMDB0000305	0.0238369	0.024347	0.330041	0.401856	96	Organic compounds	Retinoids	Prenol lipids	Retinoids	Retinoids	Other
24-hr fasting	Retinol	HMDB0000305	-0.0652304	0.0282716	0.0233594	0.0289789	92	Organic compounds	Retinoids	Prenol lipids	Retinoids	Retinoids	Other
High-carbohydrate	Retinol	HMDB0000305	0.0267999	0.0287165	0.353494	0.434435	82	Organic compounds	Retinoids	Prenol lipids	Retinoids	Retinoids	Other
Balanced overfeeding	Retinol	HMDB0000305	0.0702123	0.0339049	0.0415965	0.0754474	81	Organic compounds	Retinoids	Prenol lipids	Retinoids	Retinoids	Other
High-fat	Retinol	HMDB0000305	0.099263	0.0258695	0.000249368	0.000446149	80	Organic compounds	Retinoids	Prenol lipids	Retinoids	Retinoids	Other
Low-protein	Retinol	HMDB0000305	-0.0257445	0.0346202	0.459425	0.537722	78	Organic compounds	Retinoids	Prenol lipids	Retinoids	Retinoids	Other
High-protein	Retinol	HMDB0000305	0.0904761	0.0381863	0.0209479	0.0333897	65	Organic compounds	Retinoids	Prenol lipids	Retinoids	Retinoids	Other
Energy balance	gamma-Tocopherol	HMDB0001492	0.03818	0.0745688	0.609832	0.67107	96	Organic compounds	Quinone and hydroquinone lipids	Prenol lipids	Quinone and hydroquinone lipids	Tocopherols	Other
24-hr fasting	gamma-Tocopherol	HMDB0001492	0.535934	0.0673754	5.38712e-12	1.06527e-11	92	Organic compounds	Quinone and hydroquinone lipids	Prenol lipids	Quinone and hydroquinone lipids	Tocopherols	Other
High-carbohydrate	gamma-Tocopherol	HMDB0001492	-0.4264	0.0822487	1.59401e-06	4.87471e-06	82	Organic compounds	Quinone and hydroquinone lipids	Prenol lipids	Quinone and hydroquinone lipids	Tocopherols	Other
Balanced overfeeding	gamma-Tocopherol	HMDB0001492	-0.370945	0.0815444	1.89521e-05	6.55843e-05	81	Organic compounds	Quinone and hydroquinone lipids	Prenol lipids	Quinone and hydroquinone lipids	Tocopherols	Other
High-fat	gamma-Tocopherol	HMDB0001492	0.455413	0.0723478	1.60755e-08	4.97395e-08	80	Organic compounds	Quinone and hydroquinone lipids	Prenol lipids	Quinone and hydroquinone lipids	Tocopherols	Other
Low-protein	gamma-Tocopherol	HMDB0001492	0.570964	0.0618196	5.30374e-14	3.87467e-13	78	Organic compounds	Quinone and hydroquinone lipids	Prenol lipids	Quinone and hydroquinone lipids	Tocopherols	Other
High-protein	gamma-Tocopherol	HMDB0001492	-0.635447	0.072727	2.10005e-12	1.41619e-11	65	Organic compounds	Quinone and hydroquinone lipids	Prenol lipids	Quinone and hydroquinone lipids	Tocopherols	Other
Energy balance	1-DeoxyCer 18:0;O2/24:1		0.0701609	0.027966	0.0138081	0.0255741	96						Other
24-hr fasting	1-DeoxyCer 18:0;O2/24:1		0.0487396	0.0363587	0.183488	0.208906	92						Other
High-carbohydrate	1-DeoxyCer 18:0;O2/24:1		0.0953681	0.034948	0.00781157	0.0139758	82						Other
Balanced overfeeding	1-DeoxyCer 18:0;O2/24:1		-0.152132	0.0437687	0.000825799	0.00212927	81						Other
High-fat	1-DeoxyCer 18:0;O2/24:1		-0.387312	0.0376671	3.14121e-16	2.29483e-15	80						Other
Low-protein	1-DeoxyCer 18:0;O2/24:1		0.00306955	0.0336991	0.927666	0.93837	78						Other
High-protein	1-DeoxyCer 18:0;O2/24:1		-0.171125	0.0337312	3.80762e-06	1.06532e-05	65						Other
Energy balance	Cer 18:1;O2/14:0	HMDB0011773	0.145296	0.0379912	0.000234316	0.000550223	96	Organic compounds	Ceramides	Sphingolipids	Ceramides	Long-chain ceramides	Sphingolipids
24-hr fasting	Cer 18:1;O2/14:0	HMDB0011773	0.181135	0.0498998	0.000472808	0.0006795	92	Organic compounds	Ceramides	Sphingolipids	Ceramides	Long-chain ceramides	Sphingolipids
High-carbohydrate	Cer 18:1;O2/14:0	HMDB0011773	0.0131868	0.0748215	0.860549	0.887546	82	Organic compounds	Ceramides	Sphingolipids	Ceramides	Long-chain ceramides	Sphingolipids
Balanced overfeeding	Cer 18:1;O2/14:0	HMDB0011773	0.0590539	0.0463782	0.206595	0.295296	81	Organic compounds	Ceramides	Sphingolipids	Ceramides	Long-chain ceramides	Sphingolipids
High-fat	Cer 18:1;O2/14:0	HMDB0011773	0.0652862	0.0349133	0.0651948	0.0844642	80	Organic compounds	Ceramides	Sphingolipids	Ceramides	Long-chain ceramides	Sphingolipids
Low-protein	Cer 18:1;O2/14:0	HMDB0011773	0.0440531	0.0418468	0.295848	0.365296	78	Organic compounds	Ceramides	Sphingolipids	Ceramides	Long-chain ceramides	Sphingolipids
High-protein	Cer 18:1;O2/14:0	HMDB0011773	0.328105	0.0474647	3.04543e-09	1.23223e-08	65	Organic compounds	Ceramides	Sphingolipids	Ceramides	Long-chain ceramides	Sphingolipids
Energy balance	Cer 18:1;O2/15:0	HMDB0240685	0.094533	0.0529637	0.0774753	0.116461	96	Organic compounds	Ceramides	Sphingolipids	Ceramides	Long-chain ceramides	Sphingolipids
24-hr fasting	Cer 18:1;O2/15:0	HMDB0240685	0.161277	0.0576543	0.00631485	0.00834576	92	Organic compounds	Ceramides	Sphingolipids	Ceramides	Long-chain ceramides	Sphingolipids
High-carbohydrate	Cer 18:1;O2/15:0	HMDB0240685	0.00941351	0.0807794	0.907522	0.921537	82	Organic compounds	Ceramides	Sphingolipids	Ceramides	Long-chain ceramides	Sphingolipids
Balanced overfeeding	Cer 18:1;O2/15:0	HMDB0240685	0.0282764	0.0453132	0.53439	0.638839	81	Organic compounds	Ceramides	Sphingolipids	Ceramides	Long-chain ceramides	Sphingolipids
High-fat	Cer 18:1;O2/15:0	HMDB0240685	0.00984989	0.035847	0.784206	0.818437	80	Organic compounds	Ceramides	Sphingolipids	Ceramides	Long-chain ceramides	Sphingolipids
Low-protein	Cer 18:1;O2/15:0	HMDB0240685	0.000689301	0.0427915	0.987191	0.987191	78	Organic compounds	Ceramides	Sphingolipids	Ceramides	Long-chain ceramides	Sphingolipids
High-protein	Cer 18:1;O2/15:0	HMDB0240685	0.240665	0.0555449	5.4903e-05	0.000134948	65	Organic compounds	Ceramides	Sphingolipids	Ceramides	Long-chain ceramides	Sphingolipids
Energy balance	Cer 18:1;O2/16:1	HMDB0240686	0.118126	0.0320932	0.000385959	0.000882671	96	Organic compounds	Ceramides	Sphingolipids	Ceramides	Long-chain ceramides	Sphingolipids
24-hr fasting	Cer 18:1;O2/16:1	HMDB0240686	0.416148	0.0434868	2.48581e-15	5.58777e-15	92	Organic compounds	Ceramides	Sphingolipids	Ceramides	Long-chain ceramides	Sphingolipids
High-carbohydrate	Cer 18:1;O2/16:1	HMDB0240686	0.0406562	0.0455381	0.374645	0.458287	82	Organic compounds	Ceramides	Sphingolipids	Ceramides	Long-chain ceramides	Sphingolipids
Balanced overfeeding	Cer 18:1;O2/16:1	HMDB0240686	-0.0207784	0.0367428	0.573311	0.682266	81	Organic compounds	Ceramides	Sphingolipids	Ceramides	Long-chain ceramides	Sphingolipids
High-fat	Cer 18:1;O2/16:1	HMDB0240686	-0.0115421	0.0298746	0.700274	0.745635	80	Organic compounds	Ceramides	Sphingolipids	Ceramides	Long-chain ceramides	Sphingolipids
Low-protein	Cer 18:1;O2/16:1	HMDB0240686	0.0249187	0.0358294	0.488903	0.563953	78	Organic compounds	Ceramides	Sphingolipids	Ceramides	Long-chain ceramides	Sphingolipids
High-protein	Cer 18:1;O2/16:1	HMDB0240686	0.0351501	0.044098	0.428441	0.496387	65	Organic compounds	Ceramides	Sphingolipids	Ceramides	Long-chain ceramides	Sphingolipids
Energy balance	Cer 18:1;O2/16:0	HMDB0004949	0.031901	0.0228537	0.166003	0.223892	96	Organic compounds	Ceramides	Sphingolipids	Ceramides	Long-chain ceramides	Sphingolipids
24-hr fasting	Cer 18:1;O2/16:0	HMDB0004949	0.0838883	0.0303042	0.00685725	0.00901729	92	Organic compounds	Ceramides	Sphingolipids	Ceramides	Long-chain ceramides	Sphingolipids
High-carbohydrate	Cer 18:1;O2/16:0	HMDB0004949	0.0179449	0.0298293	0.549151	0.639056	82	Organic compounds	Ceramides	Sphingolipids	Ceramides	Long-chain ceramides	Sphingolipids
Balanced overfeeding	Cer 18:1;O2/16:0	HMDB0004949	-0.000812131	0.026943	0.976028	0.98729	81	Organic compounds	Ceramides	Sphingolipids	Ceramides	Long-chain ceramides	Sphingolipids
High-fat	Cer 18:1;O2/16:0	HMDB0004949	0.0152261	0.020758	0.465423	0.520877	80	Organic compounds	Ceramides	Sphingolipids	Ceramides	Long-chain ceramides	Sphingolipids
Low-protein	Cer 18:1;O2/16:0	HMDB0004949	-0.031865	0.0271225	0.24377	0.303846	78	Organic compounds	Ceramides	Sphingolipids	Ceramides	Long-chain ceramides	Sphingolipids
High-protein	Cer 18:1;O2/16:0	HMDB0004949	0.0708796	0.0354802	0.0501387	0.0736675	65	Organic compounds	Ceramides	Sphingolipids	Ceramides	Long-chain ceramides	Sphingolipids
Energy balance	Cer 18:1;O2/18:1	HMDB0004948	0.185502	0.0372742	2.87865e-06	9.12152e-06	96	Organic compounds	Ceramides	Sphingolipids	Ceramides	Long-chain ceramides	Sphingolipids
24-hr fasting	Cer 18:1;O2/18:1	HMDB0004948	0.528673	0.0520606	1.53334e-16	3.6997e-16	92	Organic compounds	Ceramides	Sphingolipids	Ceramides	Long-chain ceramides	Sphingolipids
High-carbohydrate	Cer 18:1;O2/18:1	HMDB0004948	0.0458094	0.03978	0.252928	0.321353	82	Organic compounds	Ceramides	Sphingolipids	Ceramides	Long-chain ceramides	Sphingolipids
Balanced overfeeding	Cer 18:1;O2/18:1	HMDB0004948	0.00447608	0.0394043	0.909844	0.954344	81	Organic compounds	Ceramides	Sphingolipids	Ceramides	Long-chain ceramides	Sphingolipids
High-fat	Cer 18:1;O2/18:1	HMDB0004948	0.0606926	0.0318605	0.0604263	0.0786739	80	Organic compounds	Ceramides	Sphingolipids	Ceramides	Long-chain ceramides	Sphingolipids
Low-protein	Cer 18:1;O2/18:1	HMDB0004948	-0.251991	0.0373876	2.84069e-09	1.17637e-08	78	Organic compounds	Ceramides	Sphingolipids	Ceramides	Long-chain ceramides	Sphingolipids
High-protein	Cer 18:1;O2/18:1	HMDB0004948	0.0926412	0.0490381	0.0635484	0.0913291	65	Organic compounds	Ceramides	Sphingolipids	Ceramides	Long-chain ceramides	Sphingolipids
Energy balance	Cer 18:1;O2/18:0	HMDB0004950	0.110097	0.0264023	6.72903e-05	0.000175221	96	Organic compounds	Ceramides	Sphingolipids	Ceramides	Long-chain ceramides	Sphingolipids
24-hr fasting	Cer 18:1;O2/18:0	HMDB0004950	0.149576	0.037734	0.000148574	0.000219522	92	Organic compounds	Ceramides	Sphingolipids	Ceramides	Long-chain ceramides	Sphingolipids
High-carbohydrate	Cer 18:1;O2/18:0	HMDB0004950	-0.00454199	0.0287344	0.874801	0.895225	82	Organic compounds	Ceramides	Sphingolipids	Ceramides	Long-chain ceramides	Sphingolipids
Balanced overfeeding	Cer 18:1;O2/18:0	HMDB0004950	0.00153847	0.0286181	0.957262	0.979593	81	Organic compounds	Ceramides	Sphingolipids	Ceramides	Long-chain ceramides	Sphingolipids
High-fat	Cer 18:1;O2/18:0	HMDB0004950	0.0355525	0.0210519	0.0952004	0.120955	80	Organic compounds	Ceramides	Sphingolipids	Ceramides	Long-chain ceramides	Sphingolipids
Low-protein	Cer 18:1;O2/18:0	HMDB0004950	-0.19709	0.0280137	7.96679e-10	3.5513e-09	78	Organic compounds	Ceramides	Sphingolipids	Ceramides	Long-chain ceramides	Sphingolipids
High-protein	Cer 18:1;O2/18:0	HMDB0004950	0.0562276	0.0370602	0.1343	0.179294	65	Organic compounds	Ceramides	Sphingolipids	Ceramides	Long-chain ceramides	Sphingolipids
Energy balance	Cer 18:1;O2/20:1		0.123017	0.0464783	0.00951357	0.0185338	96						Other
24-hr fasting	Cer 18:1;O2/20:1		-0.00182577	0.0662858	0.978088	0.978088	92						Other
High-carbohydrate	Cer 18:1;O2/20:1		0.025364	0.0513092	0.622423	0.696584	82						Other
Balanced overfeeding	Cer 18:1;O2/20:1		0.036787	0.0438924	0.404462	0.513881	81						Other
High-fat	Cer 18:1;O2/20:1		-0.0416076	0.0371767	0.266453	0.312844	80						Other
Low-protein	Cer 18:1;O2/20:1		-0.0353819	0.0479605	0.46298	0.538778	78						Other
High-protein	Cer 18:1;O2/20:1		-0.0273907	0.0590601	0.644432	0.709144	65						Other
Energy balance	Cer 18:1;O2/20:0	HMDB0004951	0.0118318	0.0303806	0.697814	0.746037	96	Organic compounds	Ceramides	Sphingolipids	Ceramides	Long-chain ceramides	Sphingolipids
24-hr fasting	Cer 18:1;O2/20:0	HMDB0004951	-0.211284	0.0392357	5.8426e-07	9.54413e-07	92	Organic compounds	Ceramides	Sphingolipids	Ceramides	Long-chain ceramides	Sphingolipids
High-carbohydrate	Cer 18:1;O2/20:0	HMDB0004951	-0.0081623	0.0316855	0.797374	0.839736	82	Organic compounds	Ceramides	Sphingolipids	Ceramides	Long-chain ceramides	Sphingolipids
Balanced overfeeding	Cer 18:1;O2/20:0	HMDB0004951	0.0252344	0.032435	0.438865	0.547021	81	Organic compounds	Ceramides	Sphingolipids	Ceramides	Long-chain ceramides	Sphingolipids
High-fat	Cer 18:1;O2/20:0	HMDB0004951	-0.00279522	0.0294632	0.924657	0.938937	80	Organic compounds	Ceramides	Sphingolipids	Ceramides	Long-chain ceramides	Sphingolipids
Low-protein	Cer 18:1;O2/20:0	HMDB0004951	0.0741169	0.0341748	0.0332712	0.0519763	78	Organic compounds	Ceramides	Sphingolipids	Ceramides	Long-chain ceramides	Sphingolipids
High-protein	Cer 18:1;O2/20:0	HMDB0004951	-0.0481642	0.0356331	0.181392	0.233853	65	Organic compounds	Ceramides	Sphingolipids	Ceramides	Long-chain ceramides	Sphingolipids
Energy balance	Cer 18:1;O2/22:1		0.0919505	0.0261182	0.000663319	0.00146599	96						Other
24-hr fasting	Cer 18:1;O2/22:1		-0.0511083	0.0369445	0.170009	0.194402	92						Other
High-carbohydrate	Cer 18:1;O2/22:1		0.119013	0.032549	0.000456135	0.00102533	82						Other
Balanced overfeeding	Cer 18:1;O2/22:1		0.057598	0.031707	0.0730283	0.117112	81						Other
High-fat	Cer 18:1;O2/22:1		-0.089753	0.0273388	0.00153141	0.00251726	80						Other
Low-protein	Cer 18:1;O2/22:1		0.0878404	0.0328393	0.00917317	0.0159771	78						Other
High-protein	Cer 18:1;O2/22:1		-0.0669827	0.0409121	0.106648	0.145328	65						Other
Energy balance	Cer 18:1;O2/22:0	HMDB0004952	-0.0744929	0.0328811	0.0257517	0.0454543	96	Organic compounds	Ceramides	Sphingolipids	Ceramides	Ceramides	Sphingolipids
24-hr fasting	Cer 18:1;O2/22:0	HMDB0004952	-0.193967	0.0385491	2.5102e-06	3.977e-06	92	Organic compounds	Ceramides	Sphingolipids	Ceramides	Ceramides	Sphingolipids
High-carbohydrate	Cer 18:1;O2/22:0	HMDB0004952	0.0252911	0.0356285	0.479858	0.578911	82	Organic compounds	Ceramides	Sphingolipids	Ceramides	Ceramides	Sphingolipids
Balanced overfeeding	Cer 18:1;O2/22:0	HMDB0004952	0.0761341	0.0353188	0.0341181	0.0623129	81	Organic compounds	Ceramides	Sphingolipids	Ceramides	Ceramides	Sphingolipids
High-fat	Cer 18:1;O2/22:0	HMDB0004952	0.0507572	0.0405653	0.214537	0.256469	80	Organic compounds	Ceramides	Sphingolipids	Ceramides	Ceramides	Sphingolipids
Low-protein	Cer 18:1;O2/22:0	HMDB0004952	0.0857211	0.0396161	0.0336645	0.0519763	78	Organic compounds	Ceramides	Sphingolipids	Ceramides	Ceramides	Sphingolipids
High-protein	Cer 18:1;O2/22:0	HMDB0004952	0.0408789	0.0454312	0.37171	0.442351	65	Organic compounds	Ceramides	Sphingolipids	Ceramides	Ceramides	Sphingolipids
Energy balance	Cer 18:1;O2/23:1		0.139606	0.0251897	2.6661e-07	9.34913e-07	96						Other
24-hr fasting	Cer 18:1;O2/23:1		0.0373586	0.0341163	0.276454	0.308083	92						Other
High-carbohydrate	Cer 18:1;O2/23:1		0.167147	0.0312114	7.98622e-07	2.59306e-06	82						Other
Balanced overfeeding	Cer 18:1;O2/23:1		0.0704578	0.0310553	0.0259754	0.0487967	81						Other
High-fat	Cer 18:1;O2/23:1		-0.124509	0.0261918	8.81795e-06	1.9326e-05	80						Other
Low-protein	Cer 18:1;O2/23:1		-0.046461	0.0282425	0.10414	0.141179	78						Other
High-protein	Cer 18:1;O2/23:1		-0.0760971	0.0377706	0.0482764	0.0713297	65						Other
Energy balance	Cer 18:1;O2/23:0		-0.0220641	0.0325346	0.49931	0.563599	96						Other
24-hr fasting	Cer 18:1;O2/23:0		-0.0141371	0.0375844	0.707707	0.721422	92						Other
High-carbohydrate	Cer 18:1;O2/23:0		-0.0229682	0.038744	0.554974	0.642987	82						Other
Balanced overfeeding	Cer 18:1;O2/23:0		0.103592	0.0340204	0.00314952	0.0070197	81						Other
High-fat	Cer 18:1;O2/23:0		0.131144	0.0356452	0.000425634	0.000741336	80						Other
Low-protein	Cer 18:1;O2/23:0		-0.0659409	0.0351663	0.0646696	0.0914415	78						Other
High-protein	Cer 18:1;O2/23:0		0.20671	0.0399189	2.57465e-06	7.60825e-06	65						Other
Energy balance	Cer 18:1;O2/24:2		0.142467	0.0238739	4.12853e-08	1.75129e-07	96						Other
24-hr fasting	Cer 18:1;O2/24:2		0.0364037	0.0369736	0.327498	0.360384	92						Other
High-carbohydrate	Cer 18:1;O2/24:2		0.105294	0.0310439	0.00108154	0.00225749	82						Other
Balanced overfeeding	Cer 18:1;O2/24:2		0.0531375	0.0300267	0.0805917	0.125458	81						Other
High-fat	Cer 18:1;O2/24:2		-0.140306	0.0268155	1.34273e-06	3.2398e-06	80						Other
Low-protein	Cer 18:1;O2/24:2		-0.194569	0.0282699	1.54021e-09	6.75125e-09	78						Other
High-protein	Cer 18:1;O2/24:2		-0.10048	0.0395446	0.0135725	0.0225922	65						Other
Energy balance	Cer 18:1;O2/24:1	HMDB0004953	0.0755253	0.0196704	0.000222212	0.000526502	96	Organic compounds	Ceramides	Sphingolipids	Ceramides	Ceramides	Sphingolipids
24-hr fasting	Cer 18:1;O2/24:1	HMDB0004953	0.0816312	0.0272343	0.00352901	0.00475964	92	Organic compounds	Ceramides	Sphingolipids	Ceramides	Ceramides	Sphingolipids
High-carbohydrate	Cer 18:1;O2/24:1	HMDB0004953	0.0176101	0.0252378	0.487346	0.5826	82	Organic compounds	Ceramides	Sphingolipids	Ceramides	Ceramides	Sphingolipids
Balanced overfeeding	Cer 18:1;O2/24:1	HMDB0004953	-0.000191493	0.025772	0.99409	0.99409	81	Organic compounds	Ceramides	Sphingolipids	Ceramides	Ceramides	Sphingolipids
High-fat	Cer 18:1;O2/24:1	HMDB0004953	-0.0932053	0.0221652	6.82933e-05	0.000132067	80	Organic compounds	Ceramides	Sphingolipids	Ceramides	Ceramides	Sphingolipids
Low-protein	Cer 18:1;O2/24:1	HMDB0004953	-0.053146	0.0236065	0.0272934	0.0440379	78	Organic compounds	Ceramides	Sphingolipids	Ceramides	Ceramides	Sphingolipids
High-protein	Cer 18:1;O2/24:1	HMDB0004953	-0.0247812	0.0312764	0.43119	0.497382	65	Organic compounds	Ceramides	Sphingolipids	Ceramides	Ceramides	Sphingolipids
Energy balance	Cer 18:1;O2/24:0	HMDB0004956	-0.0541281	0.0277957	0.0544452	0.0878472	96	Organic compounds	Ceramides	Sphingolipids	Ceramides	Ceramides	Sphingolipids
24-hr fasting	Cer 18:1;O2/24:0	HMDB0004956	0.17568	0.0354521	3.417e-06	5.34923e-06	92	Organic compounds	Ceramides	Sphingolipids	Ceramides	Ceramides	Sphingolipids
High-carbohydrate	Cer 18:1;O2/24:0	HMDB0004956	-0.0932267	0.0359741	0.011355	0.0195187	82	Organic compounds	Ceramides	Sphingolipids	Ceramides	Ceramides	Sphingolipids
Balanced overfeeding	Cer 18:1;O2/24:0	HMDB0004956	0.0046358	0.031789	0.884422	0.934149	81	Organic compounds	Ceramides	Sphingolipids	Ceramides	Ceramides	Sphingolipids
High-fat	Cer 18:1;O2/24:0	HMDB0004956	0.0850148	0.0334269	0.012933	0.0187922	80	Organic compounds	Ceramides	Sphingolipids	Ceramides	Ceramides	Sphingolipids
Low-protein	Cer 18:1;O2/24:0	HMDB0004956	-0.0824233	0.0349709	0.0210391	0.0345831	78	Organic compounds	Ceramides	Sphingolipids	Ceramides	Ceramides	Sphingolipids
High-protein	Cer 18:1;O2/24:0	HMDB0004956	0.16075	0.0332118	8.97794e-06	2.38505e-05	65	Organic compounds	Ceramides	Sphingolipids	Ceramides	Ceramides	Sphingolipids
Energy balance	GlcCer 18:2;O2/22:0		0.0896538	0.0263205	0.000966915	0.00211916	96						Other
24-hr fasting	GlcCer 18:2;O2/22:0		0.159494	0.0298294	6.85207e-07	1.1124e-06	92						Other
High-carbohydrate	GlcCer 18:2;O2/22:0		-0.0152806	0.0297723	0.609193	0.68763	82						Other
Balanced overfeeding	GlcCer 18:2;O2/22:0		0.0138789	0.0437977	0.752156	0.838208	81						Other
High-fat	GlcCer 18:2;O2/22:0		-0.0777638	0.0285831	0.0080111	0.0119711	80						Other
Low-protein	GlcCer 18:2;O2/22:0		0.215461	0.0259654	3.23172e-12	1.8477e-11	78						Other
High-protein	GlcCer 18:2;O2/22:0		-0.0902019	0.0380472	0.0208727	0.0333897	65						Other
Energy balance	GlcCer 18:1;O2/22:0	HMDB0004974	-0.0322285	0.0342936	0.349713	0.418066	96	Organic compounds	Glycosphingolipids	Sphingolipids	Glycosphingolipids	Glycosyl-N-acylsphingosines	Sphingolipids
24-hr fasting	GlcCer 18:1;O2/22:0	HMDB0004974	-0.149116	0.039187	0.000259575	0.000381386	92	Organic compounds	Glycosphingolipids	Sphingolipids	Glycosphingolipids	Glycosyl-N-acylsphingosines	Sphingolipids
High-carbohydrate	GlcCer 18:1;O2/22:0	HMDB0004974	0.0152511	0.0344609	0.659275	0.731601	82	Organic compounds	Glycosphingolipids	Sphingolipids	Glycosphingolipids	Glycosyl-N-acylsphingosines	Sphingolipids
Balanced overfeeding	GlcCer 18:1;O2/22:0	HMDB0004974	-0.0278969	0.0510505	0.586273	0.694549	81	Organic compounds	Glycosphingolipids	Sphingolipids	Glycosphingolipids	Glycosyl-N-acylsphingosines	Sphingolipids
High-fat	GlcCer 18:1;O2/22:0	HMDB0004974	-0.089523	0.0378141	0.0203577	0.0290982	80	Organic compounds	Glycosphingolipids	Sphingolipids	Glycosphingolipids	Glycosyl-N-acylsphingosines	Sphingolipids
Low-protein	GlcCer 18:1;O2/22:0	HMDB0004974	0.168735	0.0339636	4.13996e-06	1.09981e-05	78	Organic compounds	Glycosphingolipids	Sphingolipids	Glycosphingolipids	Glycosyl-N-acylsphingosines	Sphingolipids
High-protein	GlcCer 18:1;O2/22:0	HMDB0004974	-0.186212	0.04795	0.000252624	0.000553669	65	Organic compounds	Glycosphingolipids	Sphingolipids	Glycosphingolipids	Glycosyl-N-acylsphingosines	Sphingolipids
Energy balance	Phytosphingosine	HMDB0004610	0.0361258	0.0468876	0.442929	0.510922	96	Organic compounds	Amines	Organonitrogen compounds	Amines	1,3-aminoalcohols	Organonitrogen compounds
24-hr fasting	Phytosphingosine	HMDB0004610	-0.107308	0.0463104	0.0227902	0.028542	92	Organic compounds	Amines	Organonitrogen compounds	Amines	1,3-aminoalcohols	Organonitrogen compounds
High-carbohydrate	Phytosphingosine	HMDB0004610	0.0954426	0.0817317	0.246374	0.31608	82	Organic compounds	Amines	Organonitrogen compounds	Amines	1,3-aminoalcohols	Organonitrogen compounds
Balanced overfeeding	Phytosphingosine	HMDB0004610	-0.0116367	0.0476113	0.807538	0.87042	81	Organic compounds	Amines	Organonitrogen compounds	Amines	1,3-aminoalcohols	Organonitrogen compounds
High-fat	Phytosphingosine	HMDB0004610	0.0014117	0.0526709	0.978685	0.981204	80	Organic compounds	Amines	Organonitrogen compounds	Amines	1,3-aminoalcohols	Organonitrogen compounds
Low-protein	Phytosphingosine	HMDB0004610	0.0792594	0.0766174	0.304235	0.373896	78	Organic compounds	Amines	Organonitrogen compounds	Amines	1,3-aminoalcohols	Organonitrogen compounds
High-protein	Phytosphingosine	HMDB0004610	0.123787	0.132381	0.353375	0.422443	65	Organic compounds	Amines	Organonitrogen compounds	Amines	1,3-aminoalcohols	Organonitrogen compounds
Energy balance	Sphinganine	HMDB0000269	0.00755111	0.0716179	0.916252	0.934009	96	Organic compounds	Amines	Organonitrogen compounds	Amines	1,2-aminoalcohols	Organonitrogen compounds
24-hr fasting	Sphinganine	HMDB0000269	-0.0217236	0.100924	0.830067	0.842887	92	Organic compounds	Amines	Organonitrogen compounds	Amines	1,2-aminoalcohols	Organonitrogen compounds
High-carbohydrate	Sphinganine	HMDB0000269	-0.0420374	0.079509	0.598469	0.681373	82	Organic compounds	Amines	Organonitrogen compounds	Amines	1,2-aminoalcohols	Organonitrogen compounds
Balanced overfeeding	Sphinganine	HMDB0000269	-0.0401175	0.105925	0.705887	0.807166	81	Organic compounds	Amines	Organonitrogen compounds	Amines	1,2-aminoalcohols	Organonitrogen compounds
High-fat	Sphinganine	HMDB0000269	-0.244521	0.102699	0.0196763	0.028278	80	Organic compounds	Amines	Organonitrogen compounds	Amines	1,2-aminoalcohols	Organonitrogen compounds
Low-protein	Sphinganine	HMDB0000269	-0.360347	0.145303	0.0153834	0.0262716	78	Organic compounds	Amines	Organonitrogen compounds	Amines	1,2-aminoalcohols	Organonitrogen compounds
High-protein	Sphinganine	HMDB0000269	-0.360949	0.12525	0.00542531	0.00964093	65	Organic compounds	Amines	Organonitrogen compounds	Amines	1,2-aminoalcohols	Organonitrogen compounds
Energy balance	SM 18:1;O2/14:1		0.110572	0.0178527	1.49656e-08	6.90519e-08	96						Other
24-hr fasting	SM 18:1;O2/14:1		0.0389411	0.0196523	0.0506213	0.0607918	92						Other
High-carbohydrate	SM 18:1;O2/14:1		-0.0236479	0.0238925	0.325275	0.403525	82						Other
Balanced overfeeding	SM 18:1;O2/14:1		0.10021	0.0214525	1.19142e-05	4.17791e-05	81						Other
High-fat	SM 18:1;O2/14:1		0.0295393	0.0222206	0.187554	0.226269	80						Other
Low-protein	SM 18:1;O2/14:1		0.055373	0.0256099	0.0337945	0.0519763	78						Other
High-protein	SM 18:1;O2/14:1		0.122455	0.0241062	3.71526e-06	1.05325e-05	65						Other
Energy balance	SM 18:1;O2/14:0	HMDB0012097	0.0751562	0.0174153	3.90181e-05	0.000105791	96	Organic compounds	Phosphosphingolipids	Sphingolipids	Phosphosphingolipids	Phosphosphingolipids	Sphingolipids
24-hr fasting	SM 18:1;O2/14:0	HMDB0012097	0.0973099	0.020617	8.7234e-06	1.33387e-05	92	Organic compounds	Phosphosphingolipids	Sphingolipids	Phosphosphingolipids	Phosphosphingolipids	Sphingolipids
High-carbohydrate	SM 18:1;O2/14:0	HMDB0012097	-0.0522473	0.02077	0.0138879	0.0232644	82	Organic compounds	Phosphosphingolipids	Sphingolipids	Phosphosphingolipids	Phosphosphingolipids	Sphingolipids
Balanced overfeeding	SM 18:1;O2/14:0	HMDB0012097	0.0391104	0.0225591	0.0868262	0.13354	81	Organic compounds	Phosphosphingolipids	Sphingolipids	Phosphosphingolipids	Phosphosphingolipids	Sphingolipids
High-fat	SM 18:1;O2/14:0	HMDB0012097	0.0408927	0.0213258	0.0587867	0.0769199	80	Organic compounds	Phosphosphingolipids	Sphingolipids	Phosphosphingolipids	Phosphosphingolipids	Sphingolipids
Low-protein	SM 18:1;O2/14:0	HMDB0012097	0.0578506	0.0236597	0.0168275	0.0283694	78	Organic compounds	Phosphosphingolipids	Sphingolipids	Phosphosphingolipids	Phosphosphingolipids	Sphingolipids
High-protein	SM 18:1;O2/14:0	HMDB0012097	0.14197	0.0272107	2.22367e-06	6.64574e-06	65	Organic compounds	Phosphosphingolipids	Sphingolipids	Phosphosphingolipids	Phosphosphingolipids	Sphingolipids
Energy balance	SM 18:1;O2/15:0		0.0810752	0.0178187	1.58528e-05	4.63253e-05	96						Other
24-hr fasting	SM 18:1;O2/15:0		0.132194	0.021533	2.26275e-08	3.96736e-08	92						Other
High-carbohydrate	SM 18:1;O2/15:0		-0.0437602	0.0211317	0.0415995	0.0632409	82						Other
Balanced overfeeding	SM 18:1;O2/15:0		0.0384883	0.0228848	0.0965019	0.146705	81						Other
High-fat	SM 18:1;O2/15:0		0.0350753	0.020898	0.0972201	0.122927	80						Other
Low-protein	SM 18:1;O2/15:0		0.0435624	0.0227769	0.0596217	0.0856859	78						Other
High-protein	SM 18:1;O2/15:0		0.0923319	0.0278646	0.00154094	0.00307021	65						Other
Energy balance	SM 18:1;O2/16:1	HMDB0013464	0.0765557	0.017232	2.40261e-05	6.72219e-05	96	Organic compounds	Phosphosphingolipids	Sphingolipids	Phosphosphingolipids	Phosphosphingolipids	Sphingolipids
24-hr fasting	SM 18:1;O2/16:1	HMDB0013464	0.189936	0.0197407	1.9401e-15	4.39867e-15	92	Organic compounds	Phosphosphingolipids	Sphingolipids	Phosphosphingolipids	Phosphosphingolipids	Sphingolipids
High-carbohydrate	SM 18:1;O2/16:1	HMDB0013464	-0.0324068	0.0189522	0.0911557	0.128892	82	Organic compounds	Phosphosphingolipids	Sphingolipids	Phosphosphingolipids	Phosphosphingolipids	Sphingolipids
Balanced overfeeding	SM 18:1;O2/16:1	HMDB0013464	0.0243482	0.0229836	0.292619	0.392646	81	Organic compounds	Phosphosphingolipids	Sphingolipids	Phosphosphingolipids	Phosphosphingolipids	Sphingolipids
High-fat	SM 18:1;O2/16:1	HMDB0013464	0.0211679	0.0191997	0.273588	0.319794	80	Organic compounds	Phosphosphingolipids	Sphingolipids	Phosphosphingolipids	Phosphosphingolipids	Sphingolipids
Low-protein	SM 18:1;O2/16:1	HMDB0013464	0.0409077	0.0199848	0.0441674	0.0663773	78	Organic compounds	Phosphosphingolipids	Sphingolipids	Phosphosphingolipids	Phosphosphingolipids	Sphingolipids
High-protein	SM 18:1;O2/16:1	HMDB0013464	0.0192701	0.0256531	0.455386	0.520724	65	Organic compounds	Phosphosphingolipids	Sphingolipids	Phosphosphingolipids	Phosphosphingolipids	Sphingolipids
Energy balance	SM 18:1;O2/16:0	HMDB0010169	0.0693711	0.017555	0.000149181	0.00036668	96	Organic compounds	Phosphosphingolipids	Sphingolipids	Phosphosphingolipids	Phosphosphingolipids	Sphingolipids
24-hr fasting	SM 18:1;O2/16:0	HMDB0010169	0.139103	0.0216323	6.18169e-09	1.10598e-08	92	Organic compounds	Phosphosphingolipids	Sphingolipids	Phosphosphingolipids	Phosphosphingolipids	Sphingolipids
High-carbohydrate	SM 18:1;O2/16:0	HMDB0010169	-0.0481608	0.0208069	0.0231968	0.0367515	82	Organic compounds	Phosphosphingolipids	Sphingolipids	Phosphosphingolipids	Phosphosphingolipids	Sphingolipids
Balanced overfeeding	SM 18:1;O2/16:0	HMDB0010169	-0.00132839	0.0238735	0.955765	0.979593	81	Organic compounds	Phosphosphingolipids	Sphingolipids	Phosphosphingolipids	Phosphosphingolipids	Sphingolipids
High-fat	SM 18:1;O2/16:0	HMDB0010169	0.0126338	0.0205141	0.539758	0.59396	80	Organic compounds	Phosphosphingolipids	Sphingolipids	Phosphosphingolipids	Phosphosphingolipids	Sphingolipids
Low-protein	SM 18:1;O2/16:0	HMDB0010169	0.0464079	0.0220435	0.0386148	0.0583661	78	Organic compounds	Phosphosphingolipids	Sphingolipids	Phosphosphingolipids	Phosphosphingolipids	Sphingolipids
High-protein	SM 18:1;O2/16:0	HMDB0010169	0.0125576	0.0270041	0.643541	0.709144	65	Organic compounds	Phosphosphingolipids	Sphingolipids	Phosphosphingolipids	Phosphosphingolipids	Sphingolipids
Energy balance	SM 18:1;O2/17:1		0.115643	0.0184927	1.14126e-08	5.45732e-08	96						Other
24-hr fasting	SM 18:1;O2/17:1		0.26056	0.0243302	1.11127e-17	2.98228e-17	92						Other
High-carbohydrate	SM 18:1;O2/17:1		-0.09586	0.0212912	2.25887e-05	5.94083e-05	82						Other
Balanced overfeeding	SM 18:1;O2/17:1		0.0223344	0.0250143	0.374607	0.478261	81						Other
High-fat	SM 18:1;O2/17:1		0.0803491	0.0221679	0.00051042	0.000877389	80						Other
Low-protein	SM 18:1;O2/17:1		-0.0220406	0.0228477	0.337808	0.411313	78						Other
High-protein	SM 18:1;O2/17:1		0.120178	0.0286794	8.9832e-05	0.00021478	65						Other
Energy balance	SM 18:1;O2/17:0		0.114696	0.0183235	1.11033e-08	5.40773e-08	96						Other
24-hr fasting	SM 18:1;O2/17:0		0.251857	0.0238086	2.0627e-17	5.3712e-17	92						Other
High-carbohydrate	SM 18:1;O2/17:0		-0.0591018	0.0219466	0.00862388	0.0153249	82						Other
Balanced overfeeding	SM 18:1;O2/17:0		0.0027613	0.02457	0.9108	0.954344	81						Other
High-fat	SM 18:1;O2/17:0		0.0339795	0.0216493	0.120519	0.14881	80						Other
Low-protein	SM 18:1;O2/17:0		-0.00976874	0.0234923	0.678723	0.741666	78						Other
High-protein	SM 18:1;O2/17:0		0.0846638	0.0295629	0.00570403	0.0100011	65						Other
Energy balance	SM 18:1;O2/18:3		0.022395	0.0107754	0.0403736	0.0680657	96						Other
24-hr fasting	SM 18:1;O2/18:3		0.0442723	0.0133438	0.00131524	0.00184978	92						Other
High-carbohydrate	SM 18:1;O2/18:3		-0.031636	0.0123299	0.0121608	0.0207682	82						Other
Balanced overfeeding	SM 18:1;O2/18:3		0.00583222	0.0146894	0.692398	0.7952	81						Other
High-fat	SM 18:1;O2/18:3		0.0117559	0.0117677	0.320843	0.369136	80						Other
Low-protein	SM 18:1;O2/18:3		0.0458362	0.0100579	1.97417e-05	4.89817e-05	78						Other
High-protein	SM 18:1;O2/18:3		-0.0256997	0.0151031	0.0938369	0.131272	65						Other
Energy balance	SM 18:1;O2/18:1	HMDB0012101	0.110932	0.0171832	4.53207e-09	2.4832e-08	96	Organic compounds	Phosphosphingolipids	Sphingolipids	Phosphosphingolipids	Phosphosphingolipids	Sphingolipids
24-hr fasting	SM 18:1;O2/18:1	HMDB0012101	0.393701	0.0225496	1.72539e-30	8.8976e-30	92	Organic compounds	Phosphosphingolipids	Sphingolipids	Phosphosphingolipids	Phosphosphingolipids	Sphingolipids
High-carbohydrate	SM 18:1;O2/18:1	HMDB0012101	-0.0523066	0.0199338	0.0104047	0.0180028	82	Organic compounds	Phosphosphingolipids	Sphingolipids	Phosphosphingolipids	Phosphosphingolipids	Sphingolipids
Balanced overfeeding	SM 18:1;O2/18:1	HMDB0012101	-0.00845561	0.0259077	0.744994	0.833759	81	Organic compounds	Phosphosphingolipids	Sphingolipids	Phosphosphingolipids	Phosphosphingolipids	Sphingolipids
High-fat	SM 18:1;O2/18:1	HMDB0012101	0.0488852	0.0217072	0.0270967	0.0381092	80	Organic compounds	Phosphosphingolipids	Sphingolipids	Phosphosphingolipids	Phosphosphingolipids	Sphingolipids
Low-protein	SM 18:1;O2/18:1	HMDB0012101	-0.0620128	0.0226488	0.00771616	0.0136198	78	Organic compounds	Phosphosphingolipids	Sphingolipids	Phosphosphingolipids	Phosphosphingolipids	Sphingolipids
High-protein	SM 18:1;O2/18:1	HMDB0012101	0.0499538	0.0299409	0.100277	0.138804	65	Organic compounds	Phosphosphingolipids	Sphingolipids	Phosphosphingolipids	Phosphosphingolipids	Sphingolipids
Energy balance	SM 18:1;O2/18:0	HMDB0001348	0.114385	0.0179912	7.09741e-09	3.73324e-08	96	Organic compounds	Phosphosphingolipids	Sphingolipids	Phosphosphingolipids	Phosphosphingolipids	Sphingolipids
24-hr fasting	SM 18:1;O2/18:0	HMDB0001348	0.375475	0.0239409	2.37927e-27	1.07888e-26	92	Organic compounds	Phosphosphingolipids	Sphingolipids	Phosphosphingolipids	Phosphosphingolipids	Sphingolipids
High-carbohydrate	SM 18:1;O2/18:0	HMDB0001348	-0.058567	0.0222828	0.0102836	0.0179583	82	Organic compounds	Phosphosphingolipids	Sphingolipids	Phosphosphingolipids	Phosphosphingolipids	Sphingolipids
Balanced overfeeding	SM 18:1;O2/18:0	HMDB0001348	-0.0476603	0.0258997	0.0694491	0.112056	81	Organic compounds	Phosphosphingolipids	Sphingolipids	Phosphosphingolipids	Phosphosphingolipids	Sphingolipids
High-fat	SM 18:1;O2/18:0	HMDB0001348	0.0331858	0.0226566	0.146963	0.180614	80	Organic compounds	Phosphosphingolipids	Sphingolipids	Phosphosphingolipids	Phosphosphingolipids	Sphingolipids
Low-protein	SM 18:1;O2/18:0	HMDB0001348	-0.0543141	0.0248451	0.0319281	0.050282	78	Organic compounds	Phosphosphingolipids	Sphingolipids	Phosphosphingolipids	Phosphosphingolipids	Sphingolipids
High-protein	SM 18:1;O2/18:0	HMDB0001348	0.0296564	0.0311077	0.344117	0.414412	65	Organic compounds	Phosphosphingolipids	Sphingolipids	Phosphosphingolipids	Phosphosphingolipids	Sphingolipids
Energy balance	SM 18:1;O2/19:1		0.166718	0.0300088	2.51586e-07	8.94151e-07	96						Other
24-hr fasting	SM 18:1;O2/19:1		0.406155	0.032262	1.79773e-21	6.06159e-21	92						Other
High-carbohydrate	SM 18:1;O2/19:1		-0.15124	0.0315925	7.62757e-06	2.15704e-05	82						Other
Balanced overfeeding	SM 18:1;O2/19:1		0.00545764	0.034534	0.874826	0.930341	81						Other
High-fat	SM 18:1;O2/19:1		0.0841671	0.0262139	0.00191497	0.00308979	80						Other
Low-protein	SM 18:1;O2/19:1		-0.089306	0.0291395	0.00302656	0.00572652	78						Other
High-protein	SM 18:1;O2/19:1		0.147144	0.0394295	0.000414861	0.000887059	65						Other
Energy balance	SM 18:1;O2/19:0		0.167983	0.0226029	4.64798e-11	3.21689e-10	96						Other
24-hr fasting	SM 18:1;O2/19:0		0.389418	0.0293953	9.17549e-23	3.3516e-22	92						Other
High-carbohydrate	SM 18:1;O2/19:0		-0.100415	0.0280517	0.000588398	0.00128957	82						Other
Balanced overfeeding	SM 18:1;O2/19:0		-0.028269	0.0310854	0.365872	0.471688	81						Other
High-fat	SM 18:1;O2/19:0		0.0802575	0.0269332	0.00383053	0.0059966	80						Other
Low-protein	SM 18:1;O2/19:0		-0.0648629	0.0291514	0.0290853	0.0466428	78						Other
High-protein	SM 18:1;O2/19:0		0.104177	0.0356019	0.0047905	0.00862947	65						Other
Energy balance	SM 18:1;O2/20:1		0.104934	0.0190417	3.05249e-07	1.05632e-06	96						Other
24-hr fasting	SM 18:1;O2/20:1		0.270042	0.0249416	6.38195e-18	1.74839e-17	92						Other
High-carbohydrate	SM 18:1;O2/20:1		-0.0453901	0.0234081	0.0560176	0.0818479	82						Other
Balanced overfeeding	SM 18:1;O2/20:1		-0.0255119	0.0282453	0.369116	0.473549	81						Other
High-fat	SM 18:1;O2/20:1		0.00886627	0.0241413	0.714403	0.757613	80						Other
Low-protein	SM 18:1;O2/20:1		-0.00400432	0.0247792	0.872055	0.902955	78						Other
High-protein	SM 18:1;O2/20:1		-0.0132066	0.0319646	0.680913	0.743071	65						Other
Energy balance	SM 18:1;O2/20:0	HMDB0012102	0.100375	0.0207739	5.1861e-06	1.58598e-05	96	Organic compounds	Phosphosphingolipids	Sphingolipids	Phosphosphingolipids	Phosphosphingolipids	Sphingolipids
24-hr fasting	SM 18:1;O2/20:0	HMDB0012102	0.275652	0.0272772	1.93852e-16	4.63483e-16	92	Organic compounds	Phosphosphingolipids	Sphingolipids	Phosphosphingolipids	Phosphosphingolipids	Sphingolipids
High-carbohydrate	SM 18:1;O2/20:0	HMDB0012102	-0.0667668	0.0266021	0.0140965	0.0234644	82	Organic compounds	Phosphosphingolipids	Sphingolipids	Phosphosphingolipids	Phosphosphingolipids	Sphingolipids
Balanced overfeeding	SM 18:1;O2/20:0	HMDB0012102	-0.0814146	0.0326114	0.0145965	0.0284362	81	Organic compounds	Phosphosphingolipids	Sphingolipids	Phosphosphingolipids	Phosphosphingolipids	Sphingolipids
High-fat	SM 18:1;O2/20:0	HMDB0012102	-0.006787	0.0274395	0.805284	0.837113	80	Organic compounds	Phosphosphingolipids	Sphingolipids	Phosphosphingolipids	Phosphosphingolipids	Sphingolipids
Low-protein	SM 18:1;O2/20:0	HMDB0012102	0.0424325	0.027825	0.131471	0.172885	78	Organic compounds	Phosphosphingolipids	Sphingolipids	Phosphosphingolipids	Phosphosphingolipids	Sphingolipids
High-protein	SM 18:1;O2/20:0	HMDB0012102	-0.0362001	0.0329181	0.275714	0.343662	65	Organic compounds	Phosphosphingolipids	Sphingolipids	Phosphosphingolipids	Phosphosphingolipids	Sphingolipids
Energy balance	SM 18:1;O2/21:0		0.129202	0.0208741	1.52394e-08	6.91027e-08	96						Other
24-hr fasting	SM 18:1;O2/21:0		0.285976	0.0279804	1.12305e-16	2.73484e-16	92						Other
High-carbohydrate	SM 18:1;O2/21:0		-0.0410638	0.0272765	0.136143	0.186461	82						Other
Balanced overfeeding	SM 18:1;O2/21:0		-0.0671704	0.0376747	0.0783945	0.124203	81						Other
High-fat	SM 18:1;O2/21:0		-0.0134253	0.028917	0.643731	0.693858	80						Other
Low-protein	SM 18:1;O2/21:0		0.0493626	0.0278138	0.0799963	0.110732	78						Other
High-protein	SM 18:1;O2/21:0		-0.00550108	0.0310244	0.859839	0.890306	65						Other
Energy balance	SM 18:1;O2/22:3		0.0384378	0.0278743	0.171142	0.229645	96						Other
24-hr fasting	SM 18:1;O2/22:3		0.238072	0.0347926	9.53711e-10	1.77891e-09	92						Other
High-carbohydrate	SM 18:1;O2/22:3		-0.112707	0.0356786	0.00223491	0.00425929	82						Other
Balanced overfeeding	SM 18:1;O2/22:3		-0.0877512	0.0334431	0.0104082	0.0211259	81						Other
High-fat	SM 18:1;O2/22:3		0.0234127	0.0266865	0.38297	0.43228	80						Other
Low-protein	SM 18:1;O2/22:3		-0.0496075	0.0321304	0.126812	0.167596	78						Other
High-protein	SM 18:1;O2/22:3		-0.0070247	0.0433679	0.871849	0.895688	65						Other
Energy balance	SM 18:1;O2/22:2		0.114557	0.0204259	2.00194e-07	7.21246e-07	96						Other
24-hr fasting	SM 18:1;O2/22:2		0.272576	0.0278204	8.38366e-16	1.91731e-15	92						Other
High-carbohydrate	SM 18:1;O2/22:2		-0.061979	0.0261996	0.0204193	0.0329464	82						Other
Balanced overfeeding	SM 18:1;O2/22:2		-0.030116	0.0320833	0.35072	0.456631	81						Other
High-fat	SM 18:1;O2/22:2		-0.000616263	0.0260744	0.981204	0.981204	80						Other
Low-protein	SM 18:1;O2/22:2		-0.0512897	0.028247	0.073404	0.102688	78						Other
High-protein	SM 18:1;O2/22:2		-0.00427283	0.0324862	0.895784	0.913144	65						Other
Energy balance	SM 18:1;O2/23:2		0.164795	0.0279282	5.55499e-08	2.31899e-07	96						Other
24-hr fasting	SM 18:1;O2/23:2		0.338953	0.0360293	5.37612e-15	1.16853e-14	92						Other
High-carbohydrate	SM 18:1;O2/23:2		0.012011	0.0358202	0.738267	0.796374	82						Other
Balanced overfeeding	SM 18:1;O2/23:2		-0.0255509	0.0371682	0.493794	0.60124	81						Other
High-fat	SM 18:1;O2/23:2		-0.0474844	0.0328921	0.152793	0.186905	80						Other
Low-protein	SM 18:1;O2/23:2		-0.0266141	0.0351997	0.451963	0.534354	78						Other
High-protein	SM 18:1;O2/23:2		-0.0360608	0.0325018	0.271499	0.340021	65						Other
Energy balance	Glycodeoxycholic acid/Glycochenodeoxycholic acid	HMDB0000631	-0.72388	0.146714	3.42729e-06	1.07307e-05	96	Organic compounds	Bile acids, alcohols and derivatives	Steroids and steroid derivatives	Bile acids, alcohols and derivatives	Glycinated bile acids and derivatives	Other
24-hr fasting	Glycodeoxycholic acid/Glycochenodeoxycholic acid	HMDB0000631	-0.955273	0.213718	2.29788e-05	3.47324e-05	92	Organic compounds	Bile acids, alcohols and derivatives	Steroids and steroid derivatives	Bile acids, alcohols and derivatives	Glycinated bile acids and derivatives	Other
High-carbohydrate	Glycodeoxycholic acid/Glycochenodeoxycholic acid	HMDB0000631	-0.711647	0.161524	3.23788e-05	8.34864e-05	82	Organic compounds	Bile acids, alcohols and derivatives	Steroids and steroid derivatives	Bile acids, alcohols and derivatives	Glycinated bile acids and derivatives	Other
Balanced overfeeding	Glycodeoxycholic acid/Glycochenodeoxycholic acid	HMDB0000631	-0.330149	0.165373	0.0492935	0.0867098	81	Organic compounds	Bile acids, alcohols and derivatives	Steroids and steroid derivatives	Bile acids, alcohols and derivatives	Glycinated bile acids and derivatives	Other
High-fat	Glycodeoxycholic acid/Glycochenodeoxycholic acid	HMDB0000631	0.120364	0.168535	0.477222	0.531819	80	Organic compounds	Bile acids, alcohols and derivatives	Steroids and steroid derivatives	Bile acids, alcohols and derivatives	Glycinated bile acids and derivatives	Other
Low-protein	Glycodeoxycholic acid/Glycochenodeoxycholic acid	HMDB0000631	-0.388342	0.153499	0.0135065	0.0233698	78	Organic compounds	Bile acids, alcohols and derivatives	Steroids and steroid derivatives	Bile acids, alcohols and derivatives	Glycinated bile acids and derivatives	Other
High-protein	Glycodeoxycholic acid/Glycochenodeoxycholic acid	HMDB0000631	-0.196672	0.174919	0.265193	0.333712	65	Organic compounds	Bile acids, alcohols and derivatives	Steroids and steroid derivatives	Bile acids, alcohols and derivatives	Glycinated bile acids and derivatives	Other
Energy balance	7alpha-Hydroxy-4-cholesten-3-one	HMDB0001993	-0.481161	0.0833581	9.79309e-08	3.9024e-07	96	Organic compounds	Cholestane steroids	Steroids and steroid derivatives	Cholestane steroids	Cholesterols and derivatives	Other
24-hr fasting	7alpha-Hydroxy-4-cholesten-3-one	HMDB0001993	-1.15727	0.106937	6.53406e-18	1.77161e-17	92	Organic compounds	Cholestane steroids	Steroids and steroid derivatives	Cholestane steroids	Cholesterols and derivatives	Other
High-carbohydrate	7alpha-Hydroxy-4-cholesten-3-one	HMDB0001993	-0.293583	0.0895567	0.00154742	0.00310664	82	Organic compounds	Cholestane steroids	Steroids and steroid derivatives	Cholestane steroids	Cholesterols and derivatives	Other
Balanced overfeeding	7alpha-Hydroxy-4-cholesten-3-one	HMDB0001993	-0.340583	0.0883878	0.000234019	0.000676339	81	Organic compounds	Cholestane steroids	Steroids and steroid derivatives	Cholestane steroids	Cholesterols and derivatives	Other
High-fat	7alpha-Hydroxy-4-cholesten-3-one	HMDB0001993	0.0208526	0.0756234	0.783466	0.818437	80	Organic compounds	Cholestane steroids	Steroids and steroid derivatives	Cholestane steroids	Cholesterols and derivatives	Other
Low-protein	7alpha-Hydroxy-4-cholesten-3-one	HMDB0001993	0.92487	0.0828993	1.35379e-17	1.48353e-16	78	Organic compounds	Cholestane steroids	Steroids and steroid derivatives	Cholestane steroids	Cholesterols and derivatives	Other
High-protein	7alpha-Hydroxy-4-cholesten-3-one	HMDB0001993	0.182238	0.0895941	0.0462321	0.0690855	65	Organic compounds	Cholestane steroids	Steroids and steroid derivatives	Cholestane steroids	Cholesterols and derivatives	Other
Energy balance	3-hydroxynorvaline		-0.0754959	0.0383827	0.0521095	0.085655	96						Other
24-hr fasting	3-hydroxynorvaline		-0.151822	0.0401066	0.000277981	0.000406161	92						Other
High-carbohydrate	3-hydroxynorvaline		-0.0510515	0.0523785	0.332665	0.410755	82						Other
Balanced overfeeding	3-hydroxynorvaline		-0.0174654	0.0411713	0.67255	0.775792	81						Other
High-fat	3-hydroxynorvaline		-0.214938	0.0558594	0.00024032	0.000432904	80						Other
Low-protein	3-hydroxynorvaline		0.0980164	0.0495012	0.0513629	0.075047	78						Other
High-protein	3-hydroxynorvaline		-0.146962	0.0575587	0.0131466	0.0220226	65						Other
Energy balance	N-methyl pipecolic acid	HMDB0341360	-0.0468217	0.028697	0.106077	0.153287	96						Other
24-hr fasting	N-methyl pipecolic acid	HMDB0341360	0.153846	0.0361865	5.22455e-05	7.80714e-05	92						Other
High-carbohydrate	N-methyl pipecolic acid	HMDB0341360	-0.248946	0.042358	9.18164e-08	3.30791e-07	82						Other
Balanced overfeeding	N-methyl pipecolic acid	HMDB0341360	-0.109598	0.0432894	0.0133079	0.0261193	81						Other
High-fat	N-methyl pipecolic acid	HMDB0341360	0.0312831	0.0404454	0.441556	0.496279	80						Other
Low-protein	N-methyl pipecolic acid	HMDB0341360	-0.264893	0.0369445	4.45183e-10	2.05409e-09	78						Other
High-protein	N-methyl pipecolic acid	HMDB0341360	0.162138	0.0492307	0.00163797	0.00321482	65						Other
Energy balance	indole-4-carboxaldehyde		-0.121105	0.0449491	0.00834165	0.016372	96						Other
24-hr fasting	indole-4-carboxaldehyde		-0.031862	0.0680148	0.640603	0.663302	92						Other
High-carbohydrate	indole-4-carboxaldehyde		0.0593751	0.0934281	0.526906	0.618644	82						Other
Balanced overfeeding	indole-4-carboxaldehyde		0.0322776	0.0916396	0.725597	0.819022	81						Other
High-fat	indole-4-carboxaldehyde		-0.0815082	0.0882974	0.358761	0.408459	80						Other
Low-protein	indole-4-carboxaldehyde		-0.238082	0.0816676	0.00468355	0.00855399	78						Other
High-protein	indole-4-carboxaldehyde		0.0963583	0.0689633	0.167322	0.218934	65						Other
Energy balance	N-Acetylisoputreanine	HMDB0094713	0.046891	0.0216283	0.0326541	0.0565001	96	Organic compounds	Amino acids, peptides, and analogues	Amino acids, peptides, and analogues	Amino acids, peptides, and analogues	Gamma amino acids and derivatives	Amino acids, peptides, and analogues
24-hr fasting	N-Acetylisoputreanine	HMDB0094713	0.18314	0.0301972	3.14028e-08	5.46949e-08	92	Organic compounds	Amino acids, peptides, and analogues	Amino acids, peptides, and analogues	Amino acids, peptides, and analogues	Gamma amino acids and derivatives	Amino acids, peptides, and analogues
High-carbohydrate	N-Acetylisoputreanine	HMDB0094713	-0.291767	0.0337894	4.58587e-13	2.94167e-12	82	Organic compounds	Amino acids, peptides, and analogues	Amino acids, peptides, and analogues	Amino acids, peptides, and analogues	Gamma amino acids and derivatives	Amino acids, peptides, and analogues
Balanced overfeeding	N-Acetylisoputreanine	HMDB0094713	-0.227691	0.0396488	1.61496e-07	8.84865e-07	81	Organic compounds	Amino acids, peptides, and analogues	Amino acids, peptides, and analogues	Amino acids, peptides, and analogues	Gamma amino acids and derivatives	Amino acids, peptides, and analogues
High-fat	N-Acetylisoputreanine	HMDB0094713	-0.244895	0.0309897	1.34992e-11	5.22103e-11	80	Organic compounds	Amino acids, peptides, and analogues	Amino acids, peptides, and analogues	Amino acids, peptides, and analogues	Gamma amino acids and derivatives	Amino acids, peptides, and analogues
Low-protein	N-Acetylisoputreanine	HMDB0094713	0.0451135	0.0343192	0.192675	0.246612	78	Organic compounds	Amino acids, peptides, and analogues	Amino acids, peptides, and analogues	Amino acids, peptides, and analogues	Gamma amino acids and derivatives	Amino acids, peptides, and analogues
High-protein	N-Acetylisoputreanine	HMDB0094713	-0.614389	0.0485886	8.06306e-19	1.9278e-17	65	Organic compounds	Amino acids, peptides, and analogues	Amino acids, peptides, and analogues	Amino acids, peptides, and analogues	Gamma amino acids and derivatives	Amino acids, peptides, and analogues
Energy balance	N-palmitoyl glutamine	HMDB0241924	0.00542078	0.0260025	0.835307	0.868323	96	Organic compounds	Fatty acids and conjugates	Fatty Acyls	Fatty acids and conjugates	Long-chain fatty acids	Fatty Acyls
24-hr fasting	N-palmitoyl glutamine	HMDB0241924	-0.0489134	0.0411245	0.237446	0.265738	92	Organic compounds	Fatty acids and conjugates	Fatty Acyls	Fatty acids and conjugates	Long-chain fatty acids	Fatty Acyls
High-carbohydrate	N-palmitoyl glutamine	HMDB0241924	-0.0203978	0.0305599	0.506393	0.602631	82	Organic compounds	Fatty acids and conjugates	Fatty Acyls	Fatty acids and conjugates	Long-chain fatty acids	Fatty Acyls
Balanced overfeeding	N-palmitoyl glutamine	HMDB0241924	-0.0378657	0.0464339	0.417222	0.526531	81	Organic compounds	Fatty acids and conjugates	Fatty Acyls	Fatty acids and conjugates	Long-chain fatty acids	Fatty Acyls
High-fat	N-palmitoyl glutamine	HMDB0241924	-0.200286	0.0700734	0.00544477	0.00832543	80	Organic compounds	Fatty acids and conjugates	Fatty Acyls	Fatty acids and conjugates	Long-chain fatty acids	Fatty Acyls
Low-protein	N-palmitoyl glutamine	HMDB0241924	-0.162761	0.0370464	3.61345e-05	8.63942e-05	78	Organic compounds	Fatty acids and conjugates	Fatty Acyls	Fatty acids and conjugates	Long-chain fatty acids	Fatty Acyls
High-protein	N-palmitoyl glutamine	HMDB0241924	-0.140677	0.0344166	0.0001276	0.000296981	65	Organic compounds	Fatty acids and conjugates	Fatty Acyls	Fatty acids and conjugates	Long-chain fatty acids	Fatty Acyls
Energy balance	D-alpha-tocopherylquinone	HMDB0034408	0.21037	0.033178	7.67666e-09	3.88262e-08	96	Organic compounds	Diterpenoids	Prenol lipids	Diterpenoids	Diterpenoids	Other
24-hr fasting	D-alpha-tocopherylquinone	HMDB0034408	0.594715	0.0482658	6.10533e-21	1.93458e-20	92	Organic compounds	Diterpenoids	Prenol lipids	Diterpenoids	Diterpenoids	Other
High-carbohydrate	D-alpha-tocopherylquinone	HMDB0034408	-0.0722222	0.0467994	0.126722	0.176338	82	Organic compounds	Diterpenoids	Prenol lipids	Diterpenoids	Diterpenoids	Other
Balanced overfeeding	D-alpha-tocopherylquinone	HMDB0034408	-0.1368	0.0428026	0.00199498	0.00459201	81	Organic compounds	Diterpenoids	Prenol lipids	Diterpenoids	Diterpenoids	Other
High-fat	D-alpha-tocopherylquinone	HMDB0034408	-0.0404776	0.0727634	0.579585	0.629879	80	Organic compounds	Diterpenoids	Prenol lipids	Diterpenoids	Diterpenoids	Other
Low-protein	D-alpha-tocopherylquinone	HMDB0034408	-0.194619	0.0546289	0.000642497	0.00132013	78	Organic compounds	Diterpenoids	Prenol lipids	Diterpenoids	Diterpenoids	Other
High-protein	D-alpha-tocopherylquinone	HMDB0034408	-0.177218	0.0434706	0.000132329	0.00030263	65	Organic compounds	Diterpenoids	Prenol lipids	Diterpenoids	Diterpenoids	Other

## Sheet: Fig. 3C
Diet	Mean 24h Energy Expenditure	Mean 24h Respiratory Quotient	Piperine	Hippuric acid	4-Aminohippuric acid	3-Hydroxyhippuric acid	N-Acetyl-D-galactosamine	Hexose	gamma-Aminobutyric acid	Aminoisobutyric acid	Myristoleic acid	Lauroyl diethanolamide	Palmitoyl-EA	Oleoyl-EA	3-Dehydroxycarnitine	CAR 2:0	CAR 3:0	CAR 4:0	CAR 5:0	CAR 4:0;OH	CAR DC4:0	CAR 7:0	CAR DC5:0	CAR 6:0;OH	CAR 8:0	CAR DC6:0	CAR 9:0	CAR 8:0;OH	CAR 10:2	CAR 10:1	CAR 10:0	CAR 10:0;OH	CAR 12:1	CAR 12:0	CAR 14:2	CAR 14:1	CAR 18:1	CAR 18:0	CAR 26:0	DG 36:4	DG 36:3	DG 38:5	TG 46:2	LPC 14:0	LPC 15:0	LPC 16:1	LPC 16:0	LPC 17:1	LPC 17:0
Balanced overfeeding	2235.51	0.889126	-0.835334	-0.254923	-0.00443896	-0.821516	-0.046297	0.0116809	0.0259477	0.0351015	-0.00850735	0.0336828	-0.029128	0.0203712	0.0226086	0.156329	-0.038623	-0.124824	-0.167561	-0.0400508	0.0417724	0.0650249	0.0306316	0.233184	0.546515	0.161514	0.247146	0.448924	0.358231	0.45247	0.584502	0.59318	0.57491	0.537235	0.585597	0.566628	0.240552	0.116693	0.0602966	0.518456	0.536437	0.36611	-0.212679	-0.038508	0.0214795	-0.0110686	-0.000117311	-0.0576547	0.0718923
High-carbohydrate	2318.99	0.930023	-1.62991	-2.29303	0.229497	-2.01262	0.0696519	0.0390909	0.944506	0.706753	0.217778	-0.032231	0.105242	0.50685	-0.0310364	1.25567	-0.334762	-0.19578	0.043458	3.2215	-0.12736	0.261821	0.0783766	1.54362	1.73215	1.18309	0.047631	1.51897	1.27227	1.39995	1.76072	1.89121	1.91932	1.84239	2.19528	2.30187	0.979007	0.225925	0.0919449	0.824291	0.712545	0.600768	-2.30133	-1.19988	-0.653033	-0.534393	-0.346198	-0.736407	-0.487124
Energy balance	2026.4	0.859462	-0.329198	-0.132705	-0.050317	-0.395242	-0.0585267	0.00318018	-0.232075	-0.153147	-0.0355995	0.0348651	-0.308539	-0.425372	-0.101101	-0.309314	-0.0894684	-0.0539882	-0.242052	-1.09072	-0.261814	-0.757455	-0.135378	-1.58735	-0.973869	-0.638204	-0.612934	-1.08392	-1.09927	-0.896043	-0.861983	-1.06634	-0.948267	-0.766812	-0.972948	-0.950875	-0.708945	-0.814331	-0.150361	-0.177006	-0.246505	0.515903	1.0636	0.0224247	0.00178021	0.19695	0.0650461	0.0103684	-0.018687
High-fat	2157.45	0.827733	-0.849613	0.262788	0.0645876	0.259518	-0.0561283	0.0286108	-0.191113	-0.174342	0.0554608	-0.0504775	-0.271653	-0.321372	0.0271499	-0.12181	0.0356997	0.142862	-0.08677	-0.626986	-0.0836576	-0.156897	0.0119758	-0.752728	-0.403067	-0.0825696	0.24011	-0.502057	-0.568177	-0.436993	-0.345586	-0.485074	-0.385537	-0.252365	-0.529682	-0.519522	-0.44463	-0.213533	0.00855332	-0.35508	-0.327028	0.110437	0.991763	0.321864	0.171162	-0.000570412	-0.00292741	0.11344	0.0280095
24-hr fasting	1851.9	0.785787	-0.908427	-0.273325	0.149035	-1.01716	-0.0445392	0.0410397	0.415833	0.174352	0.0717718	-0.0495771	-0.157517	-0.258694	0.0513846	-0.00352072	0.196242	0.260321	0.1752	0.0960572	-0.0864314	0.230727	0.106992	0.177015	0.709101	0.299166	0.748501	0.591516	0.698929	0.629075	0.732663	0.765874	0.505581	0.739981	0.659316	0.403503	-0.0853551	0.120208	-0.0141875	-0.0334074	-0.317808	-0.287951	0.0324934	-0.167056	-0.181796	-0.409281	-0.284383	-0.272115	-0.298359
High-protein	2272.57	0.850112	-0.920446	-0.67066	-0.488039	-0.455399	0.00854069	-0.014349	-0.475486	-0.298105	0.0867357	0.0768952	-0.215526	-0.206373	-0.101112	-0.0363485	-0.298743	-0.68371	-0.855428	-0.434522	-0.129026	-0.445395	-0.0781353	-0.408215	-0.464553	-0.130484	-0.084739	-0.512362	-0.0666731	-0.225558	-0.401198	-0.493895	-0.464729	-0.508152	-0.395624	-0.429565	0.106895	-0.0968063	0.164188	0.027411	-0.00109761	-0.100978	-0.0531994	-0.0704246	-0.045255	-0.114926	0.0367695	-0.230369	-0.0292777
Low-protein	2092.5	0.905178	-0.521043	-0.748208	0.451024	-0.707011	-0.0761414	-0.0193076	0.0542455	0.0811749	-0.000359229	-5.78005e-05	-0.244279	-0.431433	-0.0150141	-0.131349	0.46419	0.503986	0.520715	0.0816659	-0.0432218	0.36512	0.0594155	-0.270349	0.133777	-0.0382361	0.774518	0.146035	-0.280486	-0.183366	0.248748	0.268215	0.0336529	0.366275	-0.161064	-0.0756359	-0.364798	-0.0940056	-0.0599513	-0.877863	-0.597539	-0.364576	1.06445	0.291794	0.111249	-0.115623	-0.26608	0.303968	-0.133709
[truncated: 216 more columns]

## Sheet: Fig. 4A
Outcome	Metabolite	Value	Std.Error	t-value	p-value	fdr	HMDB_ID	direct_parent	kingdom	super_class	class	sub_class	plotting_class
24-hour energy expenditure	Piperine	-4.84374	6.80549	-0.71174	0.476997	0.608982	HMDB0029377	Alkaloids and derivatives	Organic compounds				Other
24-hour energy expenditure	Hippuric acid	2.29113	5.76474	0.397439	0.691234	0.786556	HMDB0000714	Hippuric acids	Organic compounds	Benzoic acids and derivatives	Benzene and substituted derivatives	Benzoic acids and derivatives	Other
24-hour energy expenditure	4-Aminohippuric acid	8.73563	18.1702	0.480766	0.630918	0.744087	HMDB0001867	Hippuric acids	Organic compounds	Benzoic acids and derivatives	Benzene and substituted derivatives	Benzoic acids and derivatives	Other
24-hour energy expenditure	3-Hydroxyhippuric acid	2.45121	6.17176	0.397165	0.691435	0.786556	HMDB0006116	Hippuric acids	Organic compounds	Benzoic acids and derivatives	Benzene and substituted derivatives	Benzoic acids and derivatives	Other
24-hour energy expenditure	N-Acetyl-D-galactosamine	-16.2025	19.5275	-0.829729	0.407135	0.546308	HMDB0000853	N-acyl-alpha-hexosamines	Organic compounds	Carbohydrates and carbohydrate conjugates	Organooxygen compounds	Carbohydrates and carbohydrate conjugates	Other
24-hour energy expenditure	Hexose	9.75947	18.2674	0.534257	0.593429	0.715926	HMDB0000122	Hexoses	Organic compounds	Carbohydrates and carbohydrate conjugates	Organooxygen compounds	Carbohydrates and carbohydrate conjugates	Other
24-hour energy expenditure	gamma-Aminobutyric acid	-15.4941	11.7906	-1.3141	0.189485	0.309532	HMDB0000112	Gamma amino acids and derivatives	Organic compounds	Amino acids, peptides, and analogues	Amino acids, peptides, and analogues	Amino acids, peptides, and analogues	Amino acids, peptides, and analogues
24-hour energy expenditure	Aminoisobutyric acid	-13.9408	14.5262	-0.959701	0.337725	0.474982	HMDB0001906	Alpha amino acids	Organic compounds	Amino acids, peptides, and analogues	Amino acids, peptides, and analogues	Amino acids, peptides, and analogues	Amino acids, peptides, and analogues
24-hour energy expenditure	Myristoleic acid	-29.043	12.5114	-2.32131	0.0207188	0.0530927	HMDB0002000	Long-chain fatty acids	Organic compounds	Fatty acids and conjugates	Fatty Acyls	Fatty acids and conjugates	Fatty Acyls
24-hour energy expenditure	Lauroyl diethanolamide	7.24051	6.59492	1.09789	0.272843	0.415933	HMDB0032358	N-acyl amines	Organic compounds	Fatty amides	Fatty Acyls	Fatty amides	Fatty Acyls
24-hour energy expenditure	Palmitoyl-EA	-5.89691	10.6679	-0.552771	0.580696	0.703793	HMDB0002100	Carboximidic acids	Organic compounds	Carboximidic acids	Carboximidic acids and derivatives	Carboximidic acids	Other
24-hour energy expenditure	Oleoyl-EA	-9.38261	7.85546	-1.19441	0.232953	0.365195	HMDB0002088	N-acylethanolamines	Organic compounds	Amines	Organonitrogen compounds	Amines	Organonitrogen compounds
24-hour energy expenditure	3-Dehydroxycarnitine	-70.8861	30.555	-2.31995	0.0207929	0.0530927	HMDB0001161	Straight chain fatty acids	Organic compounds	Fatty acids and conjugates	Fatty Acyls	Fatty acids and conjugates	Fatty Acyls
24-hour energy expenditure	CAR 2:0	-13.4357	17.7413	-0.757315	0.44926	0.584928	HMDB0000201	Acyl carnitines	Organic compounds	Fatty acid esters	Fatty Acyls	Fatty acid esters	Fatty Acyls
24-hour energy expenditure	CAR 3:0	7.37886	18.2562	0.404183	0.686271	0.786556	HMDB0000824	Acyl carnitines	Organic compounds	Fatty acid esters	Fatty Acyls	Fatty acid esters	Fatty Acyls
24-hour energy expenditure	CAR 4:0	22.3989	15.8077	1.41697	0.157189	0.27378	HMDB0002013	Acyl carnitines	Organic compounds	Fatty acid esters	Fatty Acyls	Fatty acid esters	Fatty Acyls
24-hour energy expenditure	CAR 5:0	16.1468	15.4454	1.04542	0.296396	0.440407	HMDB0000688	Acyl carnitines	Organic compounds	Fatty acid esters	Fatty Acyls	Fatty acid esters	Fatty Acyls
24-hour energy expenditure	CAR 4:0;OH	9.84081	6.60789	1.48925	0.137126	0.245335	HMDB0013127	Acyl carnitines	Organic compounds	Fatty acid esters	Fatty Acyls	Fatty acid esters	Fatty Acyls
24-hour energy expenditure	CAR DC4:0	3.52747	7.28608	0.484138	0.628525	0.744087	HMDB0013133	Acyl carnitines	Organic compounds	Fatty acid esters	Fatty Acyls	Fatty acid esters	Fatty Acyls
24-hour energy expenditure	CAR 7:0	-22.384	12.5711	-1.78059	0.0756591	0.148495	HMDB0013238	Acyl carnitines	Organic compounds	Fatty acid esters	Fatty Acyls	Fatty acid esters	Fatty Acyls
24-hour energy expenditure	CAR DC5:0	-49.0001	19.5341	-2.50843	0.0124799	0.0371617	HMDB0013130	Acyl carnitines	Organic compounds	Fatty acid esters	Fatty Acyls	Fatty acid esters	Fatty Acyls
24-hour energy expenditure	CAR 6:0;OH	-23.8855	8.86174	-2.69535	0.00729664	0.0239239	HMDB0013131	Acyl carnitines	Organic compounds	Fatty acid esters	Fatty Acyls	Fatty acid esters	Fatty Acyls
24-hour energy expenditure	CAR 8:0	-29.9911	7.73057	-3.87955	0.00012039	0.00244079	HMDB0000791	Acyl carnitines	Organic compounds	Fatty acid esters	Fatty Acyls	Fatty acid esters	Fatty Acyls
24-hour energy expenditure	CAR DC6:0	4.87632	12.4314	0.392259	0.695054	0.786556	HMDB0061677	Acyl carnitines	Organic compounds	Fatty acid esters	Fatty Acyls	Fatty acid esters	Fatty Acyls
24-hour energy expenditure	CAR 9:0	-2.15603	10.6368	-0.202695	0.839466	0.874062	HMDB0013288	Acyl carnitines	Organic compounds	Fatty acid esters	Fatty Acyls	Fatty acid esters	Fatty Acyls
[truncated: 1,290 more rows]

## Sheet: Fig. 4B
Outcome	Metabolite	Term	Value	Std.Error	t-value	p-value	fdr	Compound_ID	HMDB_ID	direct_parent	kingdom	super_class	class	sub_class	plotting_clas
[truncated: 40 more rows]

## Sheet: Fig. 5
metabolite	diet	tTest.estimate	tTest.fdr	beta for 24h energey expenditure	beta for 24h respiratory quotient	beta for carbohydrate oxidation	beta for lipid oxidation	beta for protein oxidation	Compound_ID	HMDB_ID	direct_parent	kingdom	super_class	class	sub_class	molecular_framework	Mean 24h Energy Expenditure	Mean 24h Respiratory Quotient
[truncated: 223 more rows]

[truncated: 9 more sheets: Supp. Fig. 3B, Supp. Fig. 3C & Supp. Fig. 6, Supp. Fig. 4, Supp. Fig. 5, Supp. Fig. 7, Supp. Fig. 8, Supp. Fig. 9, Supp. Fig. 10A, Supp. Fig. 10C]
